# Supplementary material for: Crystal structures of the solvent-free and ethanol disolvate forms of 4,4′-(diazenediyl)bis(2,3,5,6-tetrafluorobenzoic acid) exemplifying self-stabilized azo­benzene cis-configurations
Source: Acta Crystallogr E Crystallogr Commun. 2018 Sep 25;74(Pt 10):1486–90. doi: 10.1107/S2056989018012781 (PMC6176431; doi:10.1107/S2056989018012781)
Supplement: Supplementary file 1 [file e-74-01486-sup1.cif]

##############################################################################
#                                                                            #
# This CIF contains the data in a paper accepted for publication in          #
# Acta Crystallographica Section E. It conforms to the requirements of       #
# Notes for Authors for Acta Crystallographica Section E, and has been       #
# peer reviewed under the auspices of the IUCr Commission on Journals.       #
#                                                                            #
# Full details of the Crystallographic Information File format               #
# are given in the paper "The Crystallographic Information File (CIF):       #
# a New Standard Archive File for Crystallography" by S. R. Hall, F. H.      #
# Allen and I. D. Brown [Acta Cryst. (1991), A47, 655-685].                  #
#                                                                            #
# The current version of the core CIF dictionary is obtainable from          #
# ftp://ftp.iucr.org/pub/cif_core.dic.                                       #
#                                                                            #
# Software is freely available for graphical display of the structure(s)     #
# in this CIF. For information consult the CIF software page                 #
# http://www.iucr.org/resources/cif/software.                                #
#                                                                            #
# This file may be used for bona fide research purposes within the           #
# scientific community so long as proper attribution is given to the journal # 
# article from which it was obtained.                                        #
#                                                                            #
##############################################################################
data_I
_audit_creation_method
;
Olex2 1.2
(compiled 2017.08.10 svn.r3458 for OlexSys, GUI svn.r5381)
;
_database_code_depnum_ccdc_archive     'CCDC 1866890'
_chemical_name_systematic
;
<i>cis</i>-2,3,5,6,2',3',5',6'-Octafluoro-4,4'-azinodibenzoic acid
ethanol disolvate
;
_chemical_name_common     ?
_chemical_formula_moiety     'C14 H2 F8 N2 O4, 2(C2 H6 O)'
_chemical_formula_sum     'C18 H14 F8 N2 O6'
_chemical_formula_iupac     'C14 H2 F8 N2 O4, 2C2 H6 O'
_chemical_formula_weight     506.31
_chemical_melting_point     ?
_space_group_crystal_system     triclinic
_space_group_name_H-M_alt     'P -1'
_space_group_name_Hall     '-P 1'
loop_
    _space_group_symop_operation_xyz
    'x, y, z'
    '-x, -y, -z'
_cell_length_a     5.8188(9)
_cell_length_b     10.4579(16)
_cell_length_c     17.468(3)
_cell_angle_alpha     99.186(8)
_cell_angle_beta     99.112(8)
_cell_angle_gamma     99.950(8)
_cell_volume     1014.5(3)
_cell_formula_units_Z     2
_cell_measurement_reflns_used     9922
_cell_measurement_theta_min     2.272
_cell_measurement_theta_max     55.056
_cell_measurement_temperature     150
loop_
    _twin_individual_id
    _twin_individual_mass_fraction_refined
    1 0.646(10)
    2 0.354(10)
_exptl_crystal_description     Platelet
_exptl_crystal_colour     'clear light yellow'
_exptl_crystal_size_max     0.25
_exptl_crystal_size_mid     0.075
_exptl_crystal_size_min     0.03
_exptl_crystal_density_diffrn     1.658
_exptl_crystal_density_meas     ?
_exptl_crystal_density_method     ?
_exptl_crystal_F_000     512
_exptl_absorpt_coefficient_mu     0.981
_exptl_absorpt_correction_type     multi-scan
_exptl_absorpt_process_details
;
(<i>SADABS</i>; Krause <i>et al</i>., 2015)
;
_exptl_absorpt_correction_T_min     0.5493
_exptl_absorpt_correction_T_max     0.7508
_exptl_special_details
;
X-ray crystallographic data for I were collected from a single crystal
sample, which was mounted on a loop fiber. Data were collected using
a Bruker Venture diffractometer equipped with a Photon 100 CMOS Detector,
a Helios MX optics and a Kappa goniometer. The crystal-to-detector distance
was 4.0 cm, and the data collection was carried out in 1024 x 1024 pixel mode.
;
_diffrn_ambient_temperature     150
_diffrn_source     'Metal Jet'
_diffrn_radiation_type     GaK\a
_diffrn_radiation_wavelength     1.34139
_diffrn_radiation_monochromator     'Helios MX Mirror Optics'
_diffrn_measurement_device_type     'Bruker Venture Metaljet'
_diffrn_measurement_device     'k-geometry diffractometer'
_diffrn_measurement_method     '\w and \f scans'
_diffrn_detector     'CMOS Area detector'
_diffrn_detector_area_resol_mean     10.24
_diffrn_reflns_number     18534
_diffrn_reflns_av_R_equivalents     ?
_diffrn_reflns_av_unetI/netI     0.0849
_diffrn_reflns_theta_min     2.271
_diffrn_reflns_theta_max     55.398
_diffrn_reflns_theta_full     53.594
_diffrn_measured_fraction_theta_max     0.984
_diffrn_measured_fraction_theta_full     0.995
_diffrn_reflns_limit_h_min     -7
_diffrn_reflns_limit_h_max     7
_diffrn_reflns_limit_k_min     -12
_diffrn_reflns_limit_k_max     12
_diffrn_reflns_limit_l_min     -21
_diffrn_reflns_limit_l_max     21
_diffrn_radiation_probe     x-ray
_refine_special_details
;
 Refined as a 2-component twin.
;
_reflns_number_total     18534
_reflns_number_gt     13265
_reflns_threshold_expression     'I > 2\s(I)'
_refine_ls_structure_factor_coef     Fsqd
_refine_ls_matrix_type     full
_refine_ls_R_factor_all     0.1159
_refine_ls_R_factor_gt     0.0930
_refine_ls_wR_factor_gt     0.2654
_refine_ls_wR_factor_ref     0.2884
_refine_ls_goodness_of_fit_ref     1.067
_refine_ls_restrained_S_all     1.067
_refine_ls_number_reflns     18534
_refine_ls_number_parameters     312
_refine_ls_number_restraints     0
_refine_ls_hydrogen_treatment     constr
_refine_ls_weighting_scheme     calc
_refine_ls_weighting_details
              'w=1/[\s^2^(Fo^2^)+(0.1107P)^2^+2.0727P] where P=(Fo^2^+2Fc^2^)/3'
_atom_sites_solution_hydrogens     geom
_atom_sites_solution_primary     dual
_atom_sites_solution_secondary     ?
_refine_ls_shift/su_max     0.000
_refine_ls_shift/su_mean     0.000
_refine_diff_density_max     0.488
_refine_diff_density_min     -0.409
_refine_ls_extinction_method
;
SHELXL-2018/3 (Sheldrick, 2015b)
;
_refine_ls_extinction_coef     0.012(3)
_refine_ls_extinction_expression
                                  'Fc^*^=kFc[1+0.001xFc^2^\l^3^/sin(2\q)]^-1/4^'
loop_
    _atom_type_symbol
    _atom_type_description
    _atom_type_scat_dispersion_real
    _atom_type_scat_dispersion_imag
    _atom_type_scat_source
    'C' 'C' 0.0140 0.0070
                         'International Tables Vol C Tables 4.2.6.8 and 6.1.1.4'
    'H' 'H' 0.0000 0.0000
                         'International Tables Vol C Tables 4.2.6.8 and 6.1.1.4'
    'F' 'F' 0.0580 0.0410
                         'International Tables Vol C Tables 4.2.6.8 and 6.1.1.4'
    'N' 'N' 0.0250 0.0140
                         'International Tables Vol C Tables 4.2.6.8 and 6.1.1.4'
    'O' 'O' 0.0390 0.0250
                         'International Tables Vol C Tables 4.2.6.8 and 6.1.1.4'
_computing_data_collection
;
APEX2 (Bruker, 2013)
;
_computing_cell_refinement
;
SAINT (Bruker, 2013)
;
_computing_data_reduction
;
SAINT (Bruker, 2013)
;
_computing_structure_solution
;
ShelXT (Sheldrick, 2015a)
;
_computing_structure_refinement
;
ShelXL2018 (Sheldrick, 2015b)
;
_computing_molecular_graphics
;
<i>OLEX2</i> (Dolomanov <i>et al.</i>, 2009) and Mercury (Macrae <i>et
al.</i>,
2008)
;
_computing_publication_material
;
<i>OLEX2</i> (Dolomanov <i>et al.</i>, 2009) and <i>publCIF</i>
(Westrip,
2010)
;
loop_
    _atom_site_type_symbol
    _atom_site_label
    _atom_site_fract_x
    _atom_site_fract_y
    _atom_site_fract_z
    _atom_site_U_iso_or_equiv
    _atom_site_adp_type
    _atom_site_calc_flag
    _atom_site_occupancy
    _atom_site_disorder_assembly
    _atom_site_disorder_group
    C C1 0.9889(11) 0.7393(6) 0.2014(3) 0.0597(15) Uani d 1 . .
    N N1 1.1558(10) 0.6593(6) 0.2222(3) 0.0672(14) Uani d 1 . .
    O O1 0.3501(7) 0.9771(4) 0.1079(2) 0.0653(11) Uani d 1 . .
    H H1 0.280864 1.028028 0.084501 0.098 Uiso calc 1 . .
    O O2 0.6726(7) 1.0908(4) 0.0774(2) 0.0618(11) Uani d 1 . .
    F F2 1.2702(6) 0.9263(4) 0.2709(2) 0.0770(11) Uani d 1 . .
    C C2 1.0604(10) 0.8764(6) 0.2215(3) 0.0584(15) Uani d 1 . .
    N N2 1.1060(10) 0.5642(6) 0.2555(3) 0.0687(14) Uani d 1 . .
    C C3 0.9249(11) 0.9584(6) 0.1927(3) 0.0595(15) Uani d 1 . .
    F F3 1.0065(7) 1.0886(3) 0.2150(2) 0.0708(10) Uani d 1 . .
    O O3 0.2387(10) 0.5170(5) 0.4479(3) 0.0861(14) Uani d 1 . .
    O O4 0.2042(10) 0.3099(5) 0.3888(3) 0.0897(15) Uani d 1 . .
    H H4 0.083481 0.299282 0.409650 0.135 Uiso calc 1 . .
    C C4 0.7100(10) 0.9097(6) 0.1410(3) 0.0546(14) Uani d 1 . .
    F F5 0.4289(6) 0.7189(3) 0.0718(2) 0.0708(10) Uani d 1 . .
    C C5 0.6371(10) 0.7738(6) 0.1226(3) 0.0563(14) Uani d 1 . .
    F F6 0.6944(7) 0.5586(3) 0.1279(2) 0.0705(10) Uani d 1 . .
    C C6 0.7702(11) 0.6899(6) 0.1508(3) 0.0589(15) Uani d 1 . .
    C C7 0.5754(11) 1.0025(6) 0.1050(3) 0.0565(14) Uani d 1 . .
    C C8 0.8909(11) 0.5411(6) 0.2860(3) 0.0605(15) Uani d 1 . .
    F F9 0.9583(7) 0.7550(3) 0.3629(2) 0.0771(11) Uani d 1 . .
    C C9 0.8279(12) 0.6306(6) 0.3424(3) 0.0617(15) Uani d 1 . .
    C C10 0.6437(12) 0.5963(6) 0.3793(3) 0.0618(15) Uani d 1 . .
    F F10 0.5974(8) 0.6915(4) 0.4324(2) 0.0811(11) Uani d 1 . .
    C C11 0.5087(11) 0.4687(6) 0.3642(3) 0.0590(15) Uani d 1 . .
    F F12 0.4592(7) 0.2513(4) 0.2879(2) 0.0802(11) Uani d 1 . .
    C C12 0.5750(12) 0.3767(6) 0.3080(3) 0.0636(16) Uani d 1 . .
    C C13 0.7577(12) 0.4126(6) 0.2712(3) 0.0626(16) Uani d 1 . .
    F F13 0.8152(8) 0.3206(4) 0.2172(2) 0.0811(11) Uani d 1 . .
    C C14 0.3069(12) 0.4362(7) 0.4047(4) 0.0656(17) Uani d 1 . .
    O O6 -0.1599(10) 0.2670(5) 0.4551(3) 0.0852(14) Uani d 1 . .
    H H6 -0.212334 0.326189 0.481383 0.128 Uiso calc 1 . .
    C C17 -0.3034(15) 0.1409(7) 0.4531(4) 0.084(2) Uani d 1 . .
    H H17A -0.472205 0.141429 0.433163 0.100 Uiso calc 1 . .
    H H17B -0.289254 0.121575 0.507162 0.100 Uiso calc 1 . .
    C C18 -0.2239(17) 0.0366(8) 0.4004(6) 0.104(3) Uani d 1 . .
    H H18A -0.222599 0.060904 0.348511 0.156 Uiso calc 1 . .
    H H18B -0.333646 -0.048393 0.394220 0.156 Uiso calc 1 . .
    H H18C -0.063561 0.028925 0.423832 0.156 Uiso calc 1 . .
    O O5 0.1322(7) 1.1419(4) 0.0494(2) 0.0656(11) Uani d 1 . .
    H H5 -0.008659 1.122255 0.055918 0.098 Uiso calc 1 . .
    C C15 0.2311(12) 1.2757(6) 0.0863(4) 0.0688(17) Uani d 1 . .
    H H15A 0.398341 1.297679 0.079716 0.083 Uiso calc 1 . .
    H H15B 0.230495 1.286243 0.143629 0.083 Uiso calc 1 . .
    C C16 0.0966(13) 1.3697(7) 0.0526(4) 0.0741(18) Uani d 1 . .
    H H16A 0.096171 1.359388 -0.004153 0.111 Uiso calc 1 . .
    H H16B 0.172803 1.460624 0.078785 0.111 Uiso calc 1 . .
    H H16C -0.067309 1.350866 0.061155 0.111 Uiso calc 1 . .
loop_
    _atom_site_aniso_label
    _atom_site_aniso_U_11
    _atom_site_aniso_U_22
    _atom_site_aniso_U_33
    _atom_site_aniso_U_12
    _atom_site_aniso_U_13
    _atom_site_aniso_U_23
    C1 0.063(4) 0.066(4) 0.050(3) 0.020(3) 0.007(3) 0.009(3)
    N1 0.071(3) 0.072(4) 0.063(3) 0.028(3) 0.008(3) 0.013(3)
    O1 0.058(3) 0.069(3) 0.073(3) 0.017(2) 0.013(2) 0.018(2)
    O2 0.066(3) 0.058(3) 0.058(2) 0.015(2) 0.0071(19) 0.0044(19)
    F2 0.066(2) 0.079(2) 0.075(2) 0.0081(18) -0.0105(18) 0.0125(19)
    C2 0.053(3) 0.064(4) 0.053(3) 0.006(3) 0.002(3) 0.009(3)
    N2 0.078(4) 0.070(3) 0.061(3) 0.027(3) 0.010(3) 0.010(3)
    C3 0.072(4) 0.049(3) 0.051(3) 0.009(3) 0.006(3) 0.002(3)
    F3 0.079(2) 0.057(2) 0.066(2) 0.0060(17) -0.0002(17) 0.0014(16)
    O3 0.095(4) 0.078(3) 0.078(3) 0.014(3) 0.025(3) -0.011(3)
    O4 0.106(4) 0.064(3) 0.096(3) 0.008(3) 0.033(3) 0.004(3)
    C4 0.057(3) 0.060(4) 0.044(3) 0.012(3) 0.009(2) 0.006(3)
    F5 0.069(2) 0.063(2) 0.068(2) 0.0076(16) -0.0095(17) 0.0061(17)
    C5 0.056(3) 0.062(4) 0.043(3) 0.008(3) 0.002(2) -0.001(3)
    F6 0.087(3) 0.055(2) 0.062(2) 0.0166(17) 0.0014(18) 0.0017(16)
    C6 0.072(4) 0.051(3) 0.049(3) 0.012(3) 0.004(3) 0.002(3)
    C7 0.064(4) 0.055(4) 0.048(3) 0.015(3) 0.010(3) 0.000(3)
    C8 0.072(4) 0.064(4) 0.048(3) 0.026(3) 0.008(3) 0.010(3)
    F9 0.100(3) 0.059(2) 0.063(2) 0.0061(19) 0.0128(19) 0.0005(17)
    C9 0.077(4) 0.052(4) 0.051(3) 0.013(3) 0.002(3) 0.004(3)
    C10 0.076(4) 0.059(4) 0.047(3) 0.022(3) 0.003(3) 0.001(3)
    F10 0.106(3) 0.062(2) 0.073(2) 0.018(2) 0.023(2) -0.0041(18)
    C11 0.069(4) 0.060(4) 0.045(3) 0.019(3) 0.000(3) 0.004(3)
    F12 0.100(3) 0.062(2) 0.067(2) 0.007(2) 0.012(2) -0.0072(17)
    C12 0.079(4) 0.052(4) 0.050(3) 0.015(3) -0.005(3) -0.001(3)
    C13 0.080(4) 0.060(4) 0.045(3) 0.025(3) 0.001(3) -0.001(3)
    F13 0.104(3) 0.066(2) 0.071(2) 0.023(2) 0.022(2) -0.0042(18)
    C14 0.074(4) 0.068(4) 0.049(3) 0.016(3) -0.005(3) 0.009(3)
    O6 0.098(4) 0.061(3) 0.095(4) 0.017(3) 0.022(3) 0.007(3)
    C17 0.100(6) 0.071(5) 0.075(4) 0.022(4) 0.011(4) 0.004(4)
    C18 0.111(7) 0.074(5) 0.119(7) 0.022(5) 0.023(5) -0.008(5)
    O5 0.063(3) 0.061(3) 0.070(3) 0.0148(19) 0.007(2) 0.005(2)
    C15 0.065(4) 0.068(4) 0.068(4) 0.009(3) 0.004(3) 0.007(3)
    C16 0.086(5) 0.069(4) 0.069(4) 0.019(4) 0.015(4) 0.015(3)
_geom_special_details
;
 All esds (except the esd in the dihedral angle between two l.s. planes)
 are estimated using the full covariance matrix.  The cell esds are taken
 into account individually in the estimation of esds in distances, angles
 and torsion angles; correlations between esds in cell parameters are only
 used when they are defined by crystal symmetry.  An approximate (isotropic)
 treatment of cell esds is used for estimating esds involving l.s. planes.
;
loop_
    _geom_bond_atom_site_label_1
    _geom_bond_atom_site_label_2
    _geom_bond_site_symmetry_2
    _geom_bond_distance
    _geom_bond_publ_flag
    C1 N1 . 1.429(8) ?
    C1 C2 . 1.393(8) ?
    C1 C6 . 1.392(8) ?
    N1 N2 . 1.244(7) ?
    O1 H1 . 0.8400 ?
    O1 C7 . 1.303(7) ?
    O2 C7 . 1.206(7) ?
    F2 C2 . 1.345(6) ?
    C2 C3 . 1.363(8) ?
    N2 C8 . 1.434(8) ?
    C3 F3 . 1.334(6) ?
    C3 C4 . 1.383(8) ?
    O3 C14 . 1.203(8) ?
    O4 H4 . 0.8400 ?
    O4 C14 . 1.318(8) ?
    C4 C5 . 1.380(8) ?
    C4 C7 . 1.500(8) ?
    F5 C5 . 1.356(6) ?
    C5 C6 . 1.366(8) ?
    F6 C6 . 1.342(7) ?
    C8 C9 . 1.386(8) ?
    C8 C13 . 1.393(9) ?
    F9 C9 . 1.349(7) ?
    C9 C10 . 1.361(9) ?
    C10 F10 . 1.341(7) ?
    C10 C11 . 1.388(9) ?
    C11 C12 . 1.409(9) ?
    C11 C14 . 1.482(9) ?
    F12 C12 . 1.331(7) ?
    C12 C13 . 1.356(9) ?
    C13 F13 . 1.359(7) ?
    O6 H6 . 0.8400 ?
    O6 C17 . 1.425(9) ?
    C17 H17A . 0.9900 ?
    C17 H17B . 0.9900 ?
    C17 C18 . 1.498(11) ?
    C18 H18A . 0.9800 ?
    C18 H18B . 0.9800 ?
    C18 H18C . 0.9800 ?
    O5 H5 . 0.8400 ?
    O5 C15 . 1.422(7) ?
    C15 H15A . 0.9900 ?
    C15 H15B . 0.9900 ?
    C15 C16 . 1.493(9) ?
    C16 H16A . 0.9800 ?
    C16 H16B . 0.9800 ?
    C16 H16C . 0.9800 ?
loop_
    _geom_angle_atom_site_label_1
    _geom_angle_atom_site_label_2
    _geom_angle_atom_site_label_3
    _geom_angle_site_symmetry_1
    _geom_angle_site_symmetry_3
    _geom_angle
    _geom_angle_publ_flag
    C2 C1 N1 . . 118.9(5) ?
    C6 C1 N1 . . 123.7(6) ?
    C6 C1 C2 . . 116.6(5) ?
    N2 N1 C1 . . 122.3(5) ?
    C7 O1 H1 . . 109.5 ?
    F2 C2 C1 . . 117.6(5) ?
    F2 C2 C3 . . 120.5(5) ?
    C3 C2 C1 . . 121.9(5) ?
    N1 N2 C8 . . 121.5(5) ?
    C2 C3 C4 . . 121.7(5) ?
    F3 C3 C2 . . 118.0(5) ?
    F3 C3 C4 . . 120.3(5) ?
    C14 O4 H4 . . 109.5 ?
    C3 C4 C7 . . 120.2(5) ?
    C5 C4 C3 . . 116.3(5) ?
    C5 C4 C7 . . 123.4(5) ?
    F5 C5 C4 . . 119.5(5) ?
    F5 C5 C6 . . 117.5(5) ?
    C6 C5 C4 . . 122.9(5) ?
    C5 C6 C1 . . 120.6(5) ?
    F6 C6 C1 . . 119.3(5) ?
    F6 C6 C5 . . 120.1(5) ?
    O1 C7 C4 . . 113.0(5) ?
    O2 C7 O1 . . 125.3(5) ?
    O2 C7 C4 . . 121.7(6) ?
    C9 C8 N2 . . 124.6(6) ?
    C9 C8 C13 . . 115.6(6) ?
    C13 C8 N2 . . 118.5(6) ?
    F9 C9 C8 . . 118.7(6) ?
    F9 C9 C10 . . 119.0(6) ?
    C10 C9 C8 . . 122.3(6) ?
    C9 C10 C11 . . 122.4(6) ?
    F10 C10 C9 . . 117.1(6) ?
    F10 C10 C11 . . 120.5(6) ?
    C10 C11 C12 . . 115.5(6) ?
    C10 C11 C14 . . 120.6(6) ?
    C12 C11 C14 . . 123.9(6) ?
    F12 C12 C11 . . 121.5(6) ?
    F12 C12 C13 . . 117.1(6) ?
    C13 C12 C11 . . 121.5(6) ?
    C12 C13 C8 . . 122.8(6) ?
    C12 C13 F13 . . 119.5(6) ?
    F13 C13 C8 . . 117.8(6) ?
    O3 C14 O4 . . 122.1(7) ?
    O3 C14 C11 . . 123.8(6) ?
    O4 C14 C11 . . 114.2(6) ?
    C17 O6 H6 . . 109.5 ?
    O6 C17 H17A . . 109.8 ?
    O6 C17 H17B . . 109.8 ?
    O6 C17 C18 . . 109.5(7) ?
    H17A C17 H17B . . 108.2 ?
    C18 C17 H17A . . 109.8 ?
    C18 C17 H17B . . 109.8 ?
    C17 C18 H18A . . 109.5 ?
    C17 C18 H18B . . 109.5 ?
    C17 C18 H18C . . 109.5 ?
    H18A C18 H18B . . 109.5 ?
    H18A C18 H18C . . 109.5 ?
    H18B C18 H18C . . 109.5 ?
    C15 O5 H5 . . 109.5 ?
    O5 C15 H15A . . 109.2 ?
    O5 C15 H15B . . 109.2 ?
    O5 C15 C16 . . 112.2(5) ?
    H15A C15 H15B . . 107.9 ?
    C16 C15 H15A . . 109.2 ?
    C16 C15 H15B . . 109.2 ?
    C15 C16 H16A . . 109.5 ?
    C15 C16 H16B . . 109.5 ?
    C15 C16 H16C . . 109.5 ?
    H16A C16 H16B . . 109.5 ?
    H16A C16 H16C . . 109.5 ?
    H16B C16 H16C . . 109.5 ?
loop_
    _geom_torsion_atom_site_label_1
    _geom_torsion_atom_site_label_2
    _geom_torsion_atom_site_label_3
    _geom_torsion_atom_site_label_4
    _geom_torsion_site_symmetry_1
    _geom_torsion_site_symmetry_2
    _geom_torsion_site_symmetry_3
    _geom_torsion_site_symmetry_4
    _geom_torsion
    _geom_torsion_publ_flag
    C1 N1 N2 C8 . . . . -9.8(9) ?
    C1 C2 C3 F3 . . . . 180.0(5) ?
    C1 C2 C3 C4 . . . . -0.9(9) ?
    N1 C1 C2 F2 . . . . -10.8(8) ?
    N1 C1 C2 C3 . . . . 169.2(5) ?
    N1 C1 C6 C5 . . . . -168.7(5) ?
    N1 C1 C6 F6 . . . . 9.2(9) ?
    N1 N2 C8 C9 . . . . -58.6(8) ?
    N1 N2 C8 C13 . . . . 135.3(6) ?
    F2 C2 C3 F3 . . . . -0.1(8) ?
    F2 C2 C3 C4 . . . . 179.1(5) ?
    C2 C1 N1 N2 . . . . 131.6(6) ?
    C2 C1 C6 C5 . . . . 0.7(9) ?
    C2 C1 C6 F6 . . . . 178.5(5) ?
    C2 C3 C4 C5 . . . . 2.3(8) ?
    C2 C3 C4 C7 . . . . -174.8(5) ?
    N2 C8 C9 F9 . . . . 9.7(8) ?
    N2 C8 C9 C10 . . . . -168.4(5) ?
    N2 C8 C13 C12 . . . . 168.7(5) ?
    N2 C8 C13 F13 . . . . -11.5(8) ?
    C3 C4 C5 F5 . . . . -179.6(5) ?
    C3 C4 C5 C6 . . . . -2.3(8) ?
    C3 C4 C7 O1 . . . . -133.7(6) ?
    C3 C4 C7 O2 . . . . 45.9(8) ?
    F3 C3 C4 C5 . . . . -178.6(5) ?
    F3 C3 C4 C7 . . . . 4.4(8) ?
    C4 C5 C6 C1 . . . . 0.8(9) ?
    C4 C5 C6 F6 . . . . -177.0(5) ?
    F5 C5 C6 C1 . . . . 178.2(5) ?
    F5 C5 C6 F6 . . . . 0.4(8) ?
    C5 C4 C7 O1 . . . . 49.5(7) ?
    C5 C4 C7 O2 . . . . -130.9(6) ?
    C6 C1 N1 N2 . . . . -59.3(8) ?
    C6 C1 C2 F2 . . . . 179.4(5) ?
    C6 C1 C2 C3 . . . . -0.7(9) ?
    C7 C4 C5 F5 . . . . -2.6(8) ?
    C7 C4 C5 C6 . . . . 174.7(5) ?
    C8 C9 C10 F10 . . . . -179.3(5) ?
    C8 C9 C10 C11 . . . . 1.3(9) ?
    F9 C9 C10 F10 . . . . 2.5(8) ?
    F9 C9 C10 C11 . . . . -176.8(5) ?
    C9 C8 C13 C12 . . . . 1.3(8) ?
    C9 C8 C13 F13 . . . . -178.9(5) ?
    C9 C10 C11 C12 . . . . 0.0(8) ?
    C9 C10 C11 C14 . . . . -178.9(5) ?
    C10 C11 C12 F12 . . . . -179.6(5) ?
    C10 C11 C12 C13 . . . . -0.5(8) ?
    C10 C11 C14 O3 . . . . 5.0(9) ?
    C10 C11 C14 O4 . . . . -175.8(5) ?
    F10 C10 C11 C12 . . . . -179.4(5) ?
    F10 C10 C11 C14 . . . . 1.7(8) ?
    C11 C12 C13 C8 . . . . -0.1(9) ?
    C11 C12 C13 F13 . . . . -179.9(5) ?
    F12 C12 C13 C8 . . . . 179.0(5) ?
    F12 C12 C13 F13 . . . . -0.8(8) ?
    C12 C11 C14 O3 . . . . -173.8(6) ?
    C12 C11 C14 O4 . . . . 5.4(8) ?
    C13 C8 C9 F9 . . . . 176.3(5) ?
    C13 C8 C9 C10 . . . . -1.9(8) ?
    C14 C11 C12 F12 . . . . -0.8(8) ?
    C14 C11 C12 C13 . . . . 178.3(5) ?
loop_
    _geom_hbond_atom_site_label_D
    _geom_hbond_atom_site_label_H
    _geom_hbond_atom_site_label_A
    _geom_hbond_site_symmetry_A
    _geom_hbond_distance_DH
    _geom_hbond_distance_HA
    _geom_hbond_distance_DA
    _geom_hbond_angle_DHA
    _geom_hbond_publ_flag
    O1 H1 O5 . 0.84 1.72 2.556(5) 171.9 yes
    O4 H4 O6 . 0.84 1.74 2.579(7) 175.7 yes
    O6 H6 O3 2_566 0.84 1.93 2.751(7) 163.9 yes
    O5 H5 O2 1_455 0.84 1.93 2.771(6) 175.2 yes
_shelx_space_group_comment
;
The symmetry employed for this shelxl refinement is uniquely defined
by the following loop, which should always be used as a source of
symmetry information in preference to the above space-group names.
They are only intended as comments.
;
_shelx_estimated_absorpt_T_min     0.792
_shelx_estimated_absorpt_T_max     0.971
_shelx_hkl_file
;
  -1   0   0   31171    2398   1
   1   0   0   33318    2398   1
   1   0   0   26765    2398   1
   1   0   0   29554    2398   1
  -2   0   0   90459    6678   1
  -2   0   0   79320    6678   1
  -2   0   0   72323    6678   1
  -2   0   0   87755    6678   1
   2   0   0   89567    6678   1
   2   0   0   86137    6678   1
   2   0   0   78442    6678   1
   2   0   0   82108    6678   1
   2   0   0   86040    6678   1
   2   0   0   89232    6678   1
  -3   0   0    4015     376   1
  -3   0   0    4810     446   1
   3   0   0    4085     390   1
   3   0   0    4141     390   1
  -4   0   0    3792     516   1
  -4   0   0    3485     376   1
  -4   0   0    4322     349   1
  -5   0   0    -139     139   1
  -5   0   0    -125     223   1
  -5   0   0     -70      84   1
  -5   0   0     -70     237   1
   5   0   0     112     181   1
   5   0   0     -98     139   1
   5   0   0      56     125   1
  -6   0   0    -251     251   1
  -6   0   0      98     265   1
   6   0   0      70     139   1
   6   0   0    -153     153   1
   6  -1   0     683     181   1
   6  -1   0     502     153   1
   6  -1   0     627     153   1
  -6   1   0     795     167   1
  -6   1   0     558     112   1
  -6   1   0     460     279   1
   5  -1   0     349     153   1
   5  -1   0     -14     307   1
   5  -1   0      70     125   1
  -5   1   0     153     139   1
  -5   1   0     307      84   1
  -5   1   0     209     237   1
   4  -1   0    7471     627   1
   4  -1   0    6997     627   1
   4  -1   0    6969     613   1
   4  -1   0    6441     613   1
   4  -1   0    8182     669   1
   4  -1   0    7736     613   1
  -4   1   0    8405     697   1
  -4   1   0    7067     627   1
  -4   1   0    6539     599   1
   3  -1   0  173376   12741   1
   3  -1   0  152423   12741   1
   3  -1   0  160105   12741   1
   3  -1   0  177934   12741   1
   3  -1   0  162669   12741   1
   3  -1   0  161289   12741   1
   3  -1   0  159436   12755   1
  -3   1   0  159087   12755   1
  -3   1   0  144157   12741   1
  -3   1   0  151043   12741   1
  -3   1   0  166140   12755   1
   2  -1   0    8015     739   1
   2  -1   0    8545     725   1
   2  -1   0    9646     739   1
   2  -1   0    8294     725   1
   2  -1   0    9744     739   1
   2  -1   0   10399     753   1
  -2   1   0    9312     753   1
  -2   1   0    8949     739   1
   1  -1   0   56500    4378   1
  -1   1   0   53865    4378   1
   0   1   0   69841    5521  -2
   0  -1   0   69841    5521   1
   0   1   0   75487    5521  -2
   0  -1   0   75487    5521   1
   0   1   0   62940    5521  -2
   0  -1   0   62940    5521   1
   0  -1   0   70385    5521  -2
   0   1   0   70385    5521   1
  -1  -1   0    8099     613   1
  -1  -1   0    6804     627   1
   1   1   0    8224     627   1
   1   1   0    7680     613   1
  -2  -1   0   23740    1868   1
  -2  -1   0   22917    1882   1
  -2  -1   0   23656    1882   1
   2   1   0   20047    1868   1
   2   1   0   23935    1868   1
   2   1   0   25441    1868   1
   2   1   0   22151    1882   1
   2   1   0   25594    1868   1
  -3  -1   0   64139    4810   1
  -3  -1   0   54479    4782   1
  -3  -1   0   61184    4810   1
   3   1   0   62662    4796   1
   3   1   0   63051    4796   1
   3   1   0   59010    4782   1
   3   1   0   56974    4782   1
  -4  -1   0     -42      70   1
  -4  -1   0      84     112   1
  -4  -1   0      70     209   1
   4   1   0     -42     112   1
   4   1   0     -98     139   1
   4   1   0       0     195   1
  -5  -1   0    1687     432   1
  -5  -1   0    1966     321   1
  -5  -1   0    1589     209   1
  -6  -1   0     181      84   1
  -6  -1   0     -28     237   1
  -6  -1   0      14     265   1
   6   1   0     112     139   1
  -7   2   0     390     404   1
   6  -2   0    2203     279   1
  -6   2   0    1561     237   1
  -6   2   0    2593     446   1
  -6   2   0    1882     237   1
   5  -2   0   17328    1394   1
   5  -2   0   18053    1380   1
   5  -2   0   16980    1394   1
  -5   2   0   16924    1478   1
  -5   2   0   15906    1394   1
   4  -2   0   17788    1394   1
   4  -2   0   16199    1394   1
   4  -2   0   18290    1394   1
   4  -2   0   19294    1436   1
   4  -2   0   17788    1408   1
   4  -2   0   17063    1394   1
  -4   2   0   16059    1436   1
  -4   2   0   16422    1394   1
  -4   2   0   16868    1380   1
   3  -2   0  137577   10469   1
   3  -2   0  120527   10455   1
   3  -2   0  141229   10455   1
   3  -2   0  131681   10455   1
   3  -2   0  138343   10455   1
   3  -2   0  132141   10455   1
   3  -2   0  132294   10455   1
  -3   2   0  131151   10455   1
  -3   2   0  128098   10483   1
  -3   2   0  125379   10455   1
   2  -2   0    2077     223   1
   2  -2   0    2231     237   1
   2  -2   0    2942     265   1
   2  -2   0    2523     223   1
   2  -2   0    2649     237   1
   2  -2   0    2454     223   1
  -2   2   0    2816     237   1
  -2   2   0    2677     251   1
   1  -2   0  176010   14540   1
   1  -2   0  195527   14540   1
   1  -2   0  188653   14540   1
   1  -2   0  169361   14540   1
  -1   2   0  187247   14540   1
   0   2   0    3583     279  -2
   0  -2   0    3583     279   1
   0   2   0    3471     293  -2
   0  -2   0    3471     293   1
   0  -2   0    3346     279  -2
   0   2   0    3346     279   1
   0  -2   0    3207     279  -2
   0   2   0    3207     279   1
  -1  -2   0   77507    5758   1
  -1  -2   0   74539    5758   1
  -1  -2   0   64696    5758   1
  -1  -2   0   70817    5758   1
   1   2   0   64780    5758   1
   1   2   0   75850    5758   1
   1   2   0   79613    5758   1
  -2  -2   0  238435   19280   1
  -2  -2   0  255763   19266   1
  -2  -2   0  247496   19280   1
  -2  -2   0  252905   19280   1
  -2  -2   0  215559   19266   1
   2   2   0  263053   19266   1
   2   2   0  221149   19266   1
   2   2   0  249726   19280   1
   2   2   0  243356   19266   1
  -3  -2   0    8907     781   1
  -3  -2   0    9995     864   1
  -3  -2   0    9577     850   1
  -3  -2   0    9437     795   1
   3   2   0    9200     809   1
   3   2   0   11138     795   1
  -4  -2   0   12309    1046   1
  -4  -2   0   11975    1087   1
  -4  -2   0   12839    1115   1
  -4  -2   0   11975    1074   1
  -4  -2   0   14303    1018   1
   4   2   0   13020    1046   1
   4   2   0   11933    1046   1
   4   2   0   12198    1046   1
   4   2   0   13369    1046   1
  -5  -2   0   14623    1171   1
   5   2   0   12741    1087   1
   5   2   0   13034    1074   1
   5   2   0   11919    1087   1
  -6  -2   0      42     279   1
  -6  -2   0    -293     293   1
   6   2   0    -125     181   1
   6   2   0     153     237   1
  -7   3   0      42     112   1
   6  -3   0    4224     418   1
   5  -3   0    3708     362   1
   5  -3   0    3416     418   1
   5  -3   0    3318     572   1
   5  -3   0    3918     390   1
  -5   3   0    3806     418   1
   4  -3   0    3081     279   1
   4  -3   0    3095     279   1
   4  -3   0    2342     376   1
   4  -3   0    3039     307   1
   4  -3   0    3262     265   1
  -4   3   0    2077     376   1
  -4   3   0    2482     251   1
  -4   3   0    2175     293   1
   3  -3   0    8977     655   1
   3  -3   0    7876     655   1
   3  -3   0    7625     683   1
   3  -3   0    8294     655   1
   3  -3   0    7764     655   1
  -3   3   0    7945     641   1
  -3   3   0    7248     669   1
   2  -3   0    2161     237   1
   2  -3   0    2063     209   1
   2  -3   0    2398     223   1
   2  -3   0    2161     195   1
   2  -3   0    2300     265   1
   2  -3   0    1812     279   1
   1  -3   0   91029    6804   1
   1  -3   0   90557    6804   1
   1  -3   0   80059    6804   1
   1  -3   0   82303    6804   1
   1  -3   0   84130    6817   1
   1  -3   0   86583    6804   1
   0   3   0  559396   37387  -2
   0  -3   0  559396   37387   1
   0   3   0  503496   37387  -2
   0  -3   0  503496   37387   1
   0   3   0  437419   37373  -2
   0  -3   0  437419   37373   1
   0   3   0  490838   37373  -2
   0  -3   0  490838   37373   1
   0  -3   0  422573   37373  -2
   0   3   0  422573   37373   1
   0  -3   0  416229   37373  -2
   0   3   0  416229   37373   1
  -1  -3   0   12504    1004   1
  -1  -3   0   13522    1018   1
  -1  -3   0   11096     976   1
  -1  -3   0   10315     990   1
  -1  -3   0   12672    1004   1
  -1  -3   0   13480    1004   1
   1   3   0   11319     976   1
   1   3   0   13229     990   1
  -2  -3   0   33262    2942   1
  -2  -3   0   36384    2956   1
  -2  -3   0   35673    2942   1
  -2  -3   0   32063    2928   1
  -2  -3   0   41194    2956   1
  -2  -3   0   37610    2956   1
  -2  -3   0   41988    2928   1
   2   3   0   34850    2928   1
   2   3   0   37694    2942   1
   2   3   0   37652    2942   1
  -3  -3   0   18374    1520   1
  -3  -3   0   18123    1534   1
  -3  -3   0   17872    1561   1
  -3  -3   0   19210    1548   1
  -3  -3   0   19350    1492   1
  -3  -3   0   17621    1520   1
  -3  -3   0   16603    1478   1
   3   3   0   21147    1506   1
   3   3   0   17063    1492   1
   3   3   0   20423    1492   1
  -4  -3   0      28     125   1
  -4  -3   0      98     293   1
  -4  -3   0     237      98   1
  -4  -3   0      70     265   1
   4   3   0     390     251   1
   4   3   0      14     167   1
   4   3   0     530     167   1
   4   3   0     446     125   1
  -5  -3   0   19071    1408   1
  -5  -3   0   14038    1436   1
   5   3   0   16394    1380   1
   5   3   0   17119    1366   1
  -6  -3   0     195     251   1
  -6  -3   0     293     139   1
  -6  -3   0    -153     223   1
   6   3   0      14     153   1
   6  -4   0     -14     195   1
   6  -4   0     -56     125   1
  -6   4   0    -251     376   1
  -6   4   0      84      98   1
   5  -4   0   22625    1952   1
   5  -4   0   23684    1882   1
   5  -4   0   21230    1882   1
   5  -4   0   25078    1882   1
  -5   4   0   22513    1896   1
  -5   4   0   25009    1868   1
   4  -4   0      28     181   1
   4  -4   0     376     153   1
   4  -4   0     -70      98   1
  -4   4   0    -209     209   1
  -4   4   0     112     112   1
   3  -4   0     613     112   1
   3  -4   0     474      84   1
   3  -4   0     404     139   1
   3  -4   0     460      84   1
   3  -4   0     376      84   1
   3  -4   0     460      98   1
  -3   4   0     390      98   1
   2  -4   0   78037    5939   1
   2  -4   0   70148    5939   1
   2  -4   0   80589    5939   1
   2  -4   0   77480    5953   1
   2  -4   0   81425    5953   1
   2  -4   0   66425    5939   1
   2  -4   0   72560    5939   1
   2  -4   0   67875    5939   1
   2  -4   0   83781    5939   1
  -2   4   0   69827    5939   1
   1  -4   0  228621   16589   1
   1  -4   0  196698   16589   1
   1  -4   0  225903   16589   1
   1  -4   0  192933   16575   1
   1  -4   0  184779   16589   1
   1  -4   0  204239   16575   1
   1  -4   0  211725   16575   1
   1  -4   0  228468   16589   1
   0   4   0   47927    3513  -2
   0  -4   0   47927    3513   1
   0   4   0   44721    3513  -2
   0  -4   0   44721    3513   1
   0   4   0   49320    3527  -2
   0  -4   0   49320    3527   1
   0   4   0   39771    3513  -2
   0  -4   0   39771    3513   1
   0   4   0   39562    3513  -2
   0  -4   0   39562    3513   1
  -1  -4   0     753     153   1
  -1  -4   0     837     251   1
  -1  -4   0    1004     251   1
   1   4   0     655     153   1
  -2  -4   0    2203     376   1
  -2  -4   0    1673     335   1
  -2  -4   0    1631     321   1
  -2  -4   0    1757     195   1
  -2  -4   0    2286     209   1
   2   4   0    2286     293   1
   2   4   0    1952     237   1
  -3  -4   0     167      98   1
  -3  -4   0     279     195   1
  -3  -4   0     -42     237   1
  -3  -4   0     460     237   1
  -3  -4   0     237     265   1
  -3  -4   0     446     167   1
   3   4   0     237     153   1
   3   4   0     209     112   1
  -4  -4   0    2356     265   1
  -4  -4   0    2579     376   1
  -4  -4   0    2091     446   1
  -4  -4   0    2161     376   1
  -4  -4   0    2510     307   1
   4   4   0    2705     349   1
   4   4   0    2691     335   1
   4   4   0    2468     321   1
  -5  -4   0     -14     181   1
  -5  -4   0    -265     265   1
  -5  -4   0     -56     139   1
   5   4   0      70     139   1
   5   4   0     -14     181   1
  -6  -4   0     627     237   1
  -6  -4   0     376     153   1
  -6  -4   0     586     251   1
   6   4   0     112     223   1
   6   4   0     237     153   1
   6  -5   0      28     125   1
   6  -5   0      98     125   1
  -6   5   0      98      98   1
   5  -5   0     251     167   1
   5  -5   0     181     279   1
   5  -5   0      70      98   1
   5  -5   0     -42      98   1
  -5   5   0     181     167   1
  -5   5   0      70      84   1
   4  -5   0     349      98   1
   4  -5   0     362      98   1
   4  -5   0     223      98   1
  -4   5   0     167      84   1
  -4   5   0     223     237   1
   3  -5   0   12825     976   1
   3  -5   0   12686     976   1
   3  -5   0   12114     976   1
   3  -5   0   12030     976   1
  -3   5   0   11807     962   1
  -3   5   0   10288    1004   1
  -3   5   0   12198     976   1
   2  -5   0     -98     112   1
   2  -5   0     -28     139   1
   2  -5   0       0      70   1
   2  -5   0     -14      56   1
   1  -5   0    9298     781   1
   1  -5   0   10288     781   1
   1  -5   0    9883     809   1
   1  -5   0    9353     837   1
   1  -5   0    8991     906   1
   1  -5   0    9144     795   1
   1  -5   0   10831     795   1
   1  -5   0   10803     795   1
   1  -5   0    9103     795   1
   1  -5   0    9869     823   1
   0   5   0  289038   25859  -2
   0  -5   0  289038   25859   1
   0   5   0  339419   25873  -2
   0  -5   0  339419   25873   1
   0   5   0  360426   25887  -2
   0  -5   0  360426   25887   1
   0   5   0  331472   25873  -2
   0  -5   0  331472   25873   1
   0   5   0  311301   25873  -2
   0  -5   0  311301   25873   1
  -1  -5   0    7945     697   1
  -1  -5   0    6929     641   1
  -1  -5   0    6232     767   1
  -1  -5   0    8029     655   1
  -1  -5   0    8782     683   1
  -1  -5   0    7457     697   1
   1   5   0    6664     683   1
  -2  -5   0   12476    1213   1
  -2  -5   0   13606    1171   1
  -2  -5   0   13940    1199   1
  -2  -5   0   15864    1213   1
  -2  -5   0   15028    1199   1
  -2  -5   0   15070    1157   1
   2   5   0   14400    1157   1
   2   5   0   13411    1171   1
  -3  -5   0      84     223   1
  -3  -5   0     -84     139   1
  -3  -5   0     -14     251   1
  -3  -5   0     112     167   1
  -3  -5   0    -125     279   1
   3   5   0      98     125   1
   3   5   0     -84     153   1
  -4  -5   0   16924    1492   1
  -4  -5   0   17955    1464   1
   4   5   0   20089    1464   1
   4   5   0   18485    1478   1
   4   5   0   16324    1478   1
  -5  -5   0     613     195   1
  -5  -5   0     613     153   1
  -5  -5   0     544     251   1
   5   5   0     488     195   1
   5   5   0     669     181   1
   6  -6   0     195     139   1
   6  -6   0     265     125   1
  -6   6   0     -14     112   1
  -6   6   0      84      98   1
   5  -6   0    2217     251   1
   5  -6   0    1631     237   1
   5  -6   0    1603     223   1
   5  -6   0    2607     516   1
  -5   6   0    1868     209   1
   4  -6   0    6051     613   1
   4  -6   0    4461     502   1
  -4   6   0    5326     446   1
  -4   6   0    5744     502   1
   3  -6   0   16296    1338   1
   3  -6   0   17886    1380   1
   3  -6   0   17942    1394   1
   3  -6   0   15321    1338   1
   3  -6   0   18179    1338   1
   3  -6   0   15000    1338   1
  -3   6   0   15418    1324   1
  -3   6   0   17035    1352   1
   1  -6   0   16631    1352   1
   1  -6   0   17384    1338   1
   1  -6   0   16101    1366   1
   1  -6   0   16310    1324   1
   1  -6   0   17035    1324   1
   1  -6   0   16478    1366   1
   1  -6   0   16938    1324   1
   1  -6   0   16255    1338   1
   1  -6   0   16004    1338   1
   0   6   0  106057    7987  -2
   0  -6   0  106057    7987   1
   0   6   0   89344    7987  -2
   0  -6   0   89344    7987   1
   0   6   0  102894    7973  -2
   0  -6   0  102894    7973   1
   0   6   0  116346    7973  -2
   0  -6   0  116346    7973   1
   0   6   0   87573    7959  -2
   0  -6   0   87573    7959   1
  -1  -6   0    2370     265   1
  -1  -6   0    2607     376   1
  -1  -6   0    2049     362   1
  -1  -6   0    2342     279   1
  -1  -6   0    2091     335   1
  -1  -6   0    1910     321   1
   1   6   0    2272     251   1
  -2  -6   0   15209    1185   1
  -2  -6   0   13829    1227   1
  -2  -6   0   15376    1241   1
  -2  -6   0   14874    1213   1
  -2  -6   0   15348    1269   1
  -2  -6   0   14512    1255   1
   2   6   0   13257    1185   1
   2   6   0   14149    1213   1
  -3  -6   0   42769    3597   1
  -3  -6   0   41626    3611   1
  -3  -6   0   46798    3625   1
  -3  -6   0   47788    3611   1
   3   6   0   43759    3583   1
   3   6   0   45752    3583   1
  -4  -6   0    2900     390   1
  -4  -6   0    2482     516   1
  -4  -6   0    2705     362   1
  -4  -6   0    2956     460   1
   4   6   0    3179     390   1
   4   6   0    3527     376   1
   4   6   0    3234     376   1
  -5  -6   0      98     167   1
  -5  -6   0     181     167   1
   5   6   0     167     139   1
   5   6   0    -125     195   1
   6  -7   0     837     167   1
   6  -7   0    1004     209   1
  -6   7   0    1129     181   1
   5  -7   0     139     125   1
   5  -7   0     209     112   1
  -5   7   0     167      84   1
   4  -7   0     293     139   1
   4  -7   0     586     265   1
   4  -7   0     307     112   1
   4  -7   0     251     112   1
  -4   7   0     251     167   1
   3  -7   0    1659     237   1
   3  -7   0    1687     237   1
  -3   7   0    1283     251   1
   2  -7   0    1812     167   1
   2  -7   0    2091     237   1
   2  -7   0    1952     195   1
   2  -7   0    1506     195   1
   2  -7   0    1464     293   1
   2  -7   0    1157     265   1
   2  -7   0    1561     293   1
   2  -7   0    1798     223   1
   1  -7   0    6148     558   1
   1  -7   0    6650     586   1
   1  -7   0    6580     627   1
   1  -7   0    7234     586   1
   1  -7   0    6190     641   1
   1  -7   0    7680     558   1
   0   7   0   31673    2747  -2
   0  -7   0   31673    2747   1
   0   7   0   33304    2774  -2
   0  -7   0   33304    2774   1
   0   7   0   38656    2788  -2
   0  -7   0   38656    2788   1
   0   7   0   37750    2760  -2
   0  -7   0   37750    2760   1
   0   7   0   34043    2747  -2
   0  -7   0   34043    2747   1
   0   7   0   33513    2760  -2
   0  -7   0   33513    2760   1
   0  -7   0   32021    2747  -2
   0   7   0   32021    2747   1
  -1  -7   0    5786     502   1
  -1  -7   0    4587     516   1
  -1  -7   0    5563     558   1
  -1  -7   0    6093     544   1
  -1  -7   0    5465     599   1
   1   7   0    5618     502   1
  -2  -7   0     572     237   1
  -2  -7   0     125     209   1
  -2  -7   0    -112     153   1
  -2  -7   0    -209     209   1
   2   7   0    -153     153   1
   2   7   0     167     362   1
  -3  -7   0     544     237   1
  -3  -7   0     237     139   1
  -3  -7   0     265     251   1
   3   7   0     572     181   1
  -4  -7   0     321     237   1
  -4  -7   0     711     293   1
  -4  -7   0     335     251   1
  -4  -7   0     739     195   1
   4   7   0     837     167   1
   6  -8   0    -125     139   1
   6  -8   0     -70     125   1
  -6   8   0      14      98   1
   5  -8   0     279     153   1
   5  -8   0     307     167   1
   5  -8   0      84      70   1
   5  -8   0    -112     112   1
  -5   8   0     181      98   1
   4  -8   0      84     139   1
   4  -8   0     293     139   1
   4  -8   0    -139     293   1
   4  -8   0      14      98   1
   4  -8   0     195     112   1
   4  -8   0      28      70   1
  -4   8   0    -195     195   1
   3  -8   0     697     167   1
   3  -8   0    1101     265   1
   3  -8   0    1283     195   1
   3  -8   0    1018     167   1
   3  -8   0     781     307   1
   3  -8   0    1478     237   1
  -3   8   0    1074     181   1
   2  -8   0   43327    3095   1
   2  -8   0   41138    3109   1
   2  -8   0   34740    3123   1
   2  -8   0   39409    3081   1
   2  -8   0   36690    3137   1
   2  -8   0   37680    3095   1
   2  -8   0   35965    3095   1
   2  -8   0   41640    3123   1
   2  -8   0   38809    3109   1
   1  -8   0     181     139   1
   1  -8   0     237     195   1
   1  -8   0     139      84   1
   1  -8   0     265     153   1
   1  -8   0     -28      98   1
   1  -8   0     390     125   1
   1  -8   0     125     223   1
   0   8   0      28     139  -2
   0  -8   0      28     139   1
   0   8   0     279     181  -2
   0  -8   0     279     181   1
   0   8   0     -56     209  -2
   0  -8   0     -56     209   1
   0   8   0     112     153  -2
   0  -8   0     112     153   1
   0   8   0      98     167  -2
   0  -8   0      98     167   1
   0  -8   0      84     125  -2
   0   8   0      84     125   1
  -1  -8   0     279     167   1
   1   8   0     112     209   1
   1   8   0     432     167   1
  -2  -8   0    3806     502   1
   2   8   0    4880     516   1
  -3  -8   0      98     251   1
  -3  -8   0     195     223   1
  -3  -8   0     586     321   1
  -3  -8   0      70     167   1
   3   8   0     -56     153   1
  -4  -8   0     307     265   1
  -4  -8   0     335     153   1
  -4  -8   0    -139     349   1
   4   8   0     307     153   1
   4   8   0     474     195   1
   5  -9   0     404     153   1
   5  -9   0     293      84   1
   5  -9   0     446     181   1
  -5   9   0     209     153   1
   4  -9   0     153     112   1
   4  -9   0     167     153   1
   4  -9   0     139      98   1
  -4   9   0     139      98   1
   3  -9   0    5242     474   1
   3  -9   0    4866     516   1
   3  -9   0    5451     516   1
   3  -9   0    5423     474   1
   3  -9   0    5535     460   1
   3  -9   0    4880     669   1
   2  -9   0    6915     558   1
   2  -9   0    6204     572   1
   2  -9   0    6957     725   1
   2  -9   0    6525     613   1
   2  -9   0    6427     711   1
   1  -9   0      98     125   1
   1  -9   0      14     223   1
   1  -9   0      70     195   1
   0   9   0    1743     362  -2
   0  -9   0    1743     362   1
   0   9   0    1840     293  -2
   0  -9   0    1840     293   1
   0  -9   0    1143     209  -2
   0   9   0    1143     209   1
  -1  -9   0     237     209   1
  -1  -9   0     293     251   1
   1   9   0     599     237   1
  -2  -9   0    1352     321   1
  -2  -9   0    2412     418   1
   2   9   0    1882     265   1
  -3  -9   0    -251     460   1
  -3  -9   0     307     293   1
   3   9   0       0     223   1
   3   9   0      28     153   1
   5 -10   0    1812     251   1
  -5  10   0    1715     251   1
   4 -10   0     -84     112   1
   4 -10   0      84     153   1
   4 -10   0     -28      70   1
   4 -10   0    -125     195   1
   3 -10   0    1227     209   1
   3 -10   0    1283     181   1
   3 -10   0    1060     293   1
   3 -10   0     864     195   1
   2 -10   0   12142     934   1
   2 -10   0   12114    1046   1
   2 -10   0   10720     962   1
   2 -10   0   10274    1004   1
   1 -10   0    1743     390   1
   1 -10   0    1980     335   1
   1 -10   0    1422     321   1
   1 -10   0    1157     293   1
   0  10   0     293     237  -2
   0 -10   0     293     237   1
   0  10   0     432     223  -2
   0 -10   0     432     223   1
  -1 -10   0    4503     474   1
  -1 -10   0    3750     516   1
   1  10   0    4043     488   1
  -2 -10   0     195     181   1
  -2 -10   0     432     279   1
  -2 -10   0     460     223   1
   2  10   0    -153     167   1
  -3 -10   0    -112     251   1
  -3 -10   0    -153     544   1
  -3 -10   0     265     167   1
   4 -11   0      42     125   1
   4 -11   0    -139     167   1
   3 -11   0     -42     125   1
   3 -11   0       0     181   1
   2 -11   0    4294     558   1
   2 -11   0    3374     446   1
   1 -11   0     488     223   1
   1 -11   0     279     251   1
   0  11   0     181     237  -2
   0 -11   0     181     237   1
   0  11   0     139     209  -2
   0 -11   0     139     209   1
   0  11   0      98     237  -2
   0 -11   0      98     237   1
   0 -11   0     516     237  -2
   0  11   0     516     237   1
  -1 -11   0     -56     209   1
  -1 -11   0    -279     390   1
  -2 -11   0    -167     293   1
  -2 -11   0    -112     223   1
  -2 -11   0     153     181   1
   3 -12   0     432     223   1
   2 -12   0     -42     307   1
   1 -12   0    -139     237   1
   1 -12   0    -125     265   1
   0  12   0    -223     251  -2
   0 -12   0    -223     251   1
   0  12   0     390     237  -2
   0 -12   0     390     237   1
   0  12  -1     265     251  -2
   0 -12   1     265     251   1
   0  12  -1    -209     265  -2
   0 -12   1    -209     265   1
   0  12  -1      98     335  -2
   0 -12   1      98     335   1
   1 -12   1     418     279   1
   1 -12   1      84     251   1
   2 -12   1     -70     223   1
   2 -12   1    -251     251   1
   3 -12   1    -167     209   1
   2  11  -1     -98     209   1
   2  11  -1     237     223   1
  -2 -11   1     335     181   1
  -2 -11   1     586     251   1
  -2 -11   1     153     293   1
  -1 -11   1     -84     265   1
  -1 -11   1     390     237   1
   0 -11   1    5409     627  -2
   0  11  -1    5409     627   1
   0  11  -1    5814     599  -2
   0 -11   1    5814     599   1
   0  11  -1    6162     641  -2
   0 -11   1    6162     641   1
   1 -11   1    1185     265   1
   1 -11   1    1338     265   1
   2 -11   1     809     195   1
   2 -11   1     572     307   1
   3 -11   1     572     195   1
   3 -11   1     767     139   1
   4 -11   1     558     181   1
   4 -11   1     669     125   1
   3  10  -1     -98     223   1
   3  10  -1      70     167   1
  -3 -10   1      28     279   1
  -3 -10   1     321     376   1
  -3 -10   1     293     167   1
  -2 -10   1    -181     265   1
  -2 -10   1    -195     223   1
  -2 -10   1    -112     167   1
   1  10  -1     223     223   1
  -1 -10   1     -98     251   1
  -1 -10   1     125     209   1
   0 -10   1    -223     223  -2
   0  10  -1    -223     223   1
   0  10  -1     139     209  -2
   0 -10   1     139     209   1
   0  10  -1       0     167  -2
   0 -10   1       0     167   1
   1 -10   1      56     209   1
   1 -10   1    -112     167   1
   1 -10   1     -70     167   1
   1 -10   1       0     237   1
   2 -10   1   13578    1018   1
   2 -10   1   10971     976   1
   2 -10   1   12644    1087   1
   2 -10   1   10748     976   1
   3 -10   1     321      98   1
   3 -10   1     404     307   1
   3 -10   1     293     167   1
   3 -10   1     502     112   1
   3 -10   1     613     209   1
   3 -10   1     488      98   1
   4 -10   1     139      70   1
   4 -10   1     125     112   1
   4 -10   1     307     167   1
   4 -10   1     293     195   1
   4 -10   1     265      98   1
  -5  10  -1      70     112   1
   5 -10   1     349     167   1
   5 -10   1      70     112   1
   3   9  -1     265     209   1
   3   9  -1     321     153   1
  -3  -9   1    -112     237   1
  -3  -9   1     -70     153   1
  -3  -9   1    -321     321   1
   2   9  -1     -28     181   1
  -2  -9   1     -70     265   1
  -2  -9   1     -42     181   1
  -2  -9   1       0     223   1
   1   9  -1   54005    4169   1
  -1  -9   1   54060    4196   1
  -1  -9   1   48025    4196   1
   0   9  -1     -14     195  -2
   0  -9   1     -14     195   1
   0   9  -1     223     153  -2
   0  -9   1     223     153   1
   0   9  -1     293     153  -2
   0  -9   1     293     153   1
   0   9  -1      56     209  -2
   0  -9   1      56     209   1
   1  -9   1    2105     279   1
   1  -9   1    1408     335   1
   1  -9   1    1478     223   1
   1  -9   1    1812     321   1
   2  -9   1   11389     920   1
   2  -9   1   10859     948   1
   2  -9   1   10023    1004   1
   2  -9   1   11361     934   1
   2  -9   1   11807     906   1
   2  -9   1   12323     976   1
   2  -9   1   10371    1032   1
  -3   9  -1     502     237   1
   3  -9   1     251     125   1
   3  -9   1     627     279   1
   3  -9   1     544     112   1
   3  -9   1     418     153   1
   3  -9   1     586     153   1
   4  -9   1     544     125   1
   4  -9   1     544     112   1
   4  -9   1     627     153   1
   4  -9   1     683     195   1
   5  -9   1     502     125   1
   5  -9   1     209     181   1
   5  -9   1     251      70   1
   5  -9   1      28     153   1
   4   8  -1     460     209   1
   4   8  -1     641     167   1
  -4  -8   1     -84     349   1
  -4  -8   1     209     237   1
  -4  -8   1     488     167   1
   3   8  -1     112     167   1
  -3  -8   1    -223     237   1
  -3  -8   1      98     307   1
  -3  -8   1     223     237   1
  -3  -8   1     153     167   1
  -3  -8   1    -125     181   1
   2   8  -1   19866    1659   1
  -2  -8   1   19629    1701   1
  -2  -8   1   22443    1687   1
  -2  -8   1   18081    1673   1
  -2  -8   1   19907    1645   1
  -2  -8   1   21300    1659   1
   1   8  -1     237     223   1
   1   8  -1     362     209   1
  -1  -8   1     460     209   1
  -1  -8   1     725     153   1
   0  -8   1     -56     139  -2
   0   8  -1     -56     139   1
   0   8  -1     195     153  -2
   0  -8   1     195     153   1
   0   8  -1     502     209  -2
   0  -8   1     502     209   1
   0   8  -1      28     181  -2
   0  -8   1      28     181   1
   0   8  -1     251     125  -2
   0  -8   1     251     125   1
   1  -8   1     265     153   1
   1  -8   1     -84     223   1
   1  -8   1     446     153   1
   1  -8   1     167      84   1
   1  -8   1     125     195   1
   1  -8   1     209      84   1
   2  -8   1    1380     237   1
   2  -8   1     850     181   1
   2  -8   1    1032     181   1
   2  -8   1    1269     237   1
   2  -8   1     948     125   1
  -3   8  -1    4880     502   1
   3  -8   1    5688     502   1
   3  -8   1    5911     627   1
   3  -8   1    5465     502   1
   3  -8   1    4350     669   1
   3  -8   1    5423     474   1
   3  -8   1    5814     474   1
  -4   8  -1     725     153   1
  -4   8  -1     711     223   1
   4  -8   1     739     321   1
   4  -8   1     711     125   1
   4  -8   1     962     167   1
   4  -8   1     906     167   1
   4  -8   1    1032     181   1
  -5   8  -1     265      98   1
   5  -8   1     335     125   1
   5  -8   1     223     167   1
   5  -8   1     307      84   1
   5  -8   1     335      98   1
   5  -8   1     293     139   1
  -6   8  -1    1994     223   1
  -6   8  -1    2035     237   1
   6  -8   1    2063     279   1
   6  -8   1    1492     251   1
   5   7  -1     321     195   1
  -5  -7   1      42     237   1
   4   7  -1      14     181   1
   4   7  -1      28     153   1
  -4  -7   1     279     237   1
  -4  -7   1     321     307   1
  -2  -7   1    -112     209   1
   1   7  -1    1115     237   1
  -1  -7   1     432     195   1
  -1  -7   1     795     153   1
  -1  -7   1     892     195   1
  -1  -7   1     599     209   1
   0   7  -1     892     195  -2
   0  -7   1     892     195   1
   0   7  -1    1032     223  -2
   0  -7   1    1032     223   1
   0   7  -1     990     209  -2
   0  -7   1     990     209   1
   0   7  -1    1394     349  -2
   0  -7   1    1394     349   1
   0   7  -1    1366     237  -2
   0  -7   1    1366     237   1
   0   7  -1     962     195  -2
   0  -7   1     962     195   1
   1  -7   1     627     112   1
   1  -7   1     167     195   1
   1  -7   1     362      84   1
   1  -7   1     627     153   1
   1  -7   1     362     167   1
   1  -7   1     404      56   1
   1  -7   1     432      84   1
   1  -7   1     641     125   1
   1  -7   1     237     125   1
  -2   7  -1     293      98   1
   2  -7   1     293      84   1
   2  -7   1     167      98   1
   2  -7   1     251     112   1
   2  -7   1     209      98   1
   2  -7   1     153     167   1
   2  -7   1     181      84   1
   2  -7   1      14     153   1
   2  -7   1     237      56   1
  -3   7  -1   32509    2482   1
  -3   7  -1   30028    2468   1
   3  -7   1   32398    2551   1
   3  -7   1   27881    2523   1
   3  -7   1   31004    2482   1
   3  -7   1   31868    2482   1
   3  -7   1   30292    2482   1
   3  -7   1   30320    2468   1
   3  -7   1   32453    2510   1
  -4   7  -1    4657     418   1
  -4   7  -1    4350     488   1
   4  -7   1    5228     432   1
   4  -7   1    4587     432   1
   4  -7   1    4252     586   1
   4  -7   1    5479     446   1
  -5   7  -1    8141     683   1
   5  -7   1    8378     697   1
   5  -7   1    8559     711   1
   5  -7   1    7987     683   1
   6  -7   1     390     181   1
   6  -7   1     739     153   1
   5   6  -1    1520     265   1
  -5  -6   1    1492     265   1
  -5  -6   1    1255     307   1
   4   6  -1     -56     195   1
   4   6  -1     502     181   1
   4   6  -1     362     167   1
  -4  -6   1     362     167   1
  -4  -6   1    -125     181   1
  -4  -6   1    -153     251   1
   3   6  -1    9577     906   1
  -3  -6   1   13076    1004   1
  -3  -6   1    9716     920   1
   2   6  -1   19252    1561   1
   2   6  -1   20827    1534   1
  -2  -6   1   18848    1575   1
  -2  -6   1   18931    1589   1
  -2  -6   1   20033    1575   1
  -2  -6   1   16185    1548   1
  -2  -6   1   18890    1534   1
   1   6  -1   23545    1771   1
  -1  -6   1   20061    1798   1
  -1  -6   1   23642    1785   1
  -1  -6   1   22234    1771   1
  -1  -6   1   21537    1798   1
  -1  -6   1   21063    1771   1
   0   6  -1    3611     460  -2
   0  -6   1    3611     460   1
   0   6  -1    3987     376  -2
   0  -6   1    3987     376   1
   0   6  -1    3792     390  -2
   0  -6   1    3792     390   1
   0   6  -1    4183     432  -2
   0  -6   1    4183     432   1
  -1   6  -1     -70      70   1
   1  -6   1     -70     167   1
   1  -6   1     -84     139   1
   1  -6   1      42      70   1
   1  -6   1      84      70   1
   1  -6   1       0      84   1
   1  -6   1      28      84   1
   1  -6   1      98     112   1
   1  -6   1     153      98   1
  -2   6  -1    5674     488   1
   2  -6   1    5856     474   1
   2  -6   1    6413     488   1
   2  -6   1    5869     530   1
   2  -6   1    5354     544   1
   2  -6   1    4963     516   1
   2  -6   1    5660     474   1
   2  -6   1    5605     488   1
  -3   6  -1    6427     599   1
   3  -6   1    7248     586   1
   3  -6   1    6887     572   1
   3  -6   1    6859     586   1
   3  -6   1    7443     655   1
   3  -6   1    6831     655   1
   3  -6   1    6969     586   1
   3  -6   1    6748     823   1
  -4   6  -1   19531    1617   1
  -4   6  -1   21314    1589   1
   4  -6   1   18485    1659   1
  -5   6  -1    4782     432   1
   5  -6   1    5158     446   1
   5  -6   1    4740     446   1
   5  -6   1    5465     460   1
  -6   6  -1    3695     307   1
   6  -6   1    2691     335   1
   6  -6   1    3165     335   1
   5   5  -1     725     195   1
   5   5  -1     502     167   1
   5   5  -1     558     195   1
  -5  -5   1     181     251   1
  -5  -5   1     837     195   1
   4   5  -1    1338     265   1
   4   5  -1    1269     307   1
  -4  -5   1    1659     279   1
  -4  -5   1     823     293   1
  -4  -5   1    1004     321   1
   3   5  -1    1408     265   1
   3   5  -1    2035     293   1
  -3  -5   1    2384     404   1
  -3  -5   1    1785     404   1
  -3  -5   1    1297     321   1
  -3  -5   1    2133     432   1
  -3  -5   1    2119     321   1
  -3  -5   1    1617     223   1
   2   5  -1     -84     112   1
   2   5  -1     -70      98   1
  -2  -5   1    -195     195   1
  -2  -5   1      56     139   1
  -2  -5   1     265     195   1
  -2  -5   1     112     181   1
  -2  -5   1     -42     209   1
   1   5  -1   82763    7081   1
  -1  -5   1   85914    7095   1
  -1  -5   1   93497    7095   1
  -1  -5   1   90097    7081   1
  -1  -5   1   93915    7095   1
   0   5  -1   46603    4183  -2
   0  -5   1   46603    4183   1
   0   5  -1   55190    4210  -2
   0  -5   1   55190    4210   1
   0   5  -1   54046    4196  -2
   0  -5   1   54046    4196   1
   0   5  -1   55106    4196  -2
   0  -5   1   55106    4196   1
   1  -5   1    1338     153   1
   1  -5   1    1269     237   1
   1  -5   1    1561     181   1
   1  -5   1    1143     139   1
   1  -5   1    1394     209   1
   1  -5   1    1715     153   1
   1  -5   1    1743     181   1
   1  -5   1    1408     265   1
  -2   5  -1    3890     349   1
   2  -5   1    3862     349   1
   2  -5   1    4224     349   1
   2  -5   1    4183     362   1
  -3   5  -1   77661    6608   1
  -3   5  -1   84966    6622   1
   3  -5   1   85454    6608   1
   3  -5   1   81690    6636   1
   3  -5   1   82833    6608   1
   3  -5   1   84158    6608   1
   3  -5   1   85928    6608   1
  -4   5  -1    2579     237   1
   4  -5   1    1966     307   1
   4  -5   1    2440     265   1
   4  -5   1    2105     446   1
   4  -5   1    2384     265   1
   4  -5   1    2970     265   1
  -5   5  -1    9897     892   1
  -5   5  -1   10594     837   1
   5  -5   1   11194     850   1
   5  -5   1    8740     976   1
   5  -5   1   10469     850   1
  -6   5  -1    2970     293   1
   6  -5   1    3081     321   1
   6  -5   1    2802     321   1
   6   4  -1     390     153   1
  -6  -4   1     209     139   1
  -6  -4   1     195     237   1
  -6  -4   1     181     237   1
   5   4  -1     544     181   1
  -5  -4   1     669     293   1
  -5  -4   1     683     125   1
  -5  -4   1     892     153   1
   4   4  -1   13787    1157   1
   4   4  -1   12616    1157   1
   4   4  -1   13215    1157   1
  -4  -4   1   13968    1171   1
  -4  -4   1   15753    1129   1
  -4  -4   1   14582    1143   1
  -4  -4   1   13257    1213   1
   3   4  -1    4322     530   1
   3   4  -1    3848     404   1
   3   4  -1    4350     418   1
  -3  -4   1    4545     404   1
  -3  -4   1    4559     376   1
  -3  -4   1    4754     544   1
  -3  -4   1    4043     502   1
  -3  -4   1    3597     558   1
   2   4  -1   96759    7890   1
   2   4  -1  111453    7876   1
   2   4  -1   93358    7876   1
  -2  -4   1  108734    7876   1
  -2  -4   1  100705    7890   1
  -2  -4   1   92689    7876   1
  -2  -4   1  101054    7904   1
  -2  -4   1   99367    7890   1
  -2  -4   1   96732    7890   1
  -2  -4   1   91239    7862   1
   1   4  -1    8824     739   1
   1   4  -1    8921     739   1
  -1  -4   1   10441     781   1
  -1  -4   1    8740     739   1
  -1  -4   1    7945     781   1
  -1  -4   1    9827     781   1
   0   4  -1    5618     488  -2
   0  -4   1    5618     488   1
   0   4  -1    6204     502  -2
   0  -4   1    6204     502   1
   0   4  -1    6636     516  -2
   0  -4   1    6636     516   1
   0   4  -1    5605     502  -2
   0  -4   1    5605     502   1
   1  -4   1  145412   10845   1
   1  -4   1  131485   10831   1
   1  -4   1  147153   10845   1
   1  -4   1  126020   10831   1
   1  -4   1  130426   10831   1
   1  -4   1  137577   10845   1
   1  -4   1  138023   10831   1
   1  -4   1  136949   10831   1
  -2   4  -1  215295   15934   1
   2  -4   1  216910   15934   1
   2  -4   1  203151   15934   1
   2  -4   1  183245   15920   1
   2  -4   1  185309   15920   1
   2  -4   1  223714   15934   1
   2  -4   1  192208   15934   1
   2  -4   1  208366   15920   1
   2  -4   1  188514   15934   1
   2  -4   1  191888   15920   1
  -3   4  -1   13717    1157   1
  -3   4  -1   14958    1171   1
   3  -4   1   14386    1185   1
   3  -4   1   13201    1157   1
   3  -4   1   15139    1157   1
   3  -4   1   15404    1157   1
   3  -4   1   14359    1157   1
   3  -4   1   15000    1157   1
   3  -4   1   12783    1143   1
  -4   4  -1    1854     195   1
  -4   4  -1    1352     335   1
   4  -4   1    1757     209   1
   4  -4   1    2189     223   1
   4  -4   1    1771     223   1
  -5   4  -1   10329     864   1
  -5   4  -1    8852     906   1
  -5   4  -1   11166     809   1
   5  -4   1    9172     837   1
   5  -4   1    9312     962   1
   5  -4   1   10302     823   1
  -6   4  -1     153     293   1
   6  -4   1     321     125   1
   6  -4   1     307     153   1
   6   3  -1     711     181   1
  -6  -3   1     432     237   1
  -6  -3   1     488     265   1
   5   3  -1     -42     153   1
   5   3  -1     -70     153   1
   5   3  -1    -125     167   1
  -5  -3   1     209     307   1
  -5  -3   1      14     195   1
   4   3  -1   18457    1366   1
   4   3  -1   15697    1366   1
   4   3  -1   17468    1366   1
  -4  -3   1   16296    1338   1
  -4  -3   1   16952    1422   1
  -4  -3   1   16059    1380   1
  -4  -3   1   16589    1422   1
  -4  -3   1   16073    1352   1
   2   3  -1   14833    1199   1
   2   3  -1   13661    1199   1
  -2  -3   1   13174    1185   1
  -2  -3   1   12672    1213   1
  -2  -3   1   16269    1227   1
  -2  -3   1   16380    1227   1
  -2  -3   1   14554    1213   1
  -2  -3   1   17105    1185   1
  -2  -3   1   14888    1241   1
   1   3  -1   15808    1171   1
   1   3  -1   13341    1157   1
  -1  -3   1   16520    1185   1
  -1  -3   1   12351    1157   1
  -1  -3   1   16450    1199   1
  -1  -3   1   13132    1171   1
  -1  -3   1   14261    1185   1
   0  -3   1    4127     376  -2
   0   3  -1    4127     376   1
   0  -3   1    4503     376  -2
   0   3  -1    4503     376   1
   0   3  -1    4461     404  -2
   0  -3   1    4461     404   1
   0   3  -1    5214     418  -2
   0  -3   1    5214     418   1
   0   3  -1    4852     390  -2
   0  -3   1    4852     390   1
   0   3  -1    4503     390  -2
   0  -3   1    4503     390   1
   1  -3   1    5131     446   1
   1  -3   1    5521     460   1
   1  -3   1    5242     460   1
   1  -3   1    5395     432   1
   1  -3   1    4921     446   1
   1  -3   1    5605     432   1
   1  -3   1    5395     432   1
   1  -3   1    5340     460   1
  -2   3  -1  176609   14930   1
  -2   3  -1  189560   14916   1
   2  -3   1  182423   14916   1
   2  -3   1  196907   14916   1
   2  -3   1  180095   14916   1
   2  -3   1  202371   14930   1
   2  -3   1  171912   14916   1
   2  -3   1  185560   14930   1
   2  -3   1  208045   14916   1
  -3   3  -1   76491    6455   1
  -3   3  -1   80365    6469   1
   3  -3   1   83502    6455   1
   3  -3   1   88493    6455   1
   3  -3   1   81843    6455   1
   3  -3   1   85789    6455   1
   3  -3   1   74581    6455   1
   3  -3   1   86974    6455   1
   3  -3   1   73549    6469   1
  -4   3  -1    1994     251   1
  -4   3  -1    1980     195   1
  -4   3  -1    1506     349   1
   4  -3   1    2189     362   1
   4  -3   1    1757     209   1
   4  -3   1    1548     265   1
   4  -3   1    1701     223   1
   4  -3   1    1673     279   1
   4  -3   1    1924     223   1
  -5   3  -1   45501    3276   1
  -5   3  -1   39130    3318   1
  -5   3  -1   41361    3290   1
   5  -3   1   38893    3332   1
   5  -3   1   36718    3276   1
   5  -3   1   45962    3276   1
   5  -3   1   39785    3290   1
  -6   3  -1    -265     265   1
   6  -3   1    -195     195   1
   6  -3   1    -125     125   1
   6   2  -1    6246     613   1
   6   2  -1    6288     572   1
  -6  -2   1    7764     864   1
  -6  -2   1    5772     697   1
   5   2  -1    1785     279   1
   4   2  -1      70     112   1
   4   2  -1    -125     139   1
   4   2  -1      56     139   1
  -4  -2   1     251     251   1
  -4  -2   1      42      84   1
  -4  -2   1      28      84   1
  -4  -2   1     209     195   1
   2   2  -1   61463    4712   1
   2   2  -1   56416    4726   1
   2   2  -1   59762    4712   1
   2   2  -1   52527    4712   1
  -2  -2   1   56291    4726   1
  -2  -2   1   60557    4726   1
  -2  -2   1   64515    4726   1
  -2  -2   1   63386    4712   1
   1   2  -1      42      28   1
   1   2  -1      28      56   1
  -1  -2   1      56      42   1
  -1  -2   1       0      42   1
  -1  -2   1     -98      98   1
  -1  -2   1     125      84   1
  -1  -2   1     -70      98   1
   0  -2   1    9883     767  -2
   0   2  -1    9883     767   1
   0  -2   1    9047     767  -2
   0   2  -1    9047     767   1
   0   2  -1    8210     753  -2
   0  -2   1    8210     753   1
   0   2  -1   10943     767  -2
   0  -2   1   10943     767   1
   0   2  -1    9507     753  -2
   0  -2   1    9507     753   1
  -1   2  -1  177850   12351   1
   1  -2   1  149635   12351   1
   1  -2   1  154375   12365   1
   1  -2   1  147934   12351   1
   1  -2   1  154514   12365   1
   1  -2   1  151043   12351   1
   2  -2   1   43257    3653   1
   2  -2   1   48638    3653   1
  -3   2  -1   52833    3945   1
  -3   2  -1   44484    3945   1
  -3   2  -1   45808    3932   1
   3  -2   1   49264    3932   1
   3  -2   1   52011    3932   1
   3  -2   1   47021    3932   1
   3  -2   1   52806    3932   1
   3  -2   1   49878    3945   1
   3  -2   1   51328    3932   1
  -4   2  -1   69534    5493   1
  -4   2  -1   66467    5493   1
  -4   2  -1   64933    5521   1
   4  -2   1   77033    5493   1
   4  -2   1   78246    5493   1
   4  -2   1   65129    5507   1
   4  -2   1   72072    5493   1
   4  -2   1   66899    5521   1
   4  -2   1   61798    5493   1
  -5   2  -1    -153     251   1
  -5   2  -1     -84      98   1
   5  -2   1     139     112   1
   5  -2   1     153     153   1
  -6   2  -1     474     112   1
  -6   2  -1     446     265   1
   6  -2   1     572     167   1
  -6  -1   1    1213     167   1
  -6  -1   1    1101     293   1
  -6  -1   1     864     265   1
   5   1  -1      98     139   1
   5   1  -1     376     139   1
   5   1  -1     167     223   1
  -5  -1   1      98     279   1
  -5  -1   1     599     223   1
   4   1  -1     307     181   1
   4   1  -1     181     139   1
   4   1  -1      42     112   1
  -4  -1   1     265     112   1
  -4  -1   1     362     195   1
   3   1  -1   23600    1840   1
  -3  -1   1   22402    1840   1
   2   1  -1  148492   11096   1
   2   1  -1  118506   11096   1
   2   1  -1  127345   11096   1
   2   1  -1  124096   11110   1
  -2  -1   1  145468   11110   1
  -2  -1   1  160049   11110   1
  -2  -1   1  146053   11096   1
  -2  -1   1  149955   11110   1
   1   1  -1  134300   10065   1
   1   1  -1  126006   10065   1
  -1  -1   1  113363   10065   1
  -1  -1   1  133924   10065   1
   0  -1   1  246771   18848  -2
   0   1  -1  246771   18848   1
   0  -1   1  209718   18834  -2
   0   1  -1  209718   18834   1
   0   1  -1  256725   18848  -2
   0  -1   1  256725   18848   1
  -1   1  -1  170755   13452   1
  -1   1  -1  180150   13438   1
   1  -1   1  157944   13452   1
  -2   1  -1   98809    7109   1
  -2   1  -1   92033    7123   1
  -2   1  -1   87601    7109   1
   2  -1   1   91141    7109   1
   2  -1   1   93190    7109   1
   2  -1   1   91936    7109   1
   2  -1   1   85635    7109   1
   2  -1   1   85064    7109   1
   2  -1   1   92187    7123   1
   2  -1   1   79013    7109   1
  -3   1  -1   39590    3165   1
  -3   1  -1   34920    3179   1
  -3   1  -1   37304    3179   1
   3  -1   1   38126    3165   1
   3  -1   1   43912    3165   1
   3  -1   1   44233    3165   1
   3  -1   1   36244    3179   1
   3  -1   1   39855    3165   1
   3  -1   1   43647    3165   1
  -4   1  -1    4127     530   1
  -4   1  -1    4322     502   1
  -5   1  -1     362     167   1
  -5   1  -1     362      98   1
  -5   1  -1     139     251   1
   5  -1   1     153     112   1
   5  -1   1     181     139   1
   5  -1   1     -28     139   1
   5  -1   1     -14     362   1
  -6   1  -1     -28     251   1
  -6   1  -1     181      98   1
  -6   1  -1     209     112   1
  -6   1  -1     -98     335   1
   6  -1   1     139     139   1
   6  -1   1    -167     167   1
   6  -1   1     -98     139   1
   6   0  -1     349     153   1
  -6   0   1     125     265   1
  -6   0   1     460     139   1
  -6   0   1     711     139   1
   5   0  -1     -28     139   1
   5   0  -1     139     125   1
  -5   0   1     251     237   1
  -5   0   1      56      84   1
   4   0  -1   12337     976   1
   4   0  -1   11459    1004   1
   4   0  -1   12323     962   1
   4   0  -1   10650     976   1
  -4   0   1   12783    1032   1
  -4   0   1   12281     962   1
  -4   0   1   10929    1046   1
  -4   0   1   12114     976   1
   3   0  -1   24451    1785   1
   3   0  -1   22513    1798   1
   3   0  -1   21161    1798   1
   3   0  -1   21927    1798   1
   3   0  -1   23545    1798   1
   3   0  -1   23963    1812   1
  -3   0   1   20979    1785   1
  -3   0   1   21983    1785   1
  -3   0   1   20786    1812   1
  -3   0   1   22708    1812   1
   2   0  -1   33011    2621   1
   2   0  -1   35324    2621   1
   2   0  -1   30097    2621   1
   2   0  -1   33750    2621   1
   2   0  -1   33583    2621   1
   2   0  -1   28829    2621   1
  -2   0   1   32453    2621   1
  -2   0   1   34015    2621   1
  -2   0   1   35031    2621   1
   1   0  -1   76603    6162   1
  -1   0   1   78888    6162   1
   0   0   1    2161     181  -2
   0   0  -1    2161     181   1
   0   0  -1    2203     181  -2
   0   0   1    2203     181   1
  -1   0  -1   86779    6427   1
  -1   0  -1   83014    6427   1
   1   0   1   76143    6427   1
   1   0   1   78400    6427   1
  -2   0  -1   13494    1074   1
   2   0   1   12867    1060   1
  -3   0  -1   17579    1450   1
  -3   0  -1   17286    1422   1
  -3   0  -1   17328    1408   1
   3   0   1   18276    1436   1
   3   0   1   17718    1408   1
   3   0   1   18499    1422   1
   3   0   1   17468    1422   1
   3   0   1   17732    1422   1
   3   0   1   17133    1422   1
   3   0   1   18039    1408   1
  -4   0  -1    4712     586   1
  -4   0  -1    5507     460   1
  -4   0  -1    5897     488   1
  -4   0  -1    6093     572   1
   4   0   1    5326     488   1
   4   0   1    6288     558   1
   4   0   1    4782     488   1
   4   0   1    5577     488   1
   4   0   1    4880     488   1
  -5   0  -1     850     181   1
  -5   0  -1    1171     237   1
  -5   0  -1     753     376   1
  -5   0  -1     739     279   1
   5   0   1    1143     209   1
  -6   0  -1     237     251   1
  -6   0  -1     167      84   1
   6   0   1     -56     139   1
  -7   1   1    -335     349   1
   6  -1  -1    2203     293   1
   6  -1  -1    2022     321   1
  -6   1   1    1826     223   1
  -6   1   1    1729     237   1
   5  -1  -1     376     153   1
   5  -1  -1     641     153   1
   5  -1  -1    1087     195   1
  -5   1   1     655     251   1
  -5   1   1     837     265   1
  -5   1   1     725     153   1
   4  -1  -1    2245     251   1
   4  -1  -1    2189     279   1
   4  -1  -1    2565     251   1
   4  -1  -1    2245     279   1
   4  -1  -1    1980     251   1
   4  -1  -1    2705     335   1
  -4   1   1    2300     265   1
  -4   1   1    2245     223   1
   3  -1  -1   35031    2677   1
   3  -1  -1   28564    2677   1
   3  -1  -1   35979    2677   1
  -3   1   1   34837    2677   1
   2  -1  -1   43954    3360   1
   2  -1  -1   41026    3360   1
   2  -1  -1   38461    3360   1
   2  -1  -1   48025    3360   1
   2  -1  -1   34989    3360   1
   2  -1  -1   37903    3360   1
   2  -1  -1   47314    3360   1
   2  -1  -1   44498    3360   1
  -2   1   1   44456    3360   1
  -2   1   1   41863    3360   1
   1  -1  -1  111188    9103   1
   1  -1  -1  118492    9116   1
  -1   1   1  113906    9103   1
  -1   1   1  115984    9116   1
   0   1   1  421499   36216  -2
   0  -1  -1  421499   36216   1
   0  -1  -1  492511   36216  -2
   0   1   1  492511   36216   1
  -1  -1  -1   78218    7095   1
  -1  -1  -1   90960    7095   1
  -1  -1  -1   97150    7109   1
  -1  -1  -1   90862    7095   1
   1   1   1   81383    7095   1
   1   1   1   98293    7095   1
  -2  -1  -1   10776     837   1
  -2  -1  -1   10678     837   1
  -2  -1  -1    8461     809   1
   2   1   1   11570     823   1
   2   1   1    9549     823   1
   2   1   1   10692     809   1
   2   1   1    8838     809   1
  -3  -1  -1  124626   10009   1
  -3  -1  -1  132460   10009   1
  -3  -1  -1  126564    9995   1
  -3  -1  -1  118840    9995   1
   3   1   1  128237    9995   1
   3   1   1  124807    9995   1
   3   1   1  123915    9995   1
   3   1   1  123776    9995   1
   3   1   1  130496    9995   1
  -4  -1  -1   14135    1129   1
  -4  -1  -1   12658    1199   1
  -4  -1  -1   14568    1115   1
  -4  -1  -1   14609    1185   1
   4   1   1   14219    1143   1
   4   1   1   13871    1143   1
   4   1   1   14261    1143   1
   4   1   1   12574    1143   1
  -5  -1  -1    6441     669   1
   5   1   1    5577     544   1
  -6  -1  -1     112     265   1
   6   1   1    -167     167   1
   6   1   1    -139     139   1
  -7   2   1     112     153   1
   6  -2  -1    2063     321   1
  -6   2   1    2788     279   1
  -6   2   1    3207     279   1
  -6   2   1    1994     474   1
   5  -2  -1    5493     488   1
   5  -2  -1    4935     502   1
   5  -2  -1    6023     502   1
   5  -2  -1    4949     613   1
  -5   2   1    5270     530   1
  -5   2   1    4824     739   1
  -5   2   1    6176     474   1
   4  -2  -1     376     125   1
   4  -2  -1     460     125   1
   4  -2  -1     251     125   1
   4  -2  -1     237     153   1
   4  -2  -1     125      84   1
   4  -2  -1     223      98   1
  -4   2   1      84      98   1
  -4   2   1      84      70   1
  -4   2   1     139     195   1
   3  -2  -1   19698    1617   1
   3  -2  -1   22889    1617   1
   3  -2  -1   18722    1617   1
  -3   2   1   19517    1617   1
   2  -2  -1    4824     474   1
   2  -2  -1    6399     460   1
   1  -2  -1   13397    1060   1
   1  -2  -1   14066    1074   1
   1  -2  -1   13550    1060   1
   1  -2  -1   14874    1074   1
   1  -2  -1   12964    1060   1
  -1   2   1   11487    1060   1
  -1   2   1   12936    1074   1
   0  -2  -1    1715     153  -2
   0   2   1    1715     153   1
  -1  -2  -1   65561    5005   1
  -1  -2  -1   64557    5005   1
  -1  -2  -1   63219    4991   1
  -1  -2  -1   53726    4991   1
   1   2   1   65031    4991   1
   1   2   1   65449    4991   1
   2   2   1   16352    1241   1
   2   2   1   14623    1241   1
  -3  -2  -1    4224     418   1
  -3  -2  -1    5423     502   1
  -3  -2  -1    5005     516   1
  -3  -2  -1    4085     404   1
   3   2   1    5423     432   1
   3   2   1    4127     432   1
   3   2   1    5200     432   1
   3   2   1    5117     446   1
  -4  -2  -1     139      84   1
  -4  -2  -1    -251     251   1
  -4  -2  -1    -139     223   1
  -4  -2  -1     195     125   1
  -4  -2  -1     195     195   1
   4   2   1     -84     167   1
   4   2   1      42     125   1
   4   2   1      42     153   1
  -5  -2  -1    2161     488   1
   5   2   1    2231     418   1
  -6  -2  -1     293      98   1
   6   2   1       0     153   1
  -7   3   1     349     112   1
  -7   3   1     237     125   1
   6  -3  -1    8252     850   1
   6  -3  -1    9618     823   1
  -6   3   1   11417     809   1
   5  -3  -1    4657     516   1
   5  -3  -1    5493     488   1
   5  -3  -1    6218     502   1
  -5   3   1    5089     530   1
  -5   3   1    6204     474   1
   4  -3  -1    3764     349   1
   4  -3  -1    2997     404   1
   4  -3  -1    3360     321   1
   3  -3  -1   12058    1060   1
   3  -3  -1   12490    1074   1
   3  -3  -1   13912    1060   1
   3  -3  -1   13801    1087   1
   3  -3  -1   14805    1060   1
   3  -3  -1   13564    1060   1
  -3   3   1   11417    1046   1
   2  -3  -1  110881    8113   1
   2  -3  -1   90236    8099   1
   2  -3  -1  107465    8099   1
   2  -3  -1  106238    8099   1
   2  -3  -1  104330    8099   1
   2  -3  -1  105444    8099   1
   2  -3  -1   97945    8099   1
   2  -3  -1  101765    8113   1
  -2   3   1   95017    8099   1
   1  -3  -1   55413    4099   1
   1  -3  -1   55357    4099   1
   1  -3  -1   51983    4099   1
   1  -3  -1   55204    4099   1
   1  -3  -1   44986    4099   1
   1  -3  -1   49752    4099   1
  -1   3   1   48373    4099   1
   0   3   1  132224    9521  -2
   0  -3  -1  132224    9521   1
   0   3   1  114297    9521  -2
   0  -3  -1  114297    9521   1
   0   3   1  113209    9521  -2
   0  -3  -1  113209    9521   1
   0   3   1  120346    9521  -2
   0  -3  -1  120346    9521   1
  -1  -3  -1   24855    1896   1
  -1  -3  -1   24688    1910   1
  -1  -3  -1   23670    1910   1
  -1  -3  -1   21649    1910   1
   1   3   1   24284    1896   1
  -2  -3  -1   24061    1826   1
   2   3   1   22025    1826   1
   2   3   1   22652    1840   1
  -3  -3  -1    9116     892   1
  -3  -3  -1   10999     906   1
  -3  -3  -1    8629     976   1
  -3  -3  -1    9590     920   1
  -3  -3  -1   11988     837   1
  -3  -3  -1    9925     850   1
   3   3   1   10232     864   1
   3   3   1   12044     878   1
  -4  -3  -1     112      84   1
  -4  -3  -1    -167     167   1
   4   3   1     112     153   1
   4   3   1     -28     153   1
  -5  -3  -1    6957     558   1
  -5  -3  -1    5842     725   1
  -5  -3  -1    7248     655   1
   5   3   1    7443     613   1
   5   3   1    5646     599   1
   5   3   1    6762     613   1
  -6  -3  -1    -251     251   1
  -6  -3  -1     -98     223   1
   6   3   1    -153     153   1
   6   3   1      42     153   1
  -7   4   1     -56     112   1
  -6   4   1    1729     237   1
  -6   4   1    1854     223   1
   5  -4  -1    3750     530   1
   5  -4  -1    3987     404   1
   5  -4  -1    3806     362   1
   5  -4  -1    3123     349   1
  -5   4   1    3067     502   1
  -5   4   1    3583     335   1
  -5   4   1    4406     418   1
   4  -4  -1     195      98   1
   4  -4  -1      98     153   1
   4  -4  -1     237      98   1
  -4   4   1     181      70   1
   3  -4  -1    6176     586   1
   3  -4  -1    6567     586   1
   3  -4  -1    7248     586   1
  -3   4   1    8419     641   1
  -3   4   1    7374     599   1
   2  -4  -1   12644    1074   1
   2  -4  -1   12449    1060   1
   2  -4  -1   14707    1087   1
   2  -4  -1   13243    1060   1
   2  -4  -1   11961    1074   1
   2  -4  -1   13675    1074   1
   2  -4  -1   13717    1060   1
   1  -4  -1  414026   32509   1
   1  -4  -1  367801   32495   1
   1  -4  -1  438158   32509   1
   1  -4  -1  446912   32509   1
   1  -4  -1  428524   32509   1
   1  -4  -1  408618   32495   1
   1  -4  -1  416382   32495   1
   1  -4  -1  379371   32509   1
   1  -4  -1  390914   32495   1
   0   4   1   88577    6580  -2
   0  -4  -1   88577    6580   1
   0   4   1   88689    6580  -2
   0  -4  -1   88689    6580   1
   0   4   1   74079    6580  -2
   0  -4  -1   74079    6580   1
   0   4   1   79543    6580  -2
   0  -4  -1   79543    6580   1
   0   4   1   92953    6594  -2
   0  -4  -1   92953    6594   1
   0  -4  -1   73577    6580  -2
   0   4   1   73577    6580   1
  -1  -4  -1  146958   12588   1
  -1  -4  -1  170657   12588   1
  -1  -4  -1  175759   12588   1
  -1  -4  -1  163896   12616   1
  -1  -4  -1  148770   12588   1
   1   4   1  146053   12588   1
  -2  -4  -1    1924     195   1
  -3  -4  -1   27713    2203   1
  -3  -4  -1   26835    2203   1
  -3  -4  -1   29149    2161   1
  -3  -4  -1   23935    2217   1
  -3  -4  -1   27058    2231   1
  -3  -4  -1   28341    2175   1
   3   4   1   26012    2189   1
   3   4   1   28173    2175   1
  -4  -4  -1    2133     460   1
  -4  -4  -1    1129     293   1
  -4  -4  -1    1018     293   1
  -4  -4  -1    1450     307   1
  -4  -4  -1    1213     237   1
   4   4   1    1548     237   1
   4   4   1    1213     279   1
   4   4   1    1380     279   1
  -5  -4  -1    -167     167   1
  -5  -4  -1     -42     139   1
  -5  -4  -1     -14     265   1
   5   4   1     181     181   1
   5   4   1       0     125   1
   5   4   1     -84     153   1
   6  -5  -1     335     139   1
   6  -5  -1      56     125   1
  -6   5   1     279      98   1
  -6   5   1     181     112   1
   5  -5  -1    2510     516   1
   5  -5  -1    3318     307   1
   5  -5  -1    2565     349   1
   5  -5  -1    3402     321   1
  -5   5   1    3137     376   1
   4  -5  -1    9326     767   1
   4  -5  -1    9451     795   1
   4  -5  -1    9200     781   1
   4  -5  -1    9549     781   1
  -4   5   1    9437     767   1
   3  -5  -1    1910     223   1
   3  -5  -1    2272     223   1
   3  -5  -1    2272     223   1
   3  -5  -1    1701     335   1
   2  -5  -1    4573     446   1
   2  -5  -1    4894     404   1
   1  -5  -1   10999     837   1
   1  -5  -1   10162     878   1
   1  -5  -1   10148     864   1
   1  -5  -1    9786     850   1
   1  -5  -1    9772     837   1
   1  -5  -1   10817     850   1
   1  -5  -1   10692     850   1
   1  -5  -1   11013     850   1
   1  -5  -1   10302     837   1
   0   5   1   89386    6469  -2
   0  -5  -1   89386    6469   1
   0   5   1   81313    6469  -2
   0  -5  -1   81313    6469   1
   0   5   1   75780    6455  -2
   0  -5  -1   75780    6455   1
   0   5   1   74860    6455  -2
   0  -5  -1   74860    6455   1
   0   5   1   86695    6469  -2
   0  -5  -1   86695    6469   1
   0  -5  -1   79752    6455  -2
   0   5   1   79752    6455   1
  -1  -5  -1   12058     990   1
  -1  -5  -1   11779    1004   1
  -1  -5  -1   12699    1032   1
  -1  -5  -1   13731    1046   1
  -1  -5  -1   12574    1032   1
   1   5   1   10845     990   1
  -2  -5  -1    4643     446   1
  -2  -5  -1    4503     404   1
  -2  -5  -1    3583     502   1
  -2  -5  -1    4880     530   1
  -2  -5  -1    4447     488   1
  -2  -5  -1    3736     474   1
   2   5   1    4587     418   1
   2   5   1    4907     446   1
  -3  -5  -1   19740    1729   1
  -3  -5  -1   20437    1743   1
  -3  -5  -1   20827    1701   1
  -3  -5  -1   20577    1715   1
  -3  -5  -1   21300    1757   1
  -3  -5  -1   20507    1798   1
  -3  -5  -1   22903    1785   1
   3   5   1   21593    1715   1
   3   5   1   22583    1729   1
  -4  -5  -1     586     279   1
  -4  -5  -1     669     195   1
  -4  -5  -1     502     293   1
  -4  -5  -1     335     279   1
  -4  -5  -1     669     153   1
   4   5   1     613     195   1
   4   5   1     641     195   1
  -5  -5  -1     -56     237   1
   5   5   1      98     153   1
   5   5   1     293     251   1
   6  -6  -1    6079     586   1
   6  -6  -1    5981     572   1
  -6   6   1    7262     572   1
  -6   6   1    6790     558   1
   5  -6  -1     502     293   1
   5  -6  -1     -28     112   1
   5  -6  -1     153     112   1
  -5   6   1       0      84   1
   4  -6  -1     293     223   1
   4  -6  -1      28     125   1
   4  -6  -1       0     153   1
  -4   6   1    -112     139   1
  -4   6   1     -70      70   1
  -3   6   1    1464     209   1
   2  -6  -1    2091     209   1
   2  -6  -1    2217     195   1
   2  -6  -1    2454     293   1
   2  -6  -1    1701     279   1
   2  -6  -1    1729     181   1
   2  -6  -1    1771     321   1
   2  -6  -1    2008     237   1
  -2   6   1    1659     195   1
   1  -6  -1    5897     474   1
   1  -6  -1    5354     474   1
   1  -6  -1    5967     502   1
   1  -6  -1    4712     544   1
   1  -6  -1    5507     544   1
   1  -6  -1    6650     502   1
   1  -6  -1    6399     488   1
   1  -6  -1    4852     474   1
   1  -6  -1    5521     502   1
   1  -6  -1    6357     502   1
   0   6   1      14     139  -2
   0  -6  -1      14     139   1
   0   6   1     265     153  -2
   0  -6  -1     265     153   1
   0   6   1     167      84  -2
   0  -6  -1     167      84   1
   0   6   1     390     167  -2
   0  -6  -1     390     167   1
   0   6   1      28      98  -2
   0  -6  -1      28      98   1
   0   6   1     181      84  -2
   0  -6  -1     181      84   1
  -1  -6  -1   12435    1004   1
  -1  -6  -1   11738     990   1
  -1  -6  -1   11068     934   1
  -1  -6  -1   11110     948   1
  -1  -6  -1   10190     962   1
  -1  -6  -1   11751     976   1
   1   6   1   11765     934   1
  -2  -6  -1    1938     279   1
  -2  -6  -1    1492     376   1
  -2  -6  -1    2203     404   1
  -2  -6  -1    1687     432   1
  -2  -6  -1    1575     335   1
  -2  -6  -1    2063     321   1
   2   6   1    1213     279   1
   2   6   1    1785     279   1
  -3  -6  -1    8419     795   1
  -3  -6  -1    6997    1171   1
  -3  -6  -1    8642     864   1
  -3  -6  -1    7081     809   1
  -3  -6  -1    8824     781   1
   3   6   1    9618     767   1
   3   6   1    8907     753   1
  -4  -6  -1     920     293   1
  -4  -6  -1    1199     195   1
  -4  -6  -1    1143     223   1
   4   6   1    1478     279   1
   4   6   1    1338     293   1
  -5  -6  -1     139     237   1
  -5  -6  -1     376     167   1
   5   6   1      28     209   1
   5   6   1     237     139   1
   6  -7  -1    1004     181   1
   6  -7  -1    1199     223   1
   6  -7  -1     864     209   1
  -6   7   1    1129     181   1
   5  -7  -1     237     139   1
   5  -7  -1     251      70   1
   5  -7  -1     335     153   1
   5  -7  -1     195     112   1
   4  -7  -1     516      84   1
   4  -7  -1     251     153   1
   4  -7  -1     558     125   1
   4  -7  -1     613     153   1
   4  -7  -1     502     112   1
   3  -7  -1      14     112   1
   3  -7  -1      14     195   1
   3  -7  -1      84      56   1
   3  -7  -1       0     112   1
   3  -7  -1    -112     112   1
   3  -7  -1     153      84   1
   3  -7  -1       0      84   1
  -3   7   1    -112     112   1
   2  -7  -1    1311     195   1
   2  -7  -1    1213     167   1
   2  -7  -1    1032     195   1
   2  -7  -1    1603     349   1
   1  -7  -1   10692     795   1
   1  -7  -1    9535     795   1
   1  -7  -1   10915     809   1
   1  -7  -1    9005     850   1
   1  -7  -1    8573     823   1
   1  -7  -1    9646     864   1
   1  -7  -1    9340     823   1
   1  -7  -1   10051     781   1
   0   7   1   16310    1352  -2
   0  -7  -1   16310    1352   1
   0   7   1   17551    1324  -2
   0  -7  -1   17551    1324   1
   0   7   1   14721    1324  -2
   0  -7  -1   14721    1324   1
   0   7   1   17454    1366  -2
   0  -7  -1   17454    1366   1
   0   7   1   14958    1311  -2
   0  -7  -1   14958    1311   1
   0  -7  -1   16059    1311  -2
   0   7   1   16059    1311   1
  -1  -7  -1    1743     293   1
  -1  -7  -1    1548     349   1
  -1  -7  -1    1324     265   1
  -1  -7  -1    1589     251   1
  -1  -7  -1    1408     251   1
   1   7   1    1910     265   1
  -2  -7  -1      28     167   1
  -2  -7  -1     335     195   1
  -2  -7  -1     112     223   1
   2   7   1    -112     139   1
   2   7   1    -125     209   1
  -3  -7  -1    2663     627   1
  -3  -7  -1    4406     516   1
  -3  -7  -1    4057     446   1
  -3  -7  -1    3234     488   1
   3   7   1    3290     404   1
   3   7   1    4712     446   1
  -4  -7  -1    -112     293   1
  -4  -7  -1     293     181   1
   4   7   1     139     153   1
   4   7   1      56     209   1
   6  -8  -1     307     153   1
   6  -8  -1      84     139   1
  -6   8   1     -14      98   1
   5  -8  -1     125      70   1
   5  -8  -1      84     112   1
   5  -8  -1      42     139   1
   5  -8  -1     -98     153   1
  -5   8   1     195      98   1
   4  -8  -1     432     293   1
   4  -8  -1     795     167   1
   4  -8  -1     739     181   1
   4  -8  -1     850     167   1
  -4   8   1     892     167   1
  -4   8   1     781     223   1
   3  -8  -1      84     139   1
   3  -8  -1     321     125   1
   3  -8  -1     167     139   1
   3  -8  -1      28     209   1
   3  -8  -1     683     279   1
   3  -8  -1     167      56   1
   3  -8  -1     181     112   1
  -3   8   1     251     153   1
  -3   8   1     223     112   1
   2  -8  -1   60655    4894   1
   2  -8  -1   67582    4894   1
   2  -8  -1   63818    4921   1
   2  -8  -1   58828    4866   1
   2  -8  -1   59748    4894   1
   2  -8  -1   68767    4866   1
   2  -8  -1   60613    4894   1
   2  -8  -1   58563    4880   1
   2  -8  -1   53210    4907   1
   1  -8  -1    -181     181   1
   1  -8  -1      28     153   1
   1  -8  -1     167     153   1
   1  -8  -1     -70     209   1
  -1   8   1     -56     125   1
   0   8   1     153     153  -2
   0  -8  -1     153     153   1
   0   8   1     153     223  -2
   0  -8  -1     153     223   1
   0   8   1    -181     181  -2
   0  -8  -1    -181     181   1
   0  -8  -1    -112     125  -2
   0   8   1    -112     125   1
  -1  -8  -1    1798     321   1
   1   8   1    1798     307   1
  -2  -8  -1     335     251   1
  -2  -8  -1     572     237   1
   2   8   1     460     167   1
   2   8   1     335     237   1
  -3  -8  -1    1213     265   1
  -3  -8  -1    1492     307   1
  -3  -8  -1    1408     307   1
  -3  -8  -1    1046     362   1
   3   8   1    1910     293   1
  -4  -8  -1     -70     279   1
  -4  -8  -1     -98     376   1
  -4  -8  -1     209     153   1
   4   8   1     223     209   1
   4   8   1     209     153   1
   5  -9  -1     321     167   1
   5  -9  -1     279     125   1
   5  -9  -1      70     181   1
   4  -9  -1      98     153   1
   4  -9  -1     195     112   1
   4  -9  -1     321      98   1
  -4   9   1     307     112   1
   3  -9  -1   10065     781   1
   3  -9  -1    7750     878   1
   3  -9  -1   10190     753   1
   3  -9  -1   10469     809   1
   3  -9  -1   10148     823   1
   3  -9  -1    8280     906   1
   3  -9  -1    9033     767   1
  -3   9   1    7680     837   1
   2  -9  -1      84     112   1
  -2   9   1     279     139   1
   1  -9  -1   34892    2523   1
   1  -9  -1   32216    2565   1
   1  -9  -1   30808    2551   1
   1  -9  -1   27365    2510   1
   0   9   1    8670     823  -2
   0  -9  -1    8670     823   1
   0   9   1    8726     837  -2
   0  -9  -1    8726     837   1
   0   9   1    8977     767  -2
   0  -9  -1    8977     767   1
  -1  -9  -1    3276     516   1
  -1  -9  -1    2984     488   1
  -1  -9  -1    4238     432   1
   1   9   1    3430     446   1
   1   9   1    3332     418   1
  -2  -9  -1    1004     265   1
  -2  -9  -1    1269     321   1
  -2  -9  -1    1283     279   1
   2   9   1    1018     237   1
  -3  -9  -1     837     390   1
  -3  -9  -1     390     251   1
   3   9   1     474     237   1
   5 -10  -1      84     167   1
   5 -10  -1    -125     125   1
  -5  10   1      14     153   1
   4 -10  -1     307     125   1
   4 -10  -1     502     181   1
   4 -10  -1     321      84   1
   3 -10  -1    1185     209   1
   3 -10  -1     725     265   1
   3 -10  -1     934     209   1
   2 -10  -1    4740     599   1
   2 -10  -1    5814     641   1
   2 -10  -1    5772     488   1
   2 -10  -1    5465     544   1
   1 -10  -1    1143     279   1
   1 -10  -1    1868     390   1
   1 -10  -1    1826     321   1
   0  10   1    1520     321  -2
   0 -10  -1    1520     321   1
   0  10   1    1283     279  -2
   0 -10  -1    1283     279   1
  -1 -10  -1     362     237   1
  -1 -10  -1     209     195   1
  -1 -10  -1     -98     209   1
   1  10   1     627     209   1
  -2 -10  -1    -293     293   1
  -2 -10  -1      56     307   1
   2  10   1      70     265   1
   4 -11  -1     321     181   1
   4 -11  -1     -98     125   1
   3 -11  -1     195     181   1
   2 -11  -1     488     293   1
   2 -11  -1     -14     181   1
   1 -11  -1    1896     460   1
   1 -11  -1    2203     418   1
   0  11   1    1868     404  -2
   0 -11  -1    1868     404   1
   0  11   1    2245     460  -2
   0 -11  -1    2245     460   1
   0  11   1    2510     418  -2
   0 -11  -1    2510     418   1
   0 -11  -1    1743     293  -2
   0  11   1    1743     293   1
  -1 -11  -1    1561     390   1
  -1 -11  -1    1785     390   1
   1  11   1    1701     362   1
   2 -12  -1     251     251   1
   1 -12  -1     335     265   1
   1 -12  -1      14     251   1
   0  12   1     -28     251  -2
   0 -12  -1     -28     251   1
   0  12   1    -237     237  -2
   0 -12  -1    -237     237   1
   1  12  -2      14     307   1
  -1 -12   2      70     279   1
  -1 -12   2       0     209   1
  -1 -12   2     349     265   1
   0  12  -2    3527     530  -2
   0 -12   2    3527     530   1
   0  12  -2    2997     502  -2
   0 -12   2    2997     502   1
   0  12  -2    4043     572  -2
   0 -12   2    4043     572   1
   1 -12   2    1018     293   1
   1 -12   2     181     251   1
   2 -12   2     265     279   1
   3 -12   2     237     223   1
   2  11  -2     446     251   1
   2  11  -2      42     223   1
  -2 -11   2     279     181   1
  -2 -11   2    -209     293   1
  -2 -11   2     586     251   1
  -1 -11   2     376     195   1
  -1 -11   2      84     279   1
  -1 -11   2    -237     237   1
   0  11  -2    -139     251  -2
   0 -11   2    -139     251   1
   0  11  -2     516     237  -2
   0 -11   2     516     237   1
   0  11  -2     125     195  -2
   0 -11   2     125     195   1
   1 -11   2     990     265   1
   1 -11   2    1269     251   1
   2 -11   2   12128    1060   1
   2 -11   2   10678    1004   1
   2 -11   2   13898    1101   1
   2 -11   2   10915     990   1
   3 -11   2     265     112   1
   3 -11   2     195     112   1
   3 -11   2    -112     167   1
   4 -11   2     558     181   1
   4 -11   2     599     125   1
   4 -11   2     641     112   1
   3  10  -2     627     237   1
  -3 -10   2     279     279   1
  -3 -10   2     809     362   1
   2  10  -2     293     195   1
  -2 -10   2     -98     237   1
  -2 -10   2     335     195   1
  -2 -10   2    -181     279   1
   1  10  -2   11863    1101   1
  -1 -10   2   13550    1129   1
   0 -10   2     544     237  -2
   0  10  -2     544     237   1
   0  10  -2     837     237  -2
   0 -10   2     837     237   1
   0  10  -2     432     181  -2
   0 -10   2     432     181   1
   1 -10   2     335     181   1
   1 -10   2     586     167   1
   1 -10   2     195     209   1
   2 -10   2   48220    3750   1
   2 -10   2   53837    3695   1
   2 -10   2   43508    3695   1
   2 -10   2   46268    3750   1
   2 -10   2   44079    3695   1
   2 -10   2   42309    3708   1
   3 -10   2    1101     181   1
   3 -10   2    1575     251   1
   3 -10   2    1046     167   1
   3 -10   2    1185     195   1
   3 -10   2    1380     321   1
   3 -10   2     837     181   1
   4 -10   2    1854     209   1
   4 -10   2    1631     293   1
   4 -10   2    2091     223   1
   4 -10   2    1798     362   1
  -5  10  -2     153     112   1
   5 -10   2     125     112   1
   5 -10   2     -56     153   1
   3   9  -2     -14     153   1
  -3  -9   2    -195     307   1
  -3  -9   2      98     167   1
  -3  -9   2    -237     237   1
   2   9  -2     -56     181   1
  -2  -9   2     125     167   1
  -2  -9   2    -112     181   1
  -2  -9   2    -139     223   1
  -2  -9   2    -125     265   1
   1   9  -2    -181     209   1
  -1  -9   2     237     139   1
  -1  -9   2    -209     209   1
  -1  -9   2     -42     181   1
  -1  -9   2     349     251   1
   0   9  -2   14902    1241  -2
   0  -9   2   14902    1241   1
   0   9  -2   13564    1213  -2
   0  -9   2   13564    1213   1
   1  -9   2    7165     641   1
   1  -9   2    7123     641   1
   1  -9   2    8740     655   1
   1  -9   2    6427     739   1
   1  -9   2    8712     725   1
   1  -9   2    7443     669   1
   2  -9   2   10371     892   1
   2  -9   2   12602    1018   1
   2  -9   2   10441     878   1
   2  -9   2   11445     990   1
   2  -9   2   10302     864   1
   2  -9   2   10232     906   1
   2  -9   2   10190     892   1
   3  -9   2     446     125   1
   3  -9   2     641     112   1
   3  -9   2     544     112   1
   3  -9   2     321     139   1
   3  -9   2       0     293   1
   3  -9   2     418      98   1
   4  -9   2    1018     181   1
   4  -9   2    1004     181   1
   4  -9   2    1450     195   1
   5  -9   2     -70     139   1
   5  -9   2    -181     181   1
   5  -9   2      84      84   1
   5  -9   2     112     125   1
   5  -9   2     -42     167   1
   4   8  -2      84     167   1
   4   8  -2     -14     265   1
  -4  -8   2       0     237   1
  -4  -8   2    -362     362   1
  -4  -8   2      28     195   1
  -4  -8   2    -209     209   1
   3   8  -2     781     181   1
  -3  -8   2     641     251   1
  -3  -8   2     711     195   1
  -3  -8   2     837     181   1
   2   8  -2     265     195   1
  -2  -8   2     181     279   1
  -2  -8   2     237     237   1
   1   8  -2   32300    2454   1
  -1  -8   2   32467    2426   1
  -1  -8   2   25901    2510   1
   0   8  -2     237     153  -2
   0  -8   2     237     153   1
   0   8  -2     335     209  -2
   0  -8   2     335     209   1
   0   8  -2     -42     125  -2
   0  -8   2     -42     125   1
   0   8  -2     112     153  -2
   0  -8   2     112     153   1
   0   8  -2     -28     195  -2
   0  -8   2     -28     195   1
  -1   8  -2   10957     837   1
   1  -8   2   10497     809   1
   1  -8   2   10566     837   1
   1  -8   2    8754     809   1
   1  -8   2    9590     906   1
   1  -8   2    8810     795   1
   1  -8   2    9646     892   1
   1  -8   2    9089     795   1
  -2   8  -2   30571    2440   1
   2  -8   2   35477    2440   1
   2  -8   2   31673    2440   1
   2  -8   2   28327    2482   1
   2  -8   2   28926    2482   1
   2  -8   2   29944    2440   1
   2  -8   2   32788    2426   1
   2  -8   2   30571    2440   1
   2  -8   2   28661    2440   1
   2  -8   2   27908    2482   1
   3  -8   2    2997     349   1
   3  -8   2    2858     293   1
  -4   8  -2    1575     181   1
  -4   8  -2    1074     251   1
   4  -8   2    1032     349   1
   4  -8   2    1589     181   1
   4  -8   2    1380     265   1
   4  -8   2    1478     209   1
   4  -8   2    1757     251   1
   4  -8   2    1980     223   1
   5  -8   2     404     167   1
   5  -8   2     307     139   1
   5  -8   2     209      84   1
   5  -8   2     321     112   1
   6  -8   2      84     139   1
   6  -8   2    -112     112   1
   5   7  -2     446     195   1
  -5  -7   2     558     181   1
  -5  -7   2     599     181   1
  -5  -7   2    1018     251   1
   4   7  -2     112     153   1
   4   7  -2     544     209   1
  -4  -7   2     251     167   1
  -4  -7   2     362     237   1
  -4  -7   2     613     321   1
  -3  -7   2     418     237   1
   1   7  -2    6232     599   1
   1   7  -2    5981     613   1
  -1  -7   2    6650     586   1
  -1  -7   2    7151     655   1
  -1  -7   2    7764     669   1
  -1  -7   2    6567     599   1
   0  -7   2      14     112  -2
   0   7  -2      14     112   1
   0   7  -2     167     125  -2
   0  -7   2     167     125   1
   0   7  -2     362     167  -2
   0  -7   2     362     167   1
   0   7  -2     251      84  -2
   0  -7   2     251      84   1
   0   7  -2     474     181  -2
   0  -7   2     474     181   1
   0   7  -2     307     125  -2
   0  -7   2     307     125   1
   0   7  -2     139     112  -2
   0  -7   2     139     112   1
  -1   7  -2   13494    1129   1
   1  -7   2   15836    1129   1
   1  -7   2   13424    1129   1
   1  -7   2   13564    1115   1
   1  -7   2   13606    1143   1
   1  -7   2   14707    1185   1
   1  -7   2   12895    1171   1
   1  -7   2   14122    1171   1
   1  -7   2   14149    1115   1
   1  -7   2   13341    1115   1
  -2   7  -2    5423     474   1
   2  -7   2    5242     474   1
   2  -7   2    5730     530   1
   2  -7   2    5995     460   1
   2  -7   2    5660     446   1
   2  -7   2    4880     586   1
   2  -7   2    5256     474   1
   2  -7   2    4963     474   1
   2  -7   2    5368     460   1
   2  -7   2    5897     544   1
  -3   7  -2    8587     655   1
   3  -7   2    6901     627   1
   3  -7   2    7457     627   1
   3  -7   2    7764     641   1
   3  -7   2    7109     655   1
  -4   7  -2    7165     613   1
   4  -7   2    7987     641   1
   4  -7   2    7318     627   1
   4  -7   2    7499     627   1
  -5   7  -2     390      98   1
   5  -7   2     335      98   1
   5  -7   2     362     112   1
  -6   7  -2     349      98   1
   6  -7   2     223     125   1
   6  -7   2     125     125   1
   5   6  -2    1617     307   1
   5   6  -2    1548     307   1
  -5  -6   2    1520     335   1
  -5  -6   2    2022     279   1
  -5  -6   2    1603     418   1
   4   6  -2   23628    1771   1
   4   6  -2   20577    1771   1
  -4  -6   2   19029    1826   1
  -4  -6   2   23322    1771   1
  -4  -6   2   22039    1812   1
  -4  -6   2   21356    1785   1
   3   6  -2    1520     293   1
   3   6  -2    1018     209   1
  -3  -6   2    1464     321   1
  -3  -6   2    1115     265   1
  -3  -6   2    1352     237   1
  -3  -6   2    1366     335   1
  -3  -6   2     739     390   1
   2   6  -2     -56     125   1
   2   6  -2     321     167   1
  -2  -6   2     -56     181   1
  -2  -6   2     223     209   1
  -2  -6   2      56     209   1
  -2  -6   2      42     125   1
   1   6  -2    1408     223   1
   1   6  -2    1338     265   1
  -1  -6   2    1241     293   1
  -1  -6   2    1575     223   1
  -1  -6   2    1241     307   1
   0   6  -2  101723    9047  -2
   0  -6   2  101723    9047   1
   0   6  -2  116012    9061  -2
   0  -6   2  116012    9061   1
   0   6  -2  130621    9061  -2
   0  -6   2  130621    9061   1
   0   6  -2  110993    9061  -2
   0  -6   2  110993    9061   1
   0   6  -2  110839    9047  -2
   0  -6   2  110839    9047   1
   1  -6   2     725     139   1
   1  -6   2     516     125   1
   1  -6   2     627     125   1
   1  -6   2     558     167   1
   1  -6   2     711      84   1
   1  -6   2     335     195   1
   1  -6   2     781     125   1
   1  -6   2     446     112   1
  -2   6  -2   24702    1882   1
   2  -6   2   25455    1910   1
   2  -6   2   24353    1882   1
   2  -6   2   22304    1882   1
   2  -6   2   21412    1910   1
   2  -6   2   25036    1896   1
   2  -6   2   23168    1882   1
   2  -6   2   24772    1882   1
   2  -6   2   20521    1910   1
  -3   6  -2    4894     432   1
   3  -6   2    4796     376   1
   3  -6   2    3945     376   1
   3  -6   2    3904     376   1
   3  -6   2    3778     390   1
  -4   6  -2     655     153   1
   4  -6   2     558     112   1
   4  -6   2     641     125   1
   4  -6   2     948     167   1
   4  -6   2     335     237   1
  -5   6  -2     349      98   1
   5  -6   2     460     112   1
   5  -6   2     474     112   1
   5  -6   2     279     125   1
   6  -6   2     181     125   1
   5   5  -2     112     181   1
   5   5  -2     112     153   1
  -5  -5   2     265     181   1
  -5  -5   2    -223     251   1
   4   5  -2    4907     530   1
   4   5  -2    5967     572   1
   4   5  -2    4838     516   1
  -4  -5   2    5298     502   1
   3   5  -2    5158     544   1
   3   5  -2    5103     488   1
   3   5  -2    5326     474   1
  -3  -5   2    5869     488   1
  -3  -5   2    5033     446   1
  -3  -5   2    4796     627   1
  -3  -5   2    5228     572   1
  -3  -5   2    4838     558   1
   2   5  -2   49432    3513   1
   2   5  -2   40873    3513   1
   2   5  -2   42964    3513   1
  -2  -5   2   38001    3513   1
  -2  -5   2   42839    3527   1
  -2  -5   2   44804    3513   1
  -2  -5   2   47174    3499   1
  -2  -5   2   43410    3541   1
  -2  -5   2   47091    3541   1
   1   5  -2  385002   26347   1
   1   5  -2  348521   26347   1
  -1  -5   2  287504   26347   1
  -1  -5   2  293875   26333   1
  -1  -5   2  342540   26361   1
  -1  -5   2  341384   26361   1
  -1  -5   2  319581   26347   1
  -1  -5   2  319121   26333   1
  -1  -5   2  353331   26361   1
   0   5  -2  135694   11208  -2
   0  -5   2  135694   11208   1
   0   5  -2  124208   11208  -2
   0  -5   2  124208   11208   1
   0   5  -2  154040   11222  -2
   0  -5   2  154040   11222   1
   0   5  -2  143739   11208  -2
   0  -5   2  143739   11208   1
   0   5  -2  148938   11222  -2
   0  -5   2  148938   11222   1
   1  -5   2    -139     139   1
   1  -5   2     -56      56   1
   1  -5   2     -56     112   1
   1  -5   2    -112     125   1
   1  -5   2     -28      56   1
   1  -5   2     -98      98   1
  -2   5  -2   12923    1018   1
   2  -5   2   12114    1046   1
   2  -5   2   12560    1018   1
   2  -5   2   12114    1018   1
   2  -5   2   11417    1060   1
   2  -5   2   11933    1046   1
   2  -5   2   13229    1018   1
   2  -5   2   13480    1046   1
   2  -5   2   13871    1032   1
  -3   5  -2     934     181   1
   3  -5   2     683     153   1
   3  -5   2    1199     153   1
   3  -5   2    1087     195   1
  -4   5  -2   10232     795   1
  -4   5  -2    9493     837   1
   4  -5   2    9423     809   1
   4  -5   2   10274     809   1
   4  -5   2    9284     809   1
  -5   5  -2    2677     474   1
  -5   5  -2    3262     307   1
   5  -5   2    2997     599   1
   5  -5   2    3653     335   1
   5  -5   2    3973     335   1
  -6   5  -2     795     153   1
   6  -5   2     558     139   1
   6  -5   2     781     153   1
   6   4  -2      28     139   1
  -6  -4   2     683     251   1
  -6  -4   2      84     223   1
   5   4  -2     112     167   1
   5   4  -2     265     153   1
   5   4  -2     530     153   1
  -5  -4   2     307     181   1
  -5  -4   2     265     251   1
   4   4  -2   10288     920   1
  -4  -4   2   11445     920   1
  -4  -4   2    9897    1004   1
  -4  -4   2   11166     948   1
  -4  -4   2   11626     892   1
   3   4  -2    7109     725   1
   3   4  -2    8824     711   1
   3   4  -2    9144     697   1
  -3  -4   2    7931     753   1
  -3  -4   2    8656     697   1
  -3  -4   2    8698     669   1
  -3  -4   2    6873     795   1
   2   4  -2   15056    1269   1
   2   4  -2   14386    1269   1
   2   4  -2   14108    1255   1
  -2  -4   2   16659    1297   1
  -2  -4   2   15906    1241   1
  -2  -4   2   16952    1297   1
  -2  -4   2   17551    1255   1
  -2  -4   2   15878    1269   1
  -2  -4   2   13648    1283   1
   1   4  -2   51899    3862   1
   1   4  -2   47244    3862   1
   1   4  -2   52248    3862   1
  -1  -4   2   41765    3848   1
  -1  -4   2   45320    3862   1
  -1  -4   2   52290    3876   1
  -1  -4   2   51746    3876   1
  -1  -4   2   40915    3848   1
  -1  -4   2   53768    3876   1
   0   4  -2   29735    2454  -2
   0  -4   2   29735    2454   1
   0   4  -2   28104    2440  -2
   0  -4   2   28104    2440   1
   0   4  -2   34796    2454  -2
   0  -4   2   34796    2454   1
   0   4  -2   35213    2468  -2
   0  -4   2   35213    2468   1
   0   4  -2   26849    2440  -2
   0  -4   2   26849    2440   1
   0   4  -2   30000    2440  -2
   0  -4   2   30000    2440   1
   1  -4   2   12797     976   1
   1  -4   2   11765     990   1
   1  -4   2   11208     976   1
   1  -4   2   12100     976   1
   1  -4   2   13355    1004   1
   1  -4   2   11835    1004   1
  -2   4  -2    9535     767   1
   2  -4   2    9089     767   1
   2  -4   2   10943     767   1
   2  -4   2    9786     767   1
   2  -4   2    8322     795   1
   2  -4   2    9005     809   1
  -3   4  -2    6706     530   1
   3  -4   2    5953     502   1
   3  -4   2    5354     502   1
   3  -4   2    6023     502   1
   3  -4   2    5939     516   1
   3  -4   2    6106     516   1
  -4   4  -2     572     139   1
  -4   4  -2     683     209   1
   4  -4   2     725     167   1
   4  -4   2     572     112   1
   4  -4   2     362     223   1
   4  -4   2     558     139   1
  -5   4  -2      42      98   1
  -5   4  -2     -14     167   1
   5  -4   2      42     112   1
   5  -4   2     321     293   1
   5  -4   2     -28      98   1
  -6   4  -2     -28      98   1
   6  -4   2    -125     125   1
   6   3  -2      56     181   1
   6   3  -2       0     153   1
  -6  -3   2      70     112   1
  -6  -3   2      70     321   1
  -6  -3   2     125     251   1
  -6  -3   2      14     125   1
   5   3  -2    1506     265   1
  -5  -3   2    1269     335   1
  -5  -3   2    2035     209   1
   4   3  -2     376     167   1
   4   3  -2     474     125   1
   4   3  -2       0     167   1
  -4  -3   2     279     125   1
  -4  -3   2     558     195   1
  -4  -3   2     153     251   1
   3   3  -2    2900     321   1
   3   3  -2    3555     376   1
   3   3  -2    3583     335   1
  -3  -3   2    3346     293   1
  -3  -3   2    2774     446   1
  -3  -3   2    2510     418   1
  -3  -3   2    3778     307   1
   2   3  -2    1115     223   1
   1   3  -2    8252     613   1
   1   3  -2    7485     599   1
   1   3  -2    7778     599   1
  -1  -3   2    6539     586   1
  -1  -3   2    7123     627   1
  -1  -3   2    7750     599   1
  -1  -3   2    6483     613   1
   0  -3   2   17189    1324  -2
   0   3  -2   17189    1324   1
   0   3  -2   15906    1324  -2
   0  -3   2   15906    1324   1
   1  -3   2    5228     446   1
   1  -3   2    4280     446   1
   1  -3   2    4894     418   1
   1  -3   2    5340     432   1
   1  -3   2    5284     418   1
   1  -3   2    5117     404   1
  -2   3  -2  467390   32272   1
  -2   3  -2  355074   32258   1
   2  -3   2  391193   32258   1
   2  -3   2  475950   32272   1
   2  -3   2  396351   32272   1
   2  -3   2  370058   32258   1
   2  -3   2  361918   32258   1
   2  -3   2  419436   32258   1
   2  -3   2  424204   32258   1
   2  -3   2  408674   32272   1
  -3   3  -2    5744     446   1
   3  -3   2    4601     432   1
   3  -3   2    5005     446   1
   3  -3   2    5521     432   1
   3  -3   2    5270     446   1
   3  -3   2    5563     488   1
   3  -3   2    4545     432   1
   3  -3   2    4629     460   1
  -4   3  -2   26960    1952   1
  -4   3  -2   22485    1966   1
  -4   3  -2   22025    1980   1
   4  -3   2   23810    1952   1
   4  -3   2   27393    1952   1
   4  -3   2   22917    1994   1
   4  -3   2   23573    1952   1
   4  -3   2   25692    1952   1
  -5   3  -2   13773    1366   1
  -5   3  -2   16227    1324   1
  -5   3  -2   17551    1297   1
   5  -3   2   16296    1297   1
   5  -3   2   13466    1394   1
   5  -3   2   17468    1297   1
   5  -3   2   16757    1324   1
  -6   3  -2    1645     181   1
  -6   3  -2    1046     307   1
   6  -3   2    1255     223   1
   6   2  -2    3430     362   1
  -6  -2   2    3039     293   1
  -6  -2   2    2300     502   1
  -6  -2   2    2942     349   1
   5   2  -2    1324     237   1
   5   2  -2    1659     265   1
  -5  -2   2    1074     293   1
   4   2  -2    2872     376   1
   4   2  -2    3221     321   1
   4   2  -2    2510     321   1
  -4  -2   2    2454     279   1
  -4  -2   2    2565     432   1
  -4  -2   2    2161     362   1
  -4  -2   2    2189     237   1
  -4  -2   2    2747     251   1
   3   2  -2    2384     265   1
  -3  -2   2    1812     195   1
   2   2  -2    2677     279   1
   2   2  -2    2760     251   1
   2   2  -2    3179     307   1
  -2  -2   2    2272     321   1
  -2  -2   2    3290     307   1
  -2  -2   2    2384     237   1
   1   2  -2    4196     362   1
   0  -2   2   19517    1408  -2
   0   2  -2   19517    1408   1
   0  -2   2   15850    1408  -2
   0   2  -2   15850    1408   1
   1  -2   2   69701    5577   1
   1  -2   2   67164    5591   1
   1  -2   2   66132    5577   1
   1  -2   2   71430    5577   1
   1  -2   2   73661    5591   1
   1  -2   2   74163    5577   1
  -2   2  -2   11417    1311   1
   2  -2   2   12978    1269   1
  -3   2  -2    1394     181   1
  -3   2  -2    1715     251   1
  -3   2  -2    1324     237   1
   3  -2   2    1269     181   1
   3  -2   2    1548     167   1
   3  -2   2    1185     153   1
   3  -2   2    1436     265   1
   3  -2   2    1394     181   1
   3  -2   2    1380     195   1
  -4   2  -2   17955    1520   1
  -4   2  -2   16506    1548   1
   4  -2   2   20827    1520   1
   4  -2   2   20660    1506   1
   4  -2   2   20256    1520   1
   4  -2   2   16324    1520   1
  -5   2  -2    9925     767   1
  -5   2  -2    8712     878   1
   5  -2   2    9200     823   1
   5  -2   2    8726     781   1
   5  -2   2   10232     795   1
  -6   2  -2     279     265   1
  -6   2  -2     -56      84   1
   6  -2   2      56     139   1
   6  -2   2     279     181   1
   6  -2   2      98     125   1
   6   1  -2     223     153   1
   6   1  -2     153     167   1
  -6  -1   2     349     293   1
   5   1  -2    1283     251   1
  -5  -1   2    1631     265   1
  -5  -1   2    1074     307   1
   4   1  -2    9340     711   1
   4   1  -2    8796     725   1
   4   1  -2    9744     753   1
   4   1  -2    7680     725   1
   4   1  -2    7736     725   1
  -4  -1   2    8615     697   1
  -4  -1   2    9019     781   1
  -4  -1   2    8154     697   1
  -4  -1   2    7680     753   1
  -4  -1   2    8378     711   1
   3   1  -2   55287    4461   1
   3   1  -2   56723    4447   1
   3   1  -2   56193    4461   1
   3   1  -2   51858    4461   1
   3   1  -2   59916    4447   1
  -3  -1   2   59721    4447   1
  -3  -1   2   54451    4475   1
  -3  -1   2   56695    4461   1
  -3  -1   2   53210    4447   1
   2   1  -2   23210    1757   1
   2   1  -2   20214    1757   1
   2   1  -2   20298    1757   1
   2   1  -2   19977    1757   1
  -2  -1   2   21635    1771   1
  -2  -1   2   23029    1743   1
  -2  -1   2   23879    1771   1
  -2  -1   2   23573    1771   1
   1   1  -2   21565    1575   1
  -1  -1   2   17914    1575   1
   0  -1   2   19378    1408  -2
   0   1  -2   19378    1408   1
   0  -1   2   15976    1408  -2
   0   1  -2   15976    1408   1
  -1   1  -2   99088    7011   1
  -1   1  -2   78232    7011   1
   1  -1   2   82694    7011   1
   1  -1   2   93483    7011   1
  -2   1  -2   17816    1659   1
  -2   1  -2   21258    1659   1
  -2   1  -2   19921    1659   1
   2  -1   2   22708    1673   1
   2  -1   2   19057    1659   1
   2  -1   2   21635    1659   1
   2  -1   2   20702    1659   1
   2  -1   2   22290    1659   1
   2  -1   2   22750    1659   1
   2  -1   2   19419    1659   1
   2  -1   2   20896    1659   1
  -3   1  -2     418     139   1
  -3   1  -2     362      98   1
   3  -1   2     181     139   1
   3  -1   2     237      98   1
   3  -1   2     516      98   1
   3  -1   2     181     112   1
  -4   1  -2   38057    3137   1
  -4   1  -2   40301    3137   1
  -4   1  -2   38405    3165   1
   4  -1   2   44442    3137   1
   4  -1   2   40552    3151   1
   4  -1   2   35659    3137   1
   4  -1   2   39953    3151   1
   4  -1   2   40510    3137   1
   4  -1   2   36481    3165   1
  -5   1  -2     -28     153   1
  -5   1  -2     -56     237   1
   5  -1   2     237     139   1
   5  -1   2      70     153   1
   5  -1   2     139     112   1
  -6   1  -2      42      84   1
  -6   1  -2     432     279   1
  -6   1  -2     -42     251   1
   6  -1   2      84     139   1
   6  -1   2     223     167   1
   6   0  -2     237     167   1
  -6   0   2     335      98   1
  -6   0   2     167     279   1
  -6   0   2     349     125   1
   5   0  -2     376     139   1
   5   0  -2      42     139   1
   5   0  -2     223     279   1
   5   0  -2     -84     139   1
   5   0  -2     139     153   1
  -5   0   2      98     265   1
  -5   0   2     432     139   1
  -5   0   2     321     237   1
  -5   0   2      42      84   1
   4   0  -2   38447    3025   1
   4   0  -2   35979    3025   1
   4   0  -2   41723    3053   1
   4   0  -2   39674    3039   1
   4   0  -2   39297    3025   1
  -4   0   2   33374    3025   1
  -4   0   2   37011    3025   1
  -4   0   2   38489    3067   1
   3   0  -2  110128    8015   1
   3   0  -2  105625    8015   1
   3   0  -2   92772    8001   1
   3   0  -2  100538    8001   1
   3   0  -2  106155    8015   1
   3   0  -2   98948    8015   1
   3   0  -2   99102    8015   1
  -3   0   2  100803    8015   1
  -3   0   2  100022    8015   1
  -3   0   2   94877    8001   1
   2   0  -2    3918     335   1
   2   0  -2    4224     335   1
   2   0  -2    4420     362   1
   2   0  -2    3471     349   1
   2   0  -2    3681     362   1
   2   0  -2    3611     349   1
   2   0  -2    3973     349   1
  -2   0   2    3876     432   1
  -2   0   2    4155     376   1
  -2   0   2    4252     335   1
  -2   0   2    4670     335   1
   1   0  -2  186508   14066   1
  -1   0   2  168204   14066   1
   0   0   2  208101   16241  -2
   0   0  -2  208101   16241   1
   0   0  -2  201731   16241  -2
   0   0   2  201731   16241   1
  -1   0  -2  182939   14805   1
  -1   0  -2  189392   14805   1
   1   0   2  200392   14805   1
   1   0   2  174031   14805   1
  -2   0  -2  125602   10483   1
  -2   0  -2  144296   10483   1
  -2   0  -2  126731   10483   1
   2   0   2  142805   10483   1
   2   0   2  125058   10483   1
   2   0   2  141564   10483   1
   2   0   2  125435   10483   1
   2   0   2  116597   10483   1
   2   0   2  141522   10483   1
  -3   0  -2   85189    5869   1
  -3   0  -2   83907    5856   1
  -3   0  -2   69771    5842   1
  -3   0  -2   67192    5842   1
   3   0   2   72364    5856   1
   3   0   2   69688    5856   1
   3   0   2   79125    5856   1
   3   0   2   63093    5842   1
   3   0   2   64250    5842   1
   3   0   2   76407    5856   1
   3   0   2   78999    5856   1
  -4   0  -2     390      84   1
  -4   0  -2     446     237   1
  -4   0  -2     -14     237   1
  -4   0  -2     488     125   1
   4   0   2     418     125   1
   4   0   2     502     223   1
  -5   0  -2    3151     432   1
   5   0   2    4238     390   1
  -6   0  -2     181      84   1
  -6   0  -2     376     251   1
   6   0   2     223     167   1
   6   0   2      42     139   1
   6   0   2     -98     153   1
  -7   1   2     321     362   1
   6  -1  -2    3485     404   1
  -6   1   2    3597     530   1
  -6   1   2    4350     362   1
   5  -1  -2    2008     279   1
   5  -1  -2    1157     251   1
   5  -1  -2    1548     432   1
   5  -1  -2    1450     237   1
  -5   1   2    1520     362   1
  -5   1   2    1952     279   1
   4  -1  -2    1520     209   1
   4  -1  -2    1297     181   1
   4  -1  -2    1338     209   1
   4  -1  -2    1241     293   1
   4  -1  -2    1408     209   1
   4  -1  -2    1394     237   1
  -4   1   2    1534     335   1
  -4   1   2    1199     223   1
  -4   1   2    1701     167   1
   3  -1  -2  177250   12727   1
   3  -1  -2  162976   12713   1
   3  -1  -2  175271   12727   1
   3  -1  -2  173390   12713   1
   3  -1  -2  169542   12713   1
   3  -1  -2  161135   12713   1
   3  -1  -2  150011   12727   1
  -3   1   2  141954   12713   1
  -3   1   2  136879   12741   1
  -3   1   2  155030   12713   1
   2  -1  -2    5605     530   1
   2  -1  -2    7193     516   1
   2  -1  -2    7039     516   1
   2  -1  -2    5883     516   1
   2  -1  -2    6288     516   1
  -2   1   2    5660     502   1
   1  -1  -2    8866     697   1
  -1   1   2    8475     697   1
   0   1   2  193324   15097  -2
   0  -1  -2  193324   15097   1
   0  -1  -2  187525   15097  -2
   0   1   2  187525   15097   1
  -1  -1  -2  435370   39214   1
  -1  -1  -2  504625   39214   1
  -1  -1  -2  478208   39214   1
   1   1   2  524378   39214   1
   1   1   2  531544   39214   1
  -2  -1  -2  106922    9674   1
  -2  -1  -2  120276    9688   1
  -2  -1  -2  104246    9688   1
  -2  -1  -2  129575    9688   1
   2   1   2  123594    9688   1
   2   1   2  133798    9688   1
   2   1   2  136224    9688   1
   3   1   2   21426    1729   1
  -4  -1  -2   13773    1213   1
  -4  -1  -2   12755    1227   1
  -4  -1  -2   14108    1157   1
  -4  -1  -2   14986    1143   1
   4   1   2   13494    1171   1
   4   1   2   14359    1157   1
   4   1   2   15153    1171   1
  -5  -1  -2     -14     293   1
  -5  -1  -2      98      98   1
   5   1   2      56     139   1
   5   1   2     -28     139   1
  -6  -1  -2    -181     418   1
  -6  -1  -2     335     265   1
   6   1   2    -223     251   1
   6   1   2     125     139   1
   7  -2  -2     934     223   1
  -7   2   2     599     153   1
  -6   2   2    3695     390   1
  -6   2   2    4392     376   1
   5  -2  -2      56     139   1
   5  -2  -2     167     112   1
   5  -2  -2     516     237   1
   5  -2  -2     195     139   1
   5  -2  -2     195     139   1
  -5   2   2     153      98   1
  -5   2   2     404     153   1
  -5   2   2    -237     237   1
   4  -2  -2     599     139   1
   4  -2  -2     530     125   1
   4  -2  -2     516     167   1
  -4   2   2     711     125   1
   3  -2  -2   11026     962   1
   3  -2  -2   13104     962   1
   3  -2  -2   10315     948   1
   3  -2  -2   12616     962   1
   3  -2  -2   11347     948   1
   3  -2  -2   12992     948   1
  -3   2   2   10274     948   1
  -3   2   2   13006     962   1
   2  -2  -2    8977     739   1
   2  -2  -2    8266     725   1
   2  -2  -2    9814     725   1
   1  -2  -2  271418   19545   1
   1  -2  -2  223839   19545   1
   1  -2  -2  224118   19545   1
   1  -2  -2  270233   19545   1
   1  -2  -2  247217   19545   1
   1  -2  -2  241920   19545   1
   1  -2  -2  234448   19545   1
  -1   2   2  259052   19545   1
   0   2   2   95798    9172  -2
   0  -2  -2   95798    9172   1
   0   2   2  125588    9186  -2
   0  -2  -2  125588    9186   1
   0   2   2  125867    9186  -2
   0  -2  -2  125867    9186   1
  -1  -2  -2   80826    6190   1
  -1  -2  -2   79640    6190   1
  -1  -2  -2   75892    6176   1
  -1  -2  -2   70733    6190   1
   1   2   2   78637    6176   1
   1   2   2   81537    6176   1
  -2  -2  -2   12058    1004   1
   2   2   2   11849     976   1
  -3  -2  -2    4768     376   1
  -3  -2  -2    4907     502   1
   3   2   2    3820     404   1
   4   2   2      70     167   1
   4   2   2     139     153   1
  -5  -2  -2    1673     390   1
  -5  -2  -2    2356     474   1
  -5  -2  -2    2063     223   1
  -5  -2  -2    2802     572   1
   5   2   2    2105     321   1
   5   2   2    1938     293   1
  -6  -2  -2    -195     223   1
   6   2   2      42     139   1
   6   2   2     209     153   1
   7  -3  -2     265     223   1
  -7   3   2     251     139   1
  -7   3   2     432     125   1
   6  -3  -2    5660     544   1
   6  -3  -2    4796     502   1
  -6   3   2    6023     488   1
   5  -3  -2    2677     432   1
   5  -3  -2    1896     279   1
   5  -3  -2    2272     293   1
  -5   3   2    2022     321   1
  -5   3   2    2537     237   1
   4  -3  -2    2802     279   1
   4  -3  -2    2774     307   1
   4  -3  -2    2537     321   1
  -4   3   2    2844     390   1
  -4   3   2    2705     251   1
   3  -3  -2   68767    5563   1
   3  -3  -2   76477    5549   1
   3  -3  -2   72197    5535   1
   3  -3  -2   69841    5549   1
   3  -3  -2   75069    5549   1
   3  -3  -2   68628    5535   1
  -3   3   2   59874    5535   1
  -3   3   2   69827    5549   1
  -3   3   2   67401    5549   1
   2  -3  -2    9925    1283   1
   1  -3  -2   75794    6692   1
   1  -3  -2   74107    6692   1
   1  -3  -2   89107    6692   1
   1  -3  -2   80937    6692   1
   1  -3  -2   93929    6692   1
   1  -3  -2   90180    6706   1
   1  -3  -2   86709    6692   1
   0   3   2   49627    4601  -2
   0  -3  -2   49627    4601   1
   0   3   2   63260    4601  -2
   0  -3  -2   63260    4601   1
   0   3   2   62968    4601  -2
   0  -3  -2   62968    4601   1
   0   3   2   61296    4601  -2
   0  -3  -2   61296    4601   1
   0  -3  -2   52429    4601  -2
   0   3   2   52429    4601   1
  -1  -3  -2  179802   13634   1
  -1  -3  -2  177432   13634   1
  -1  -3  -2  160633   13634   1
  -1  -3  -2  166322   13620   1
  -1  -3  -2  177961   13634   1
  -1  -3  -2  180638   13634   1
   1   3   2  163533   13620   1
   1   3   2  168036   13620   1
  -2  -3  -2   98976    7318   1
  -2  -3  -2  102713    7304   1
  -2  -3  -2   94445    7318   1
  -2  -3  -2   88354    7318   1
   2   3   2   80435    7304   1
   2   3   2   87504    7304   1
  -3  -3  -2    1701     237   1
  -3  -3  -2    2412     335   1
  -3  -3  -2    1980     404   1
  -3  -3  -2    1464     418   1
  -3  -3  -2    1506     362   1
   3   3   2    2161     293   1
   3   3   2    2245     293   1
  -4  -3  -2    1241     376   1
  -4  -3  -2    2314     390   1
  -4  -3  -2    2008     265   1
  -4  -3  -2    2119     349   1
  -4  -3  -2    1422     321   1
  -4  -3  -2    2161     209   1
   4   3   2    1561     279   1
  -5  -3  -2    1241     223   1
  -5  -3  -2     474     307   1
  -5  -3  -2    1129     349   1
   5   3   2     823     195   1
   5   3   2     809     167   1
  -6  -3  -2     125     223   1
  -6  -3  -2     251     153   1
   6   3   2     293     153   1
  -7   4   2     223     125   1
  -7   4   2     -42     112   1
   6  -4  -2     502     153   1
   6  -4  -2     349     181   1
  -6   4   2     711     125   1
   5  -4  -2   12504    1004   1
   5  -4  -2   12895    1004   1
   5  -4  -2   10246    1074   1
  -5   4   2   11487    1018   1
  -5   4   2   13550     990   1
   4  -4  -2      98      98   1
   4  -4  -2     -56     167   1
   4  -4  -2     167      84   1
   4  -4  -2     125      98   1
   4  -4  -2      28     153   1
  -4   4   2     -28     223   1
  -4   4   2      70      70   1
  -4   4   2     -28     112   1
   3  -4  -2  102392    7457   1
   3  -4  -2   92856    7471   1
   3  -4  -2   93413    7457   1
   3  -4  -2   96578    7471   1
   3  -4  -2   96969    7457   1
   3  -4  -2   92173    7457   1
  -3   4   2   83154    7443   1
   2  -4  -2   38098    2816   1
   2  -4  -2   32314    2830   1
   2  -4  -2   39353    2816   1
   2  -4  -2   34489    2830   1
   2  -4  -2   32216    2830   1
   2  -4  -2   39925    2816   1
   2  -4  -2   31882    2830   1
  -2   4   2   35296    2816   1
   1  -4  -2   74497    6162   1
   1  -4  -2   79836    6162   1
   1  -4  -2   74093    6148   1
   1  -4  -2   87406    6148   1
   1  -4  -2   78246    6148   1
   1  -4  -2   75501    6148   1
   1  -4  -2   73173    6148   1
   0   4   2   24325    1785  -2
   0  -4  -2   24325    1785   1
   0   4   2   24688    1785  -2
   0  -4  -2   24688    1785   1
   0   4   2   20089    1785  -2
   0  -4  -2   20089    1785   1
   0   4   2   22945    1785  -2
   0  -4  -2   22945    1785   1
   0  -4  -2   19057    1771  -2
   0   4   2   19057    1771   1
  -1  -4  -2   15878    1269   1
  -1  -4  -2   17565    1283   1
  -1  -4  -2   15962    1269   1
  -1  -4  -2   13271    1241   1
  -1  -4  -2   17523    1283   1
  -1  -4  -2   15251    1241   1
  -1  -4  -2   15237    1269   1
   1   4   2   14568    1255   1
   1   4   2   14930    1255   1
  -2  -4  -2    3945     321   1
  -2  -4  -2    2705     418   1
  -2  -4  -2    2984     446   1
   2   4   2    3039     349   1
   2   4   2    3304     349   1
   2   4   2    3876     376   1
  -3  -4  -2     -28     237   1
  -3  -4  -2     139     209   1
  -4  -4  -2     112     251   1
  -4  -4  -2     -14     112   1
  -4  -4  -2    -251     251   1
   4   4   2      28     153   1
   4   4   2     -98     167   1
   4   4   2    -209     209   1
  -5  -4  -2    1729     293   1
  -5  -4  -2     948     293   1
  -5  -4  -2    1366     251   1
   5   4   2    1087     237   1
   5   4   2    1171     265   1
  -6   5   2    4921     446   1
  -6   5   2    5340     460   1
   5  -5  -2    2523     307   1
   5  -5  -2    3304     488   1
   5  -5  -2    2844     307   1
  -5   5   2    3402     279   1
  -5   5   2    2649     376   1
   4  -5  -2   11459     892   1
   4  -5  -2   10357     878   1
   4  -5  -2   10999     878   1
   4  -5  -2   10204     878   1
  -4   5   2   10288     864   1
   3  -5  -2   84241    6776   1
   3  -5  -2   87476    6748   1
   3  -5  -2   78386    6762   1
   3  -5  -2   91225    6748   1
   3  -5  -2   78790    6762   1
   3  -5  -2   91754    6748   1
  -3   5   2   83321    6748   1
   2  -5  -2    2886     251   1
   2  -5  -2    2816     251   1
   2  -5  -2    3137     279   1
   2  -5  -2    2677     265   1
   2  -5  -2    2384     237   1
   1  -5  -2    3039     335   1
   1  -5  -2    2816     279   1
   1  -5  -2    2691     251   1
  -1   5   2    2886     251   1
   0   5   2   84994    5953  -2
   0  -5  -2   84994    5953   1
   0   5   2   74999    5939  -2
   0  -5  -2   74999    5939   1
   0   5   2   78302    5939  -2
   0  -5  -2   78302    5939   1
   0   5   2   63414    5925  -2
   0  -5  -2   63414    5925   1
   0   5   2   72239    5953  -2
   0  -5  -2   72239    5953   1
   0  -5  -2   74274    5925  -2
   0   5   2   74274    5925   1
  -1  -5  -2     -98     265   1
  -1  -5  -2    -167     181   1
  -1  -5  -2     -70     139   1
  -1  -5  -2     -56     112   1
  -1  -5  -2    -139     153   1
  -2  -5  -2    7597     599   1
  -2  -5  -2    6664     697   1
  -2  -5  -2    8029     669   1
  -2  -5  -2    6093     641   1
  -2  -5  -2    7095     655   1
  -2  -5  -2    6330     711   1
   2   5   2    7262     641   1
  -3  -5  -2   52680    4057   1
  -3  -5  -2   48471    4085   1
  -3  -5  -2   51662    4113   1
  -3  -5  -2   52178    4099   1
  -3  -5  -2   48874    4057   1
   3   5   2   51439    4057   1
  -4  -5  -2    2523     488   1
  -4  -5  -2    2482     293   1
  -4  -5  -2    2245     474   1
  -4  -5  -2    2510     432   1
   4   5   2    1715     349   1
   4   5   2    2300     293   1
   4   5   2    2022     321   1
  -5  -5  -2    1101     251   1
   5   5   2     948     307   1
   6  -6  -2    9381     934   1
   6  -6  -2   12574     920   1
   6  -6  -2   10176     948   1
  -6   6   2   11891     920   1
  -6   6   2   12170     934   1
   5  -6  -2     432     139   1
   5  -6  -2     599     307   1
   5  -6  -2     321     125   1
  -5   6   2     279      98   1
  -5   6   2     321     195   1
   4  -6  -2    7346     767   1
  -4   6   2    8754     711   1
  -4   6   2    8057     669   1
   3  -6  -2    3736     474   1
   3  -6  -2    4266     376   1
   3  -6  -2    4907     362   1
   3  -6  -2    4433     376   1
   3  -6  -2    4322     404   1
   3  -6  -2    4322     390   1
   3  -6  -2    3904     460   1
  -3   6   2    3611     362   1
   2  -6  -2    9130     781   1
   2  -6  -2    9465     767   1
   2  -6  -2    9270     753   1
   2  -6  -2    7973     795   1
   2  -6  -2   10427     781   1
   2  -6  -2    9061     795   1
   2  -6  -2    9744     767   1
   2  -6  -2    9702     823   1
   2  -6  -2    9493     781   1
   1  -6  -2    7457     599   1
   1  -6  -2    6246     613   1
   1  -6  -2    6427     641   1
   1  -6  -2    7095     655   1
   1  -6  -2    7443     627   1
   1  -6  -2    7639     586   1
   1  -6  -2    7792     599   1
   0   6   2   34377    2426  -2
   0  -6  -2   34377    2426   1
   0   6   2   28870    2412  -2
   0  -6  -2   28870    2412   1
   0   6   2   30069    2412  -2
   0  -6  -2   30069    2412   1
   0   6   2   29219    2412  -2
   0  -6  -2   29219    2412   1
   0  -6  -2   27267    2384  -2
   0   6   2   27267    2384   1
  -1  -6  -2     530     153   1
  -1  -6  -2     376     181   1
  -1  -6  -2     572     195   1
  -1  -6  -2     613     125   1
  -1  -6  -2     823     195   1
  -1  -6  -2     641     209   1
   1   6   2     488     125   1
  -2  -6  -2   49097    3945   1
  -2  -6  -2   50240    3945   1
  -2  -6  -2   45557    3918   1
  -2  -6  -2   54325    3959   1
  -2  -6  -2   47774    3959   1
  -2  -6  -2   49975    3945   1
   2   6   2   49320    3918   1
   2   6   2   47230    3932   1
  -3  -6  -2    6915     739   1
  -3  -6  -2    6622     711   1
  -3  -6  -2    8503     809   1
   3   6   2    7443     683   1
   3   6   2    7095     641   1
  -4  -6  -2     -84     265   1
  -4  -6  -2    -237     237   1
  -4  -6  -2      56     167   1
   4   6   2     209     153   1
   4   6   2    -195     195   1
   4   6   2    -153     153   1
  -5  -6  -2     460     237   1
  -5  -6  -2     195     153   1
   5   6   2      28     237   1
   5   6   2     418     153   1
   6  -7  -2    1408     321   1
   6  -7  -2    1143     251   1
   6  -7  -2    1297     265   1
  -6   7   2    1171     195   1
   5  -7  -2    1143     181   1
   5  -7  -2    1645     223   1
   5  -7  -2    1004     209   1
  -5   7   2    1645     209   1
  -5   7   2    1311     181   1
   4  -7  -2     307     112   1
   4  -7  -2     335     251   1
   4  -7  -2     404     167   1
   4  -7  -2     223     153   1
   4  -7  -2     558      84   1
  -4   7   2     725     181   1
  -4   7   2     502      98   1
   3  -7  -2    5298     432   1
   3  -7  -2    4754     558   1
   3  -7  -2    5326     418   1
   3  -7  -2    4015     599   1
   3  -7  -2    5521     446   1
   3  -7  -2    4907     460   1
   3  -7  -2    4183     460   1
   2  -7  -2   15167    1129   1
   2  -7  -2   13829    1115   1
   2  -7  -2   11584    1129   1
   2  -7  -2   12407    1101   1
   2  -7  -2   14735    1115   1
   2  -7  -2   14568    1115   1
   2  -7  -2   14261    1087   1
   2  -7  -2   12518    1157   1
   2  -7  -2   12853    1087   1
   1  -7  -2   13118    1227   1
   1  -7  -2   15167    1185   1
   1  -7  -2   14191    1213   1
   1  -7  -2   13146    1241   1
   1  -7  -2   15181    1199   1
   1  -7  -2   15111    1199   1
  -1   7   2   17231    1199   1
   0   7   2  107382    8629  -2
   0  -7  -2  107382    8629   1
   0   7   2   97024    8615  -2
   0  -7  -2   97024    8615   1
   0   7   2  117238    8629  -2
   0  -7  -2  117238    8629   1
   0   7   2  117266    8601  -2
   0  -7  -2  117266    8601   1
   0  -7  -2  102657    8601  -2
   0   7   2  102657    8601   1
  -1  -7  -2    1046     279   1
  -1  -7  -2    1366     265   1
  -1  -7  -2    1701     307   1
  -1  -7  -2    1520     349   1
   1   7   2    1213     251   1
  -2  -7  -2     112     167   1
  -2  -7  -2     251     209   1
  -2  -7  -2     362     237   1
  -2  -7  -2     460     237   1
  -2  -7  -2    -153     223   1
   2   7   2    -153     195   1
  -3  -7  -2     335     321   1
  -3  -7  -2     237     181   1
  -3  -7  -2     223     223   1
  -3  -7  -2     -70     237   1
   3   7   2     209     181   1
  -4  -7  -2     488     181   1
   4   7   2     446     237   1
   4   7   2     586     265   1
   4   7   2     767     167   1
   6  -8  -2     125     167   1
   6  -8  -2     112     139   1
  -6   8   2     279      98   1
   5  -8  -2    1129     265   1
   5  -8  -2     683     125   1
   5  -8  -2     404     139   1
   4  -8  -2    1938     251   1
   4  -8  -2    1436     349   1
   4  -8  -2    1757     307   1
  -4   8   2    2008     223   1
   3  -8  -2    8378     850   1
   3  -8  -2   10162     767   1
   3  -8  -2    7806     795   1
   3  -8  -2    8294     753   1
   3  -8  -2    8224     795   1
   3  -8  -2    9646     739   1
  -3   8   2    9465     781   1
  -3   8   2   10218     753   1
   2  -8  -2    2245     223   1
   2  -8  -2    2579     376   1
   2  -8  -2    2245     335   1
   1  -8  -2   80519    6190   1
   1  -8  -2   87099    6162   1
   1  -8  -2   73508    6190   1
   1  -8  -2   66537    6162   1
   1  -8  -2   75766    6148   1
  -1   8   2   81049    6148   1
   0   8   2   32021    2440  -2
   0  -8  -2   32021    2440   1
   0   8   2   30097    2468  -2
   0  -8  -2   30097    2468   1
   0   8   2   29860    2496  -2
   0  -8  -2   29860    2496   1
   0  -8  -2   29094    2426  -2
   0   8   2   29094    2426   1
  -1  -8  -2    -153     195   1
  -1  -8  -2    -167     209   1
  -1  -8  -2     -14     153   1
   1   8   2       0     195   1
  -2  -8  -2   11431     906   1
  -2  -8  -2   10789     976   1
  -2  -8  -2   11556     948   1
   2   8   2    9590     892   1
   2   8   2    9047     920   1
  -3  -8  -2     586     181   1
  -3  -8  -2     418     376   1
  -3  -8  -2     767     237   1
   3   8   2     404     167   1
   3   8   2     572     181   1
  -4  -8  -2     112     153   1
  -4  -8  -2    -446     446   1
   4   8   2      42     209   1
   5  -9  -2     446     209   1
   5  -9  -2     683     195   1
   5  -9  -2     335      84   1
  -5   9   2     209     139   1
   4  -9  -2     683     181   1
   4  -9  -2     488     139   1
   4  -9  -2     823     139   1
   4  -9  -2     920     195   1
  -4   9   2     683     125   1
   3  -9  -2   11403    1115   1
   3  -9  -2   13620    1087   1
   3  -9  -2   14122    1060   1
   3  -9  -2   14024    1115   1
   3  -9  -2   12546    1171   1
   2  -9  -2   13954    1157   1
   2  -9  -2   13438    1213   1
   2  -9  -2   13745    1129   1
   2  -9  -2   14707    1171   1
  -2   9   2   12686    1143   1
   1  -9  -2  108190    8642   1
   1  -9  -2  118326    8629   1
   1  -9  -2   98628    8642   1
   0   9   2    1143     195  -2
   0  -9  -2    1143     195   1
   0   9   2    1687     376  -2
   0  -9  -2    1687     376   1
   0   9   2     641     265  -2
   0  -9  -2     641     265   1
   0  -9  -2    1074     251  -2
   0   9   2    1074     251   1
  -1  -9  -2     293     237   1
  -1  -9  -2     739     223   1
   1   9   2     572     223   1
   1   9   2     781     167   1
  -2  -9  -2      28     251   1
  -2  -9  -2      56     181   1
  -2  -9  -2    -125     209   1
   2   9   2      70     279   1
  -3  -9  -2     488     167   1
  -3  -9  -2     432     237   1
   3   9   2     460     167   1
   5 -10  -2     460     181   1
   5 -10  -2     181     125   1
   4 -10  -2      42     181   1
   4 -10  -2     181     125   1
   3 -10  -2    2161     362   1
   3 -10  -2    1812     460   1
   3 -10  -2    2816     293   1
  -3  10   2    2398     307   1
   2 -10  -2     613     265   1
   2 -10  -2     976     209   1
   1 -10  -2     112     209   1
  -1  10   2    -125     125   1
   0  10   2    8615     837  -2
   0 -10  -2    8615     837   1
   0  10   2    9953     850  -2
   0 -10  -2    9953     850   1
   0  10   2    9702     795  -2
   0 -10  -2    9702     795   1
   0 -10  -2    7443     767  -2
   0  10   2    7443     767   1
  -1 -10  -2     -70     237   1
  -1 -10  -2     195     209   1
  -1 -10  -2    -167     195   1
   1  10   2     209     195   1
  -2 -10  -2     376     181   1
  -2 -10  -2    -195     209   1
  -2 -10  -2      14     279   1
   2  10   2      42     167   1
   4 -11  -2     809     209   1
   3 -11  -2    -112     265   1
   2 -11  -2     251     237   1
   2 -11  -2     -56     181   1
  -2  11   2     181     167   1
   1 -11  -2      98     237   1
   1 -11  -2     -42     209   1
   0 -11  -2      28     237  -2
   0  11   2      28     237   1
  -1 -11  -2     823     265   1
  -1 -11  -2     167     223   1
  -1 -11  -2     572     237   1
   1  11   2     460     209   1
   3 -12  -2    1297     572   1
   2 -12  -2     -98     307   1
   1 -12  -2    1269     293   1
   1 -12  -2    1185     293   1
   0  12   2     153     237  -2
   0 -12  -2     153     237   1
   0  12   2      28     251  -2
   0 -12  -2      28     251   1
   0 -12  -2      28     265  -2
   0  12   2      28     265   1
  -1 -12   3     572     293   1
  -1 -12   3     335     307   1
   0 -12   3    -362     362  -2
   0  12  -3    -362     362   1
   0  12  -3    -251     265  -2
   0 -12   3    -251     265   1
   0  12  -3     -56     237  -2
   0 -12   3     -56     237   1
   0  12  -3    -265     265  -2
   0 -12   3    -265     265   1
   1 -12   3     502     293   1
   1 -12   3      56     265   1
   1 -12   3     864     307   1
   2 -12   3     -98     307   1
   3 -12   3    2231     321   1
   2  11  -3    -125     265   1
  -2 -11   3     -56     293   1
  -2 -11   3     125     265   1
  -2 -11   3      98     181   1
  -1 -11   3     -42     251   1
  -1 -11   3     335     293   1
  -1 -11   3     683     195   1
   0  11  -3     293     237  -2
   0 -11   3     293     237   1
   0  11  -3     460     265  -2
   0 -11   3     460     265   1
   0  11  -3     335     195  -2
   0 -11   3     335     195   1
   1 -11   3    1812     460   1
   1 -11   3    1157     237   1
   1 -11   3     683     265   1
   2 -11   3     753     335   1
   2 -11   3    1311     293   1
   2 -11   3    1311     237   1
   3 -11   3    5758     613   1
   3 -11   3    6983     558   1
   3 -11   3    6831     572   1
   4 -11   3     530     167   1
   4 -11   3     418     112   1
   4 -11   3     586     112   1
   3  10  -3     335     195   1
   3  10  -3     488     237   1
  -3 -10   3     586     293   1
   2  10  -3    1729     349   1
  -2 -10   3    1352     293   1
  -2 -10   3    1352     237   1
  -2 -10   3    1324     335   1
   1  10  -3     307     223   1
  -1 -10   3     627     195   1
  -1 -10   3     795     293   1
  -1 -10   3     307     181   1
  -1 -10   3     376     237   1
   0 -10   3    4629     641  -2
   0  10  -3    4629     641   1
   0  10  -3    6525     641  -2
   0 -10   3    6525     641   1
   0  10  -3    6413     669  -2
   0 -10   3    6413     669   1
   0  10  -3    6037     586  -2
   0 -10   3    6037     586   1
   1 -10   3     474     167   1
   1 -10   3     112     181   1
   1 -10   3     279     139   1
   1 -10   3     -70     209   1
   1 -10   3     125     223   1
   2 -10   3     669     279   1
   2 -10   3     850     167   1
   2 -10   3     739     167   1
   2 -10   3     795     153   1
   2 -10   3     948     223   1
   3 -10   3    2426     293   1
   3 -10   3    2537     265   1
   3 -10   3    2300     265   1
   3 -10   3    2300     307   1
   4 -10   3     237     112   1
   4 -10   3     376     153   1
   4 -10   3      98      98   1
   4 -10   3     181      84   1
   4 -10   3    -112     195   1
   5 -10   3     139     112   1
   5 -10   3     139      98   1
   5 -10   3     418     153   1
   4   9  -3     599     209   1
   4   9  -3       0     181   1
  -4  -9   3      28     167   1
   3   9  -3    2147     335   1
  -3  -9   3    2328     335   1
  -3  -9   3    2607     362   1
  -3  -9   3    2105     474   1
  -3  -9   3    2286     572   1
   2   9  -3    1352     251   1
  -2  -9   3    2175     446   1
  -1  -9   3     251     251   1
  -1  -9   3     112     139   1
  -1  -9   3      98     209   1
  -1  -9   3     237     181   1
   0  -9   3    -153     223  -2
   0   9  -3    -153     223   1
   0   9  -3     -42     223  -2
   0  -9   3     -42     223   1
   0   9  -3    -167     195  -2
   0  -9   3    -167     195   1
   0   9  -3     321     167  -2
   0  -9   3     321     167   1
   1  -9   3   65923    5047   1
   1  -9   3   58717    5005   1
   1  -9   3   67750    5047   1
   1  -9   3   70900    5005   1
   1  -9   3   58089    4991   1
   1  -9   3   55705    4991   1
   2  -9   3    3402     279   1
   2  -9   3    3360     362   1
   2  -9   3    2830     460   1
   2  -9   3    2510     502   1
   2  -9   3    3681     307   1
   2  -9   3    3388     349   1
   2  -9   3    3388     321   1
   3  -9   3     -56      84   1
   3  -9   3      84     125   1
   3  -9   3     -42      56   1
   3  -9   3     125     335   1
   3  -9   3      42     125   1
   3  -9   3     251     237   1
   3  -9   3     -98     112   1
   3  -9   3     -84      84   1
  -4   9  -3      28      98   1
   4  -9   3     237     139   1
   4  -9   3     237      98   1
   4  -9   3     153      98   1
  -5   9  -3     209     125   1
   5  -9   3     404     195   1
  -4  -8   3     279     167   1
  -4  -8   3     153     335   1
   3   8  -3     237     167   1
   3   8  -3      28     209   1
  -3  -8   3    -237     293   1
  -3  -8   3    -181     181   1
  -3  -8   3     251     237   1
  -3  -8   3       0     167   1
   2   8  -3     809     195   1
  -2  -8   3     739     237   1
  -2  -8   3     446     279   1
   1   8  -3   16282    1227   1
  -1  -8   3   12936    1283   1
  -1  -8   3   14651    1213   1
  -1  -8   3   13912    1185   1
   0   8  -3   13829    1129  -2
   0  -8   3   13829    1129   1
   0   8  -3   14177    1087  -2
   0  -8   3   14177    1087   1
   0   8  -3   12198    1060  -2
   0  -8   3   12198    1060   1
   0   8  -3   11947    1074  -2
   0  -8   3   11947    1074   1
   0   8  -3   12532    1115  -2
   0  -8   3   12532    1115   1
   1  -8   3   13397    1185   1
   1  -8   3   13829    1143   1
   1  -8   3   13494    1185   1
   1  -8   3   13215    1101   1
   1  -8   3   13411    1101   1
   1  -8   3   15195    1115   1
   1  -8   3   13020    1115   1
  -2   8  -3     586     167   1
  -2   8  -3     558     153   1
   2  -8   3     850     181   1
   2  -8   3     599     125   1
   2  -8   3     878     265   1
   2  -8   3     641     112   1
   2  -8   3     460     112   1
   2  -8   3     767     195   1
   2  -8   3     990     251   1
   2  -8   3    1060     209   1
  -3   8  -3    2942     404   1
   3  -8   3    2719     376   1
   3  -8   3    4001     335   1
   3  -8   3    3290     335   1
   3  -8   3    4141     362   1
  -4   8  -3     823     153   1
   4  -8   3     990     209   1
   4  -8   3     739     139   1
   4  -8   3     864     349   1
   4  -8   3    1032     181   1
  -5   8  -3     -14      84   1
   5  -8   3     181     112   1
   5  -8   3       0     125   1
   6  -8   3     -56     139   1
   6  -8   3      14     112   1
   5   7  -3     432     167   1
  -5  -7   3     460     237   1
  -5  -7   3     586     153   1
   4   7  -3      98     195   1
   4   7  -3     474     167   1
  -4  -7   3     558     251   1
  -4  -7   3     349     181   1
  -4  -7   3     558     335   1
  -4  -7   3     321     153   1
   3   7  -3       0     209   1
  -3  -7   3     418     251   1
  -3  -7   3     335     167   1
  -3  -7   3     223     223   1
  -3  -7   3     655     195   1
   2   7  -3    7262     599   1
  -2  -7   3    5591     697   1
  -2  -7   3    5744     599   1
  -2  -7   3    6678     655   1
  -2  -7   3    6622     655   1
   1   7  -3   16143    1478   1
  -1  -7   3   18820    1478   1
  -1  -7   3   19001    1520   1
  -1  -7   3   18053    1478   1
  -1  -7   3   18834    1534   1
   0  -7   3     795     195  -2
   0   7  -3     795     195   1
   0   7  -3     418     195  -2
   0  -7   3     418     195   1
   0   7  -3    1018     223  -2
   0  -7   3    1018     223   1
   0   7  -3     502     125  -2
   0  -7   3     502     125   1
   0   7  -3    1115     209  -2
   0  -7   3    1115     209   1
   0   7  -3     878     139  -2
   0  -7   3     878     139   1
   0   7  -3     725     139  -2
   0  -7   3     725     139   1
  -1   7  -3    1338     209   1
  -1   7  -3    1338     195   1
   1  -7   3    1492     349   1
   1  -7   3    1450     167   1
   1  -7   3    1506     237   1
   1  -7   3    1436     209   1
   1  -7   3    1561     181   1
   1  -7   3    1464     195   1
   1  -7   3    1394     265   1
   1  -7   3    1701     139   1
  -2   7  -3   14721    1143   1
   2  -7   3   11807    1199   1
   2  -7   3   13271    1199   1
   2  -7   3   14902    1171   1
   2  -7   3   14637    1143   1
   2  -7   3   12895    1185   1
   2  -7   3   13745    1129   1
   2  -7   3   14777    1129   1
   2  -7   3   15474    1143   1
  -3   7  -3     502     195   1
  -3   7  -3     976     223   1
   3  -7   3     418     237   1
   3  -7   3     739     139   1
   3  -7   3     655     112   1
   3  -7   3     725     153   1
   3  -7   3    1018     223   1
   3  -7   3     697     125   1
  -4   7  -3     335     167   1
   4  -7   3      42      98   1
  -5   7  -3     125      84   1
   5  -7   3     251      98   1
   5  -7   3      14      98   1
   5  -7   3      56     112   1
   6  -7   3     -98     112   1
   6  -7   3     -70     125   1
   5   6  -3      56     251   1
  -5  -6   3     293     167   1
   4   6  -3    4308     516   1
   4   6  -3    4364     474   1
  -4  -6   3    5409     586   1
  -4  -6   3    5144     516   1
  -4  -6   3    5005     474   1
  -3  -6   3     279     404   1
  -3  -6   3       0     237   1
  -3  -6   3     362     181   1
  -3  -6   3     404     279   1
   2   6  -3    9270     823   1
   2   6  -3   10078     837   1
  -2  -6   3    8935     781   1
  -2  -6   3    9925     850   1
  -2  -6   3   10748     864   1
  -2  -6   3    9214     809   1
  -2  -6   3    9423     878   1
   1   6  -3   41194    3039   1
   1   6  -3   41472    3053   1
  -1  -6   3   37220    3025   1
  -1  -6   3   38363    3067   1
  -1  -6   3   36077    3039   1
  -1  -6   3   42629    3067   1
  -1  -6   3   35059    3025   1
  -1  -6   3   33248    3039   1
  -1  -6   3   37903    3053   1
   0  -6   3   44135    3207  -2
   0   6  -3   44135    3207   1
   0   6  -3   46073    3207  -2
   0  -6   3   46073    3207   1
   0   6  -3   36230    3193  -2
   0  -6   3   36230    3193   1
   0   6  -3   37485    3193  -2
   0  -6   3   37485    3193   1
   0   6  -3   41207    3221  -2
   0  -6   3   41207    3221   1
   0   6  -3   35380    3179  -2
   0  -6   3   35380    3179   1
  -1   6  -3   43633    3471   1
  -1   6  -3   44205    3471   1
   1  -6   3   42086    3471   1
   1  -6   3   46073    3471   1
   1  -6   3   46575    3485   1
   1  -6   3   38684    3458   1
   1  -6   3   47983    3471   1
   1  -6   3   39562    3458   1
   1  -6   3   44456    3458   1
   1  -6   3   46840    3471   1
   1  -6   3   41863    3485   1
   1  -6   3   40887    3485   1
  -2   6  -3    2272     237   1
   2  -6   3    2635     362   1
   2  -6   3    2203     223   1
   2  -6   3    2468     223   1
   2  -6   3    2119     251   1
   2  -6   3    2328     321   1
   2  -6   3    1561     390   1
   2  -6   3    2286     223   1
  -3   6  -3    1101     237   1
   3  -6   3     767     167   1
   3  -6   3     725     139   1
  -4   6  -3    -181     209   1
  -4   6  -3     404     139   1
   4  -6   3     181     251   1
   4  -6   3      28      98   1
   4  -6   3     -28     112   1
   4  -6   3     335     112   1
   4  -6   3     153      98   1
  -5   6  -3    2175     223   1
  -5   6  -3    1673     460   1
   5  -6   3    1938     237   1
   5  -6   3    2593     279   1
   5  -6   3    1966     251   1
  -6   6  -3     362     139   1
   6  -6   3     -14     125   1
   5   5  -3     167     167   1
   5   5  -3     -56     139   1
  -5  -5   3     -14     181   1
  -5  -5   3      70     237   1
   4   5  -3   25287    2300   1
   4   5  -3   29024    2286   1
  -4  -5   3   29526    2272   1
  -4  -5   3   29024    2342   1
  -4  -5   3   27184    2300   1
  -4  -5   3   30237    2286   1
   3   5  -3    4420     432   1
   3   5  -3    4085     488   1
   3   5  -3    4364     432   1
  -3  -5   3    4768     418   1
  -3  -5   3    3360     516   1
  -3  -5   3    4350     516   1
  -3  -5   3    4406     474   1
   2   5  -3   20716    1701   1
   2   5  -3   21844    1715   1
  -2  -5   3   22513    1715   1
  -2  -5   3   22778    1729   1
  -2  -5   3   19838    1729   1
  -2  -5   3   19489    1701   1
  -2  -5   3   21523    1743   1
   1   5  -3  110477    8266   1
  -1  -5   3   97220    8266   1
  -1  -5   3   99311    8252   1
  -1  -5   3  110212    8252   1
  -1  -5   3  116416    8280   1
  -1  -5   3   90557    8252   1
   0   5  -3   29024    2147  -2
   0  -5   3   29024    2147   1
   0   5  -3   23712    2105  -2
   0  -5   3   23712    2105   1
   0   5  -3   24088    2119  -2
   0  -5   3   24088    2119   1
   0   5  -3   29358    2119  -2
   0  -5   3   29358    2119   1
   1  -5   3      98     112   1
   1  -5   3     209     181   1
   1  -5   3     112     153   1
   1  -5   3      70      56   1
   1  -5   3     125      84   1
   1  -5   3     112     125   1
  -2   5  -3   13578    1046   1
   2  -5   3   13885    1074   1
   2  -5   3   12030    1087   1
   2  -5   3   14052    1074   1
   2  -5   3   13229    1074   1
   2  -5   3   12978    1032   1
   2  -5   3   12044    1032   1
   2  -5   3   11361    1032   1
   2  -5   3   12811    1046   1
  -3   5  -3    1785     237   1
   3  -5   3    1464     181   1
   3  -5   3    1213     167   1
   3  -5   3    1352     209   1
   4  -5   3    4796     418   1
   4  -5   3    4643     404   1
   4  -5   3    4266     404   1
  -5   5  -3    2565     265   1
   5  -5   3    2677     279   1
   5  -5   3    2551     279   1
   5  -5   3    2816     293   1
  -6   5  -3     -42      84   1
   6  -5   3     153     125   1
   6   4  -3     223     139   1
  -6  -4   3     599     251   1
  -6  -4   3     237     139   1
   5   4  -3     -14     153   1
   5   4  -3     153     153   1
   5   4  -3      98     167   1
  -5  -4   3     586     265   1
  -5  -4   3     237     112   1
  -5  -4   3     362     139   1
  -5  -4   3     404     195   1
   4   4  -3   41570    3639   1
   4   4  -3   45627    3639   1
   4   4  -3   48846    3625   1
  -4  -4   3   48304    3667   1
  -4  -4   3   44637    3639   1
  -4  -4   3   43382    3611   1
   3   4  -3    4838     418   1
  -3  -4   3    3569     502   1
   2   4  -3   48694    3959   1
   2   4  -3   50728    3959   1
   2   4  -3   55775    3945   1
  -2  -4   3   53977    3973   1
  -2  -4   3   46561    3973   1
  -2  -4   3   47161    3945   1
  -2  -4   3   48346    3959   1
  -2  -4   3   48790    3945   1
  -2  -4   3   47370    3973   1
   1   4  -3   25817    1868   1
   1   4  -3   25594    1854   1
  -1  -4   3   23893    1868   1
  -1  -4   3   23461    1868   1
  -1  -4   3   19573    1882   1
  -1  -4   3   21398    1840   1
  -1  -4   3   22736    1854   1
   0   4  -3   14596    1060  -2
   0  -4   3   14596    1060   1
   0   4  -3   12058    1032  -2
   0  -4   3   12058    1032   1
   0   4  -3   12839    1032  -2
   0  -4   3   12839    1032   1
   0   4  -3   11933    1018  -2
   0  -4   3   11933    1018   1
  -1   4  -3   21607    1506   1
   1  -4   3   16798    1520   1
   1  -4   3   18708    1520   1
   1  -4   3   19824    1534   1
   1  -4   3   20047    1534   1
   1  -4   3   18290    1506   1
   1  -4   3   18443    1506   1
   1  -4   3   17928    1506   1
  -2   4  -3    1380     181   1
   2  -4   3    1645     265   1
   2  -4   3    1394     307   1
   2  -4   3    1450     153   1
   2  -4   3    1199     153   1
   2  -4   3    1199     279   1
   2  -4   3    1213     195   1
  -3   4  -3   10371     906   1
  -3   4  -3   10803     892   1
   3  -4   3   10204     906   1
   3  -4   3   11654     878   1
   3  -4   3   11570     892   1
   3  -4   3   10441     920   1
   3  -4   3   10622     878   1
   3  -4   3   10441     878   1
   3  -4   3   11807     892   1
  -4   4  -3     641     209   1
  -4   4  -3     502     153   1
   4  -4   3     655     112   1
   4  -4   3     781     181   1
   4  -4   3     390     223   1
   4  -4   3     711     112   1
  -5   4  -3    3374     460   1
  -5   4  -3    4461     362   1
  -5   4  -3    3583     502   1
   5  -4   3    3262     432   1
   5  -4   3    3262     655   1
   5  -4   3    4531     376   1
   5  -4   3    4364     376   1
  -6   4  -3     181      98   1
  -6   4  -3     125     279   1
   6  -4   3      42     112   1
   6  -4   3    -195     195   1
   6   3  -3    -181     181   1
  -5  -3   3    2133     265   1
  -5  -3   3    1840     223   1
   4   3  -3     864     181   1
   4   3  -3    1157     237   1
   4   3  -3     683     167   1
   4   3  -3     823     321   1
  -4  -3   3     683     265   1
  -4  -3   3     418     195   1
  -4  -3   3     599     125   1
   3   3  -3    4615     418   1
   3   3  -3    4378     404   1
  -3  -3   3    4029     376   1
   2   3  -3    1561     223   1
   1   3  -3    2245     223   1
   1   3  -3    2454     237   1
  -1  -3   3    2272     209   1
  -1  -3   3    1854     237   1
  -1  -3   3    1840     195   1
  -1  -3   3    1952     293   1
   0   3  -3  118826    9395  -2
   0  -3   3  118826    9395   1
   0   3  -3  121824    9381  -2
   0  -3   3  121824    9381   1
   0   3  -3  114562    9381  -2
   0  -3   3  114562    9381   1
  -1   3  -3  133701    9033   1
   1  -3   3  104121    9047   1
   1  -3   3  103856    9033   1
   1  -3   3  100329    9033   1
   1  -3   3  126020    9033   1
   1  -3   3  131165    9047   1
   1  -3   3  101374    9033   1
   1  -3   3  115928    9047   1
   1  -3   3  116012    9047   1
   1  -3   3  106894    9033   1
  -2   3  -3   17105    1311   1
  -2   3  -3   16143    1311   1
   2  -3   3   19085    1338   1
   2  -3   3   14819    1324   1
   2  -3   3   14888    1311   1
   2  -3   3   15711    1311   1
   2  -3   3   14540    1324   1
   2  -3   3   15976    1311   1
   2  -3   3   19238    1311   1
  -3   3  -3    4782     488   1
  -3   3  -3    5019     460   1
  -3   3  -3    6051     488   1
   3  -3   3    5521     516   1
   3  -3   3    5605     460   1
   3  -3   3    6065     460   1
   3  -3   3    5005     460   1
   3  -3   3    4907     446   1
   3  -3   3    5591     474   1
   3  -3   3    5200     474   1
  -4   3  -3   15390    1283   1
  -4   3  -3   16129    1297   1
  -4   3  -3   16603    1338   1
   4  -3   3   14888    1283   1
   4  -3   3   16840    1352   1
   4  -3   3   14400    1311   1
   4  -3   3   16464    1297   1
   4  -3   3   16199    1297   1
   4  -3   3   16533    1283   1
  -5   3  -3   19391    1478   1
  -5   3  -3   17063    1506   1
  -5   3  -3   17691    1561   1
   5  -3   3   17314    1520   1
   5  -3   3   19364    1478   1
   5  -3   3   19294    1478   1
   6  -3   3     307     125   1
   6  -3   3     223     153   1
   6   2  -3     572     167   1
  -6  -2   3     251     112   1
  -6  -2   3     -42     139   1
   5   2  -3    3444     335   1
   5   2  -3    2970     362   1
   5   2  -3    3276     335   1
  -5  -2   3    3081     293   1
  -5  -2   3    3346     488   1
  -5  -2   3    2412     404   1
   4   2  -3     153     153   1
   4   2  -3     474     195   1
   4   2  -3     349     181   1
   4   2  -3     209     139   1
  -4  -2   3     251     181   1
  -4  -2   3     307     251   1
  -4  -2   3     265      98   1
  -4  -2   3     195     112   1
  -4  -2   3     167      84   1
   3   2  -3     112     112   1
   3   2  -3     307     125   1
   3   2  -3     293     139   1
   3   2  -3     -28     112   1
   3   2  -3      98      84   1
  -3  -2   3     -42     125   1
  -3  -2   3     237      84   1
  -3  -2   3     112      70   1
  -3  -2   3     -70     181   1
   2   2  -3   26138    2384   1
   2   2  -3   30251    2370   1
  -2  -2   3   27713    2370   1
  -2  -2   3   35045    2370   1
   1   2  -3   44177    3318   1
   1   2  -3   43815    3318   1
  -1  -2   3   48930    3332   1
  -1  -2   3   37248    3318   1
  -1  -2   3   36816    3318   1
  -1  -2   3   44316    3332   1
  -1  -2   3   37485    3318   1
   0  -2   3  124710    9953  -2
   0   2  -3  124710    9953   1
   0   2  -3  143572    9953  -2
   0  -2   3  143572    9953   1
   0   2  -3  108413    9953  -2
   0  -2   3  108413    9953   1
   1  -2   3  157609   12435   1
   1  -2   3  140686   12421   1
   1  -2   3  177041   12435   1
   1  -2   3  146400   12435   1
   1  -2   3  141271   12421   1
   1  -2   3  177599   12435   1
  -2   2  -3  206497   16352   1
  -2   2  -3  224606   16352   1
  -2   2  -3  185490   16352   1
   2  -2   3  216283   16352   1
   2  -2   3  183008   16352   1
   2  -2   3  192153   16352   1
   2  -2   3  205396   16380   1
   2  -2   3  208575   16352   1
   2  -2   3  208547   16352   1
   2  -2   3  224035   16352   1
   2  -2   3  214054   16352   1
  -3   2  -3    3318     390   1
  -3   2  -3    4099     362   1
  -3   2  -3    3876     390   1
   3  -2   3    4336     362   1
   3  -2   3    3695     404   1
   3  -2   3    4322     335   1
   3  -2   3    3736     362   1
   3  -2   3    4196     349   1
  -4   2  -3     502     223   1
  -4   2  -3    1143     223   1
  -4   2  -3     502     251   1
   4  -2   3     781     167   1
   4  -2   3     697     112   1
   4  -2   3     586     223   1
   4  -2   3     837     139   1
   4  -2   3     362     153   1
  -5   2  -3    5856     641   1
   5  -2   3    5172     572   1
   5  -2   3    6957     544   1
  -6   2  -3     488     293   1
  -6   2  -3     697     265   1
   6  -2   3     376     153   1
   6  -2   3     390     139   1
   6   1  -3     516     167   1
  -6  -1   3     167     279   1
  -6  -1   3     321     112   1
   5   1  -3   11514     962   1
   5   1  -3   10580     962   1
   5   1  -3   11361     948   1
  -5  -1   3   12909    1032   1
  -5  -1   3    9814     962   1
  -5  -1   3   13536    1046   1
   4   1  -3    2091     279   1
   4   1  -3    1631     335   1
   4   1  -3    2328     265   1
   4   1  -3    2788     279   1
   4   1  -3    1910     265   1
  -4  -1   3    2356     223   1
  -4  -1   3    2677     335   1
  -4  -1   3    1798     418   1
  -4  -1   3    1980     251   1
   3   1  -3    4224     349   1
   3   1  -3    3053     321   1
   3   1  -3    3137     362   1
   3   1  -3    4015     376   1
   3   1  -3    3081     335   1
   3   1  -3    4183     349   1
  -3  -1   3    4252     321   1
  -3  -1   3    3499     307   1
  -3  -1   3    2844     418   1
  -3  -1   3    3639     335   1
   2   1  -3  591654   44790   1
   2   1  -3  625487   44790   1
   2   1  -3  594497   44790   1
  -2  -1   3  492051   44790   1
  -2  -1   3  614809   44790   1
  -2  -1   3  507274   44777   1
  -2  -1   3  606709   44790   1
  -2  -1   3  488273   44777   1
   1   1  -3    2161     251   1
  -1  -1   3    2607     209   1
  -1  -1   3    2691     279   1
   0  -1   3  117963    9939  -2
   0   1  -3  117963    9939   1
   0  -1   3  114687    9939  -2
   0   1  -3  114687    9939   1
   0   1  -3  143572    9939  -2
   0  -1   3  143572    9939   1
  -1   1  -3 1062362   88215   1
  -1   1  -3 1014532   88215   1
  -1   1  -3 1266671   88229   1
   1  -1   3 1268553   88215   1
   1  -1   3 1113062   88215   1
   1  -1   3 1132998   88215   1
   1  -1   3  991545   88215   1
   1  -1   3 1136593   88215   1
   1  -1   3 1032279   88215   1
  -2   1  -3   57894    4977   1
  -2   1  -3   63762    4977   1
  -2   1  -3   68516    4977   1
   2  -1   3   61547    4977   1
   2  -1   3   58145    4977   1
   2  -1   3   62286    4977   1
   2  -1   3   61645    4977   1
   2  -1   3   71667    4991   1
   2  -1   3   69771    4977   1
   2  -1   3   59107    4977   1
   2  -1   3   55413    4977   1
  -3   1  -3   40232    3123   1
  -3   1  -3   36774    3109   1
  -3   1  -3   39102    3123   1
   3  -1   3   42560    3109   1
   3  -1   3   40775    3123   1
   3  -1   3   38684    3109   1
   3  -1   3   35993    3109   1
   3  -1   3   38935    3109   1
   3  -1   3   38809    3095   1
   3  -1   3   38154    3095   1
  -4   1  -3      28      70   1
  -4   1  -3    -209     209   1
   4  -1   3     -98     223   1
   4  -1   3      42     112   1
   4  -1   3      56     139   1
   4  -1   3     -98      98   1
  -5   1  -3     -14     167   1
  -5   1  -3       0      84   1
  -5   1  -3    -153     237   1
   5  -1   3    -139     139   1
   5  -1   3      14     112   1
  -6   1  -3     195     265   1
  -6   1  -3     -42      84   1
  -6   1  -3    -237     279   1
   6  -1   3     -56     139   1
   6  -1   3    -125     181   1
   6  -1   3     -42     139   1
  -6   0   3     586     293   1
  -6   0   3     502     125   1
   5   0  -3     572     153   1
   5   0  -3     683     279   1
  -5   0   3     613     251   1
  -5   0   3     544     153   1
  -5   0   3     530     112   1
   4   0  -3   16938    1394   1
   4   0  -3   16617    1408   1
   4   0  -3   18862    1436   1
   4   0  -3   19266    1408   1
   4   0  -3   18639    1394   1
  -4   0   3   16492    1394   1
  -4   0   3   18318    1450   1
  -4   0   3   16408    1394   1
  -4   0   3   16994    1394   1
  -4   0   3   14902    1422   1
   3   0  -3  116304    9367   1
   3   0  -3  129575    9367   1
   3   0  -3  113140    9381   1
   3   0  -3  106224    9367   1
   3   0  -3  112763    9367   1
  -3   0   3  125992    9381   1
  -3   0   3  130440    9381   1
  -3   0   3  121406    9367   1
  -3   0   3  107228    9367   1
   2   0  -3  248262   20047   1
   2   0  -3  251023   20047   1
   2   0  -3  245683   20047   1
   2   0  -3  251302   20047   1
  -2   0   3  263388   20047   1
  -2   0   3  257589   20047   1
   1   0  -3   62230    5131   1
  -1   0   3   66969    5131   1
   0   0   3   43438    3262  -2
   0   0  -3   43438    3262   1
   0   0   3   38865    3262  -2
   0   0  -3   38865    3262   1
   0   0  -3   40859    3262  -2
   0   0   3   40859    3262   1
   1   0   3    1074     139   1
  -2   0  -3    6734     558   1
  -3   0  -3   12239    1129   1
  -3   0  -3   13857    1143   1
  -3   0  -3   14902    1171   1
   3   0   3   11919    1129   1
   3   0   3   15070    1157   1
   3   0   3   15516    1157   1
   3   0   3   14596    1143   1
   3   0   3   15725    1157   1
   3   0   3   13968    1157   1
   3   0   3   13564    1143   1
  -4   0  -3    6260     516   1
  -4   0  -3    6246     613   1
  -4   0  -3    4657     613   1
   4   0   3    5758     530   1
   4   0   3    5186     516   1
  -5   0  -3     711     139   1
  -5   0  -3    1436     321   1
  -5   0  -3     335     321   1
  -5   0  -3     293     265   1
   5   0   3     432     153   1
   5   0   3     809     139   1
  -6   0  -3     418      98   1
  -6   0  -3     697     265   1
  -6   0  -3     -28     390   1
   6   0   3     279     139   1
   6   0   3     251     237   1
   7  -1  -3     474     181   1
  -7   1   3    -502     544   1
  -6   1   3    1868     474   1
  -6   1   3    1840     237   1
  -6   1   3    2231     237   1
   5  -1  -3    1408     237   1
   5  -1  -3    1227     237   1
   5  -1  -3     990     265   1
  -5   1   3    1241     279   1
  -5   1   3    1673     223   1
  -5   1   3    2147     530   1
  -4   1   3    1018     223   1
  -4   1   3    1241     321   1
   3  -1  -3  115663    9367   1
   3  -1  -3  110644    9381   1
   3  -1  -3  110003    9381   1
   3  -1  -3  109152    9381   1
   3  -1  -3  118631    9395   1
  -3   1   3  129032    9381   1
  -3   1   3  141871    9395   1
  -3   1   3  110714    9367   1
   2  -1  -3  138413   11528   1
   2  -1  -3  148213   11528   1
   2  -1  -3  138371   11528   1
   2  -1  -3  161177   11542   1
   2  -1  -3  149077   11528   1
   2  -1  -3  135722   11528   1
  -2   1   3  146763   11528   1
   1  -1  -3  564958   46073   1
   1  -1  -3  613889   46073   1
   1  -1  -3  618280   46073   1
   1  -1  -3  561864   46073   1
   1  -1  -3  513490   46059   1
  -1   1   3  615478   46073   1
   0   1   3  302699   24033  -2
   0  -1  -3  302699   24033   1
   0  -1  -3  303884   24033  -2
   0   1   3  303884   24033   1
  -1  -1  -3   75961    5981   1
  -1  -1  -3   65477    5967   1
  -1  -1  -3   76254    5967   1
  -1  -1  -3   71598    5981   1
   1   1   3   82331    5967   1
   1   1   3   80003    5967   1
  -2  -1  -3   80073    6901   1
  -2  -1  -3   88647    6915   1
  -2  -1  -3   85371    6901   1
   2   1   3   86123    6901   1
   2   1   3   94375    6901   1
  -3  -1  -3   30028    2147   1
  -3  -1  -3   24172    2105   1
  -3  -1  -3   24353    2133   1
  -3  -1  -3   25023    2119   1
   3   1   3   26222    2119   1
   3   1   3   24897    2105   1
   3   1   3   27281    2119   1
   3   1   3   27908    2119   1
   3   1   3   28382    2119   1
  -4  -1  -3    2259     418   1
  -4  -1  -3    2272     460   1
  -4  -1  -3    3039     432   1
  -4  -1  -3    2579     237   1
   4   1   3    2203     432   1
   4   1   3    1854     321   1
  -5  -1  -3   25441    1994   1
  -5  -1  -3   26026    2022   1
  -5  -1  -3   20618    2035   1
   5   1   3   28118    1966   1
   5   1   3   21063    1966   1
   5   1   3   25064    1980   1
  -6  -1  -3     112     223   1
   6   1   3    -125     167   1
   7  -2  -3     125     195   1
  -7   2   3     -84      98   1
  -7   2   3     293     139   1
  -6   2   3    4838     432   1
  -6   2   3    5075     446   1
   5  -2  -3    1450     251   1
   5  -2  -3    1129     265   1
  -5   2   3    1394     195   1
   4  -2  -3    4433     376   1
   4  -2  -3    3959     362   1
   4  -2  -3    3137     390   1
  -4   2   3    4601     460   1
   3  -2  -3    3179     279   1
   3  -2  -3    2705     279   1
   3  -2  -3    2956     335   1
  -3   2   3    2496     279   1
   2  -2  -3   12644    1087   1
   2  -2  -3   15348    1087   1
   2  -2  -3   12267    1087   1
   2  -2  -3   13104    1087   1
   2  -2  -3   13954    1101   1
   2  -2  -3   15000    1087   1
  -2   2   3   12713    1087   1
   1  -2  -3   17119    1492   1
   1  -2  -3   19684    1492   1
   1  -2  -3   17969    1492   1
   1  -2  -3   20284    1492   1
   1  -2  -3   17426    1492   1
  -1   2   3   21774    1492   1
  -1   2   3   16910    1492   1
   0   2   3  305013   26905  -2
   0  -2  -3  305013   26905   1
   0   2   3  377392   26905  -2
   0  -2  -3  377392   26905   1
   0   2   3  317281   26891  -2
   0  -2  -3  317281   26891   1
   0   2   3  378019   26905  -2
   0  -2  -3  378019   26905   1
   0  -2  -3  319037   26891  -2
   0   2   3  319037   26891   1
  -1  -2  -3  209871   17788   1
  -1  -2  -3  229792   17788   1
  -1  -2  -3  233653   17788   1
  -1  -2  -3  209955   17788   1
  -1  -2  -3  224592   17788   1
   1   2   3  230976   17788   1
   1   2   3  231896   17788   1
  -2  -2  -3   36649    2733   1
  -2  -2  -3   34587    2733   1
  -2  -2  -3   38349    2719   1
   2   2   3   31436    2719   1
   2   2   3   29303    2719   1
  -3  -2  -3   33248    2677   1
  -3  -2  -3   33569    2705   1
  -3  -2  -3   31979    2705   1
  -3  -2  -3   35659    2663   1
   3   2   3   36844    2691   1
   3   2   3   32649    2677   1
   3   2   3   30906    2691   1
   4   2   3     878     251   1
   4   2   3     990     223   1
  -5  -2  -3     321      98   1
  -5  -2  -3     474     321   1
  -5  -2  -3     823     279   1
  -5  -2  -3     558     209   1
   5   2   3     544     167   1
   5   2   3     279     153   1
   5   2   3     335     139   1
  -6  -2  -3      70     195   1
   6   2   3     223     139   1
   7  -3  -3     488     209   1
  -7   3   3     167      98   1
   6  -3  -3    7206     641   1
  -6   3   3    6580     586   1
  -6   3   3    6762     586   1
   5  -3  -3     781     167   1
   5  -3  -3     586     167   1
  -5   3   3     655     125   1
  -5   3   3     613     279   1
  -5   3   3     767     167   1
  -5   3   3     878     153   1
   4  -3  -3   27964    2272   1
   4  -3  -3   28731    2245   1
   4  -3  -3   30279    2259   1
   4  -3  -3   29275    2245   1
   4  -3  -3   28522    2259   1
  -4   3   3   28438    2259   1
  -4   3   3   24479    2272   1
  -4   3   3   27309    2245   1
   3  -3  -3   34419    2760   1
   3  -3  -3   36453    2788   1
   3  -3  -3   35115    2760   1
   3  -3  -3   32049    2760   1
   3  -3  -3   37806    2774   1
   3  -3  -3   36467    2788   1
   3  -3  -3   33318    2760   1
  -3   3   3   32203    2760   1
   2  -3  -3   73103    5911   1
   2  -3  -3   72044    5897   1
   2  -3  -3   80003    5897   1
   2  -3  -3   76950    5897   1
   2  -3  -3   69116    5897   1
   2  -3  -3   76713    5897   1
  -2   3   3   71876    5883   1
   1  -3  -3      14      28   1
   1  -3  -3     -28      70   1
   1  -3  -3      14      70   1
   1  -3  -3      14      84   1
   1  -3  -3      14      84   1
   1  -3  -3      28      70   1
   1  -3  -3       0      42   1
   1  -3  -3     -42      70   1
   1  -3  -3     -56      56   1
  -1   3   3     -42      42   1
   0   3   3  440206   33290  -2
   0  -3  -3  440206   33290   1
   0   3   3  361806   33290  -2
   0  -3  -3  361806   33290   1
   0   3   3  455108   33290  -2
   0  -3  -3  455108   33290   1
   0   3   3  444862   33290  -2
   0  -3  -3  444862   33290   1
   0   3   3  432581   33290  -2
   0  -3  -3  432581   33290   1
   0  -3  -3  385351   33290  -2
   0   3   3  385351   33290   1
  -1  -3  -3   21049    1798   1
  -1  -3  -3   24367    1798   1
  -1  -3  -3   25692    1798   1
  -1  -3  -3   21342    1798   1
  -1  -3  -3   19712    1785   1
   1   3   3   22429    1785   1
   1   3   3   22123    1785   1
  -3  -3  -3    2621     404   1
  -3  -3  -3    1994     349   1
  -3  -3  -3    1798     376   1
  -3  -3  -3    2314     251   1
   3   3   3    1673     293   1
   3   3   3    2063     265   1
  -4  -3  -3     376     265   1
  -4  -3  -3     474     251   1
  -4  -3  -3     753     265   1
  -4  -3  -3     390     112   1
  -4  -3  -3     544     139   1
  -4  -3  -3     613     209   1
   4   3   3     781     167   1
   4   3   3    1018     237   1
   4   3   3     669     139   1
  -5  -3  -3    4629     488   1
  -5  -3  -3    4141     641   1
  -5  -3  -3    4127     586   1
   5   3   3    4545     446   1
  -6  -3  -3     307     265   1
  -6  -3  -3       0     181   1
  -6  -3  -3     125     167   1
  -7   4   3    1018     223   1
  -7   4   3    1520     195   1
   6  -4  -3       0     181   1
   6  -4  -3     209     209   1
   6  -4  -3     390     167   1
  -6   4   3     139     112   1
  -6   4   3     376     112   1
   5  -4  -3    8475     725   1
   5  -4  -3    8168     725   1
  -5   4   3    9326     753   1
   4  -4  -3    1673     307   1
   4  -4  -3    2370     279   1
   4  -4  -3    1785     237   1
   4  -4  -3    1757     237   1
   4  -4  -3    2231     335   1
  -4   4   3    2147     209   1
  -4   4   3    1938     265   1
   3  -4  -3   14540    1157   1
   3  -4  -3   14582    1185   1
   3  -4  -3   14512    1157   1
   3  -4  -3   14289    1157   1
   3  -4  -3   14819    1143   1
   3  -4  -3   14749    1157   1
   3  -4  -3   13299    1157   1
  -3   4   3   13383    1143   1
   2  -4  -3   89135    8336   1
   2  -4  -3  112833    8336   1
   2  -4  -3   98976    8336   1
   2  -4  -3  104872    8322   1
   2  -4  -3  119593    8336   1
   2  -4  -3  103465    8336   1
   2  -4  -3  112247    8322   1
   2  -4  -3   96578    8336   1
  -2   4   3  107326    8322   1
   1  -4  -3    2203     265   1
   1  -4  -3    2788     335   1
   1  -4  -3    2356     251   1
   0   4   3   20869    1603  -2
   0  -4  -3   20869    1603   1
   0   4   3   18694    1617  -2
   0  -4  -3   18694    1617   1
   0   4   3   21063    1617  -2
   0  -4  -3   21063    1617   1
   0  -4  -3   19503    1603  -2
   0   4   3   19503    1603   1
  -1  -4  -3   13271     990   1
  -1  -4  -3   13411     976   1
  -1  -4  -3   11194     976   1
  -1  -4  -3   10957     948   1
  -1  -4  -3   11598     976   1
  -1  -4  -3    9911     948   1
  -1  -4  -3   12100     962   1
   1   4   3   12435     948   1
   1   4   3   10957     948   1
  -2  -4  -3  169654   12044   1
  -2  -4  -3  149928   12016   1
  -2  -4  -3  159282   12044   1
  -2  -4  -3  143153   12030   1
  -2  -4  -3  143014   12030   1
  -2  -4  -3  140853   12016   1
  -2  -4  -3  137312   12030   1
   2   4   3  149635   12030   1
   2   4   3  150666   12030   1
   2   4   3  171675   12030   1
  -3  -4  -3    2621     293   1
  -3  -4  -3    2147     460   1
  -3  -4  -3    2802     404   1
  -3  -4  -3    2412     432   1
  -3  -4  -3    3011     390   1
   3   4   3    1868     404   1
   3   4   3    2579     349   1
  -4  -4  -3     -14     237   1
  -4  -4  -3     -42     112   1
  -4  -4  -3     139     181   1
  -4  -4  -3     139     209   1
  -4  -4  -3    -112     251   1
  -4  -4  -3     -84     251   1
   4   4   3    -153     153   1
   4   4   3      14     167   1
   4   4   3     112     112   1
  -5  -4  -3     -42     251   1
  -5  -4  -3     -28     153   1
  -5  -4  -3     195     153   1
   5   4   3     237     125   1
   5   4   3       0     153   1
   6  -5  -3     -70     181   1
   6  -5  -3      56     153   1
   6  -5  -3       0      84   1
   6  -5  -3     -42     167   1
  -6   5   3      70      98   1
   5  -5  -3    1422     223   1
   5  -5  -3     795     195   1
   5  -5  -3    1366     237   1
  -5   5   3     864     195   1
   4  -5  -3    6483     599   1
   4  -5  -3    7011     627   1
   4  -5  -3    6887     599   1
   4  -5  -3    6845     669   1
  -4   5   3    6873     572   1
  -4   5   3    7694     613   1
   3  -5  -3   11779     920   1
   3  -5  -3   11640     892   1
   3  -5  -3   11152     892   1
   3  -5  -3   10817     920   1
   3  -5  -3   10357     906   1
   3  -5  -3   10260     892   1
   3  -5  -3   11263     878   1
  -3   5   3   10329     878   1
   2  -5  -3   15669    1394   1
   2  -5  -3   18583    1408   1
   2  -5  -3   19015    1408   1
   2  -5  -3   18430    1422   1
   2  -5  -3   16966    1422   1
   2  -5  -3   17914    1408   1
   2  -5  -3   17607    1408   1
   2  -5  -3   15892    1422   1
   2  -5  -3   18694    1422   1
  -2   5   3   16854    1408   1
   1  -5  -3   10162     864   1
   1  -5  -3   10734     864   1
   1  -5  -3   10469     850   1
   1  -5  -3   11514     850   1
   1  -5  -3   10357     864   1
   1  -5  -3    9869     837   1
   1  -5  -3    8991     864   1
   1  -5  -3   10469     837   1
   1  -5  -3   11068     864   1
   1  -5  -3   11570     878   1
  -1   5   3    9786     837   1
   0   5   3  145593   12044  -2
   0  -5  -3  145593   12044   1
   0   5   3  154947   12044  -2
   0  -5  -3  154947   12044   1
   0   5   3  146582   12044  -2
   0  -5  -3  146582   12044   1
   0   5   3  157344   12044  -2
   0  -5  -3  157344   12044   1
   0   5   3  164899   12044  -2
   0  -5  -3  164899   12044   1
   0  -5  -3  140797   12030  -2
   0   5   3  140797   12030   1
  -1  -5  -3   26445    2217   1
  -1  -5  -3   24939    2231   1
  -1  -5  -3   30878    2245   1
  -1  -5  -3   26905    2217   1
   1   5   3   27867    2203   1
   1   5   3   28257    2203   1
  -2  -5  -3   17691    1631   1
  -2  -5  -3   20256    1617   1
  -2  -5  -3   22917    1645   1
  -2  -5  -3   20340    1617   1
  -2  -5  -3   19949    1645   1
  -2  -5  -3   18109    1589   1
  -2  -5  -3   21440    1589   1
   2   5   3   19294    1617   1
   2   5   3   17774    1589   1
  -3  -5  -3      56     223   1
  -3  -5  -3     279     251   1
  -3  -5  -3     139     181   1
  -3  -5  -3     -84     335   1
   3   5   3     125     181   1
  -4  -5  -3     251     265   1
  -4  -5  -3     725     181   1
  -4  -5  -3     823     167   1
  -4  -5  -3     586     279   1
  -4  -5  -3     572     265   1
   4   5   3     850     139   1
   4   5   3     641     181   1
   4   5   3     530     209   1
  -5  -5  -3      98     237   1
  -5  -5  -3     251     167   1
   5   5   3     167     153   1
   5   5   3      28     139   1
   6  -6  -3    2886     307   1
  -6   6   3    3402     307   1
   5  -6  -3    8866     795   1
   5  -6  -3    8796     809   1
   5  -6  -3    8893     781   1
   5  -6  -3    9409     753   1
  -5   6   3    9800     767   1
  -5   6   3    9493     753   1
   4  -6  -3     725     223   1
   4  -6  -3     432     153   1
   4  -6  -3     195     195   1
  -4   6   3     349      98   1
   3  -6  -3    1087     223   1
   3  -6  -3     795     153   1
  -3   6   3     809     167   1
   2  -6  -3     -42      84   1
   2  -6  -3      14      56   1
   2  -6  -3    -139     139   1
   2  -6  -3     112     125   1
   2  -6  -3     -14      70   1
   2  -6  -3      14     125   1
   2  -6  -3     195     112   1
  -2   6   3      56      70   1
   1  -6  -3   93943    8029   1
   1  -6  -3  103758    8043   1
   1  -6  -3   99896    8043   1
   1  -6  -3   94362    8057   1
   1  -6  -3  108706    8043   1
  -1   6   3  106852    8043   1
   0   6   3    1032     195  -2
   0  -6  -3    1032     195   1
   0   6   3     753     181  -2
   0  -6  -3     753     181   1
   0   6   3     878     181  -2
   0  -6  -3     878     181   1
   0  -6  -3    1101     181  -2
   0   6   3    1101     181   1
  -1  -6  -3      70     139   1
  -1  -6  -3    -167     181   1
  -1  -6  -3    -181     181   1
  -1  -6  -3     -84     209   1
  -1  -6  -3     112     167   1
   1   6   3     -42     209   1
   1   6   3     125     112   1
  -2  -6  -3     404     251   1
  -2  -6  -3     251     209   1
  -2  -6  -3     -70     251   1
  -2  -6  -3     349     181   1
   2   6   3      84     195   1
  -3  -6  -3    5298     558   1
  -3  -6  -3    3708     599   1
  -3  -6  -3    3667     558   1
  -3  -6  -3    3806     488   1
   3   6   3    5117     488   1
   3   6   3    4907     446   1
  -4  -6  -3    1324     321   1
  -4  -6  -3    1534     390   1
   4   6   3    2063     293   1
   4   6   3    1687     293   1
  -5  -6  -3     474     251   1
   5   6   3     321     181   1
   6  -7  -3      98     139   1
   6  -7  -3     153     181   1
   6  -7  -3     237      84   1
   6  -7  -3     167     153   1
  -6   7   3     125     125   1
  -6   7   3      98      98   1
   5  -7  -3     293     153   1
  -5   7   3     516     112   1
  -5   7   3     586     112   1
   4  -7  -3    2286     321   1
   4  -7  -3    2022     335   1
   4  -7  -3    2008     474   1
   4  -7  -3    2691     293   1
  -4   7   3    1812     321   1
  -4   7   3    2663     265   1
   3  -7  -3    4657     390   1
   3  -7  -3    3792     432   1
   3  -7  -3    4433     404   1
   3  -7  -3    4127     376   1
  -3   7   3    4712     390   1
   2  -7  -3    8796     767   1
   2  -7  -3    9298     753   1
   2  -7  -3    7945     711   1
   2  -7  -3    9730     711   1
   2  -7  -3    9103     767   1
   2  -7  -3    8768     725   1
  -2   7   3    7820     711   1
   1  -7  -3    4517     544   1
   1  -7  -3    5228     488   1
   1  -7  -3    5646     460   1
   1  -7  -3    4935     516   1
   1  -7  -3    5939     488   1
   1  -7  -3    4475     544   1
  -1   7   3    5856     460   1
   0   7   3   11361     850  -2
   0  -7  -3   11361     850   1
   0   7   3    9284     906  -2
   0  -7  -3    9284     906   1
   0   7   3    9618     906  -2
   0  -7  -3    9618     906   1
   0  -7  -3    9284     837  -2
   0   7   3    9284     837   1
   0  -7  -3   11263     850  -2
   0   7   3   11263     850   1
  -1  -7  -3    2063     460   1
  -1  -7  -3    2760     460   1
  -1  -7  -3    3430     418   1
   1   7   3    2607     321   1
  -2  -7  -3     112     237   1
  -2  -7  -3     -84     195   1
  -2  -7  -3     -28     167   1
  -2  -7  -3      56     237   1
   2   7   3     -56     195   1
   2   7   3      70     139   1
  -3  -7  -3    4629     530   1
  -3  -7  -3    4615     474   1
  -3  -7  -3    3848     572   1
   3   7   3    4489     446   1
   3   7   3    4280     474   1
  -4  -7  -3    -153     153   1
  -4  -7  -3     530     293   1
  -4  -7  -3    -265     265   1
   4   7   3     -42     209   1
   4   7   3    -167     167   1
   4   7   3    -139     153   1
   6  -8  -3      56     139   1
   6  -8  -3      56     167   1
  -6   8   3      14      98   1
   5  -8  -3    2119     237   1
   5  -8  -3    2440     307   1
   5  -8  -3    2259     335   1
  -5   8   3    2858     265   1
   4  -8  -3    -125     125   1
   4  -8  -3     -70     167   1
   4  -8  -3     -70      70   1
   4  -8  -3      70     321   1
  -4   8   3      56     209   1
  -4   8   3     -84      98   1
   3  -8  -3    5716     613   1
   3  -8  -3    4392     586   1
   2  -8  -3    2774     432   1
   2  -8  -3    3569     446   1
   2  -8  -3    3458     335   1
   1  -8  -3    4127     488   1
   1  -8  -3    4559     516   1
   1  -8  -3    3681     530   1
   1  -8  -3    4099     474   1
   0   8   3   15460    1129  -2
   0  -8  -3   15460    1129   1
   0   8   3   12672    1171  -2
   0  -8  -3   12672    1171   1
   0   8   3   12546    1227  -2
   0  -8  -3   12546    1227   1
   0  -8  -3   13592    1115  -2
   0   8   3   13592    1115   1
  -1  -8  -3   15864    1283   1
  -1  -8  -3   15962    1241   1
  -1  -8  -3   12699    1283   1
   1   8   3   15153    1227   1
  -2  -8  -3    6455     739   1
  -2  -8  -3    7457     655   1
  -2  -8  -3    7513     697   1
   2   8   3    7262     641   1
   2   8   3    6511     683   1
  -3  -8  -3     460     223   1
  -3  -8  -3     195     167   1
   3   8   3     293     167   1
   3   8   3     112     153   1
   5  -9  -3    1575     195   1
   5  -9  -3    1757     349   1
  -5   9   3    1868     223   1
   4  -9  -3     432     181   1
   4  -9  -3     265     139   1
   4  -9  -3      42     181   1
   4  -9  -3     362      70   1
   3  -9  -3     823     209   1
   3  -9  -3     586     139   1
  -3   9   3    1018     223   1
   2  -9  -3    1324     307   1
   2  -9  -3    2133     251   1
   2  -9  -3    2022     362   1
  -2   9   3    1854     251   1
   1  -9  -3     139     251   1
   1  -9  -3     223     223   1
   0   9   3   22722    2008  -2
   0  -9  -3   22722    2008   1
   0   9   3   23754    1994  -2
   0  -9  -3   23754    1994   1
   0   9   3   25357    1952  -2
   0  -9  -3   25357    1952   1
   0  -9  -3   24744    1952  -2
   0   9   3   24744    1952   1
  -1  -9  -3    1589     404   1
  -1  -9  -3    1115     209   1
  -1  -9  -3     781     237   1
   1   9   3    1074     181   1
   1   9   3     725     223   1
  -2  -9  -3     697     223   1
  -2  -9  -3     586     195   1
   2   9   3     906     195   1
   2   9   3     795     195   1
  -3  -9  -3     558     237   1
   3   9   3     362     153   1
   5 -10  -3      84     195   1
   4 -10  -3     488     195   1
   4 -10  -3     349     139   1
   3 -10  -3      14     112   1
  -3  10   3     125     125   1
   2 -10  -3     878     223   1
   2 -10  -3    1032     251   1
   1 -10  -3       0     237   1
  -1  10   3     -70     139   1
   0  10   3     307     223  -2
   0 -10  -3     307     223   1
   0  10   3     446     265  -2
   0 -10  -3     446     265   1
   0  10   3     251     237  -2
   0 -10  -3     251     237   1
   0 -10  -3     558     167  -2
   0  10   3     558     167   1
  -1 -10  -3     474     209   1
  -1 -10  -3     321     251   1
   1  10   3     279     195   1
   1  10   3     -28     307   1
  -2 -10  -3    1143     251   1
   4 -11  -3      56     195   1
   3 -11  -3     -56     237   1
   2 -11  -3     627     251   1
   1 -11  -3    1074     237   1
   1 -11  -3     711     265   1
  -1  11   3     530     293   1
   0 -11  -3     418     223  -2
   0  11   3     418     223   1
  -1 -11  -3     139     251   1
   1  11   3    -125     195   1
   2 -12  -3    -139     251   1
   1 -12  -3     -28     251   1
   1 -12  -3     627     279   1
  -1  12   3    -167     265   1
   1  12  -4     544     307   1
  -1 -12   4     599     209   1
  -1 -12   4     530     307   1
   0  12  -4    -112     265  -2
   0 -12   4    -112     265   1
   0  12  -4     223     223  -2
   0 -12   4     223     223   1
   0  12  -4     544     279  -2
   0 -12   4     544     279   1
   1 -12   4     767     265   1
   1 -12   4     558     307   1
   1 -12   4     725     279   1
   2 -12   4     823     362   1
   3 -12   4     823     335   1
   3 -12   4     181     153   1
   2  11  -4    -125     251   1
  -2 -11   4     488     279   1
  -2 -11   4      98     293   1
  -2 -11   4     362     195   1
   1  11  -4     293     237   1
  -1 -11   4     446     195   1
  -1 -11   4     251     251   1
  -1 -11   4     446     293   1
   0  11  -4     613     209  -2
   0 -11   4     613     209   1
   0  11  -4     293     279  -2
   0 -11   4     293     279   1
   0  11  -4     153     279  -2
   0 -11   4     153     279   1
   1 -11   4   10831     892   1
   1 -11   4   10009     837   1
   1 -11   4    8433     948   1
   1 -11   4   10329     962   1
   2 -11   4    -167     279   1
   2 -11   4      56     112   1
   2 -11   4      14     181   1
   2 -11   4      70     153   1
   2 -11   4     112     112   1
   3 -11   4    1534     279   1
   3 -11   4     920     209   1
   3 -11   4    1074     195   1
   4 -11   4     251      98   1
   4 -11   4      42     167   1
   4 -11   4     251     112   1
   3  10  -4    -153     223   1
   3  10  -4     544     237   1
  -3 -10   4     349     321   1
  -3 -10   4     641     321   1
  -3 -10   4     293     167   1
   2  10  -4     753     251   1
   2  10  -4     390     223   1
  -2 -10   4     934     279   1
  -2 -10   4     781     209   1
  -2 -10   4     474     181   1
  -1 -10   4    1603     279   1
  -1 -10   4    1380     335   1
  -1 -10   4    1352     279   1
  -1 -10   4     976     307   1
   0  10  -4     488     195  -2
   0 -10   4     488     195   1
   0  10  -4     669     251  -2
   0 -10   4     669     251   1
   0  10  -4     850     279  -2
   0 -10   4     850     279   1
   0  10  -4     516     153  -2
   0 -10   4     516     153   1
   1 -10   4    1101     223   1
   1 -10   4    1241     195   1
   1 -10   4    1366     251   1
   1 -10   4    1701     418   1
   1 -10   4    1087     223   1
   1 -10   4     767     265   1
   2 -10   4     474     153   1
   2 -10   4     307     251   1
   2 -10   4     655     209   1
   2 -10   4      84     279   1
   2 -10   4     558     112   1
   2 -10   4     613     112   1
   2 -10   4     655     153   1
   3 -10   4     321     139   1
   3 -10   4     209      98   1
   3 -10   4     418     139   1
   3 -10   4     599     404   1
   3 -10   4     446     112   1
   4 -10   4     627     223   1
   4 -10   4     558      98   1
   4 -10   4     293     153   1
   4 -10   4     446     112   1
   4 -10   4     432     112   1
   5 -10   4     293      98   1
   5 -10   4      98     153   1
   5 -10   4     362     125   1
   4   9  -4    -167     181   1
   4   9  -4       0     209   1
  -4  -9   4    -125     167   1
   3   9  -4    1715     307   1
   3   9  -4    1311     265   1
  -3  -9   4     753     335   1
  -3  -9   4    1255     307   1
  -3  -9   4    1129     209   1
   2   9  -4    4364     488   1
   2   9  -4    3792     530   1
  -2  -9   4    5131     641   1
   1   9  -4     376     195   1
  -1  -9   4     488     223   1
  -1  -9   4     404     153   1
  -1  -9   4     -28     251   1
   0  -9   4      98     251  -2
   0   9  -4      98     251   1
   0   9  -4     209     167  -2
   0  -9   4     209     167   1
   0   9  -4      56     223  -2
   0  -9   4      56     223   1
   1  -9   4   67262    5312   1
   1  -9   4   61700    5270   1
   1  -9   4   71681    5270   1
   1  -9   4   72309    5326   1
   1  -9   4   58326    5270   1
   2  -9   4    8364     613   1
   2  -9   4    7374     613   1
   2  -9   4    7694     627   1
   2  -9   4    6148     599   1
   2  -9   4    6148     655   1
   2  -9   4    8238     683   1
   3  -9   4    5047     864   1
   3  -9   4    6831     572   1
   3  -9   4    6929     669   1
   3  -9   4    6957     586   1
   3  -9   4    7025     586   1
   3  -9   4    7360     572   1
   3  -9   4    6065     544   1
   4  -9   4     195      98   1
   4  -9   4     139     125   1
   4  -9   4     321     125   1
   4  -9   4       0      98   1
  -5   9  -4     362     112   1
   5  -9   4     390      98   1
   5  -9   4     516     195   1
   5  -9   4     349     112   1
   5  -9   4     349     139   1
   5  -9   4     362     125   1
   4   8  -4     139     237   1
  -4  -8   4    -460     460   1
  -4  -8   4     516     209   1
  -4  -8   4     516     167   1
   3   8  -4      14     153   1
   3   8  -4    -209     209   1
  -3  -8   4     -56     181   1
  -3  -8   4    -251     251   1
  -2  -8   4     265     279   1
  -2  -8   4    1324     307   1
  -2  -8   4     293     237   1
   1   8  -4     307     209   1
  -1  -8   4     627     446   1
  -1  -8   4     321     279   1
   0  -8   4     265     209  -2
   0   8  -4     265     209   1
   0   8  -4     -28     139  -2
   0  -8   4     -28     139   1
   0   8  -4     167      98  -2
   0  -8   4     167      98   1
   0   8  -4     390     167  -2
   0  -8   4     390     167   1
   0   8  -4     209     209  -2
   0  -8   4     209     209   1
   0   8  -4     139     209  -2
   0  -8   4     139     209   1
   0   8  -4     125     195  -2
   0  -8   4     125     195   1
  -1   8  -4   13620    1297   1
   1  -8   4   16352    1352   1
   1  -8   4   15404    1352   1
   1  -8   4   17077    1297   1
   1  -8   4   18039    1324   1
   1  -8   4   16157    1283   1
   1  -8   4   14428    1283   1
   1  -8   4   15976    1269   1
  -2   8  -4     809     195   1
  -2   8  -4     809     167   1
   2  -8   4     432     279   1
   2  -8   4     530      98   1
   2  -8   4     920     195   1
   2  -8   4     474     279   1
   2  -8   4     627     125   1
   2  -8   4     837     390   1
  -3   8  -4    5033     488   1
   3  -8   4    4238     418   1
  -4   8  -4     139     237   1
  -4   8  -4       0      84   1
   4  -8   4     -56     112   1
   4  -8   4      56     112   1
   5  -8   4     293      98   1
   5   7  -4      42     153   1
   5   7  -4     251     181   1
  -5  -7   4     -56     181   1
  -5  -7   4     362     223   1
  -5  -7   4      70     139   1
   4   7  -4    7248     641   1
   4   7  -4    6580     669   1
  -4  -7   4    7694     655   1
  -4  -7   4    6009     711   1
  -4  -7   4    7820     641   1
   3   7  -4    1129     251   1
   3   7  -4     613     223   1
  -3  -7   4     279     195   1
  -3  -7   4     850     265   1
  -3  -7   4     627     167   1
  -3  -7   4     279     293   1
  -3  -7   4     474     251   1
  -2  -7   4    2956     390   1
  -2  -7   4    1966     446   1
  -2  -7   4    3053     362   1
   1   7  -4   44065    3290   1
   1   7  -4   40413    3276   1
  -1  -7   4   46589    3276   1
  -1  -7   4   37206    3304   1
  -1  -7   4   39576    3290   1
  -1  -7   4   38740    3262   1
  -1  -7   4   40594    3304   1
   0  -7   4   24869    1729  -2
   0   7  -4   24869    1729   1
   0   7  -4   22192    1729  -2
   0  -7   4   22192    1729   1
   0   7  -4   22374    1771  -2
   0  -7   4   22374    1771   1
   0   7  -4   24116    1743  -2
   0  -7   4   24116    1743   1
   0   7  -4   18653    1715  -2
   0  -7   4   18653    1715   1
   0   7  -4   18876    1701  -2
   0  -7   4   18876    1701   1
   0   7  -4   18806    1715  -2
   0  -7   4   18806    1715   1
  -1   7  -4     209     112   1
   1  -7   4      42     209   1
   1  -7   4     488      70   1
   1  -7   4     153     153   1
   1  -7   4     349      70   1
   1  -7   4     335     112   1
   1  -7   4     112     209   1
   1  -7   4     362      98   1
  -2   7  -4    4266     376   1
   2  -7   4    3848     349   1
   2  -7   4    3834     446   1
   2  -7   4    4433     362   1
   2  -7   4    3290     530   1
   2  -7   4    3639     488   1
   2  -7   4    3444     349   1
   2  -7   4    4615     390   1
  -3   7  -4    2802     390   1
   3  -7   4    3248     321   1
   3  -7   4    3583     335   1
   3  -7   4    4043     349   1
   3  -7   4    3262     460   1
   3  -7   4    3681     321   1
   4  -7   4    4991     460   1
   4  -7   4    5869     474   1
   4  -7   4    5186     474   1
   4  -7   4    5075     460   1
   5  -7   4     641     125   1
   5  -7   4     432     112   1
   5  -7   4     474     112   1
  -6   7  -4     265      98   1
   6  -7   4     -42     112   1
   6  -7   4     112     125   1
  -5  -6   4    2635     460   1
   4   6  -4      84     195   1
   4   6  -4     572     181   1
  -4  -6   4     976     321   1
  -4  -6   4     376     195   1
  -4  -6   4     223     251   1
   3   6  -4    7653     697   1
   3   6  -4    6929     739   1
  -3  -6   4    8336     697   1
  -3  -6   4    7443     627   1
  -3  -6   4    6887     753   1
  -3  -6   4    6650     795   1
   2   6  -4     139     139   1
   2   6  -4     390     153   1
  -2  -6   4     460     209   1
  -2  -6   4     376     237   1
  -2  -6   4     404     209   1
   1   6  -4    8838     739   1
  -1  -6   4    9409     711   1
  -1  -6   4    8405     739   1
  -1  -6   4    9604     795   1
  -1  -6   4    8684     781   1
  -1  -6   4    7374     725   1
  -1  -6   4    8684     711   1
   0  -6   4      56      84  -2
   0   6  -4      56      84   1
   0   6  -4     167      70  -2
   0  -6   4     167      70   1
   0   6  -4     167     125  -2
   0  -6   4     167     125   1
   0   6  -4     265     181  -2
   0  -6   4     265     181   1
   0   6  -4     112      98  -2
   0  -6   4     112      98   1
   0   6  -4     307     167  -2
   0  -6   4     307     167   1
   0   6  -4     265      56  -2
   0  -6   4     265      56   1
  -1   6  -4   27992    2133   1
  -1   6  -4   28466    2133   1
   1  -6   4   25148    2161   1
   1  -6   4   28257    2133   1
   1  -6   4   28062    2133   1
   1  -6   4   25622    2161   1
   1  -6   4   25455    2133   1
   1  -6   4   24493    2161   1
   1  -6   4   27337    2147   1
   1  -6   4   26152    2133   1
  -2   6  -4    2231     265   1
   2  -6   4    2956     390   1
   2  -6   4    2370     237   1
   2  -6   4    2802     237   1
   2  -6   4    2886     362   1
   2  -6   4    2426     279   1
   2  -6   4    2245     362   1
   2  -6   4    2649     251   1
  -3   6  -4     934     237   1
   3  -6   4     795     167   1
   3  -6   4     711     153   1
   3  -6   4     655     125   1
   3  -6   4     544     223   1
   3  -6   4     697     223   1
  -4   6  -4    9340     878   1
   4  -6   4   10552     850   1
   4  -6   4   10971     850   1
   4  -6   4   10776     864   1
   4  -6   4    8768     976   1
   4  -6   4   11500     864   1
  -5   6  -4     -84      84   1
   5  -6   4       0      98   1
   5  -6   4       0      98   1
   6  -6   4     -28     112   1
   6  -6   4      28     125   1
   5   5  -4     599     167   1
  -5  -5   4     502     153   1
  -5  -5   4     613     181   1
  -5  -5   4     613     139   1
   4   5  -4   57197    4768   1
   4   5  -4   61435    4768   1
  -4  -5   4   62870    4810   1
  -4  -5   4   57574    4768   1
  -4  -5   4   60446    4768   1
  -4  -5   4   58787    4754   1
   3   5  -4   19391    1450   1
   3   5  -4   21216    1478   1
  -3  -5   4   15488    1492   1
  -3  -5   4   19141    1450   1
  -3  -5   4   16826    1436   1
  -3  -5   4   15697    1492   1
  -3  -5   4   16045    1464   1
  -3  -5   4   19015    1534   1
  -2  -5   4    2314     349   1
  -2  -5   4    1589     390   1
  -2  -5   4    2035     223   1
  -2  -5   4    1994     265   1
   1   5  -4   23308    1659   1
  -1  -5   4   20688    1673   1
  -1  -5   4   19782    1645   1
  -1  -5   4   19071    1645   1
  -1  -5   4   20423    1645   1
  -1  -5   4   20800    1687   1
  -1  -5   4   22123    1673   1
  -1  -5   4   18360    1659   1
   0  -5   4  113948    8559  -2
   0   5  -4  113948    8559   1
   0   5  -4   95045    8545  -2
   0  -5   4   95045    8545   1
   0   5  -4  100022    8545  -2
   0  -5   4  100022    8545   1
   0   5  -4  116500    8573  -2
   0  -5   4  116500    8573   1
   0   5  -4  111508    8559  -2
   0  -5   4  111508    8559   1
   0   5  -4  110031    8545  -2
   0  -5   4  110031    8545   1
   0   5  -4  107605    8559  -2
   0  -5   4  107605    8559   1
  -1   5  -4    6650     488   1
   1  -5   4    6525     474   1
   1  -5   4    6120     488   1
   1  -5   4    5047     544   1
   1  -5   4    5172     558   1
   1  -5   4    6051     488   1
   1  -5   4    5800     516   1
   1  -5   4    5744     502   1
   1  -5   4    5131     572   1
  -2   5  -4   13926    1018   1
  -2   5  -4   12797    1018   1
   2  -5   4   12490    1060   1
   2  -5   4   12323    1199   1
   2  -5   4   12574    1060   1
   2  -5   4   13243    1018   1
   2  -5   4   12337    1018   1
   2  -5   4   11961    1018   1
   2  -5   4   11612    1018   1
   3  -5   4    3053     251   1
   3  -5   4    2356     251   1
   3  -5   4    2245     279   1
  -4   5  -4    2760     376   1
  -4   5  -4    3318     446   1
   4  -5   4    3304     390   1
   4  -5   4    4141     335   1
   4  -5   4    3778     335   1
  -5   5  -4      56     237   1
  -5   5  -4     181      84   1
   5  -5   4     139      98   1
   5  -5   4     195      98   1
   5  -5   4    -418     418   1
  -6   5  -4     -98     335   1
  -6   5  -4      70      98   1
   6  -5   4      98     139   1
   6  -5   4      14     139   1
   6   4  -4    -167     167   1
   6   4  -4     293     139   1
  -6  -4   4     167     125   1
  -6  -4   4     153     139   1
  -6  -4   4     167     251   1
   5   4  -4     321     153   1
   5   4  -4     195     153   1
  -5  -4   4     307     112   1
  -5  -4   4     307     139   1
  -5  -4   4     139     251   1
   4   4  -4   22429    2049   1
   4   4  -4   27922    2077   1
   4   4  -4   26751    2035   1
   4   4  -4   22834    2035   1
  -4  -4   4   24172    2077   1
  -4  -4   4   27337    2035   1
   3   4  -4    1757     251   1
   3   4  -4    1882     279   1
  -2  -4   4    3165     404   1
  -2  -4   4    2412     279   1
   1   4  -4     279     112   1
  -1  -4   4     335     181   1
  -1  -4   4     195      56   1
  -1  -4   4     112      56   1
  -1  -4   4      14     167   1
   0   4  -4  163645   13466  -2
   0  -4   4  163645   13466   1
   0   4  -4  149579   13466  -2
   0  -4   4  149579   13466   1
   0   4  -4  176595   13480  -2
   0  -4   4  176595   13480   1
   0   4  -4  184960   13480  -2
   0  -4   4  184960   13480   1
   0   4  -4  159492   13480  -2
   0  -4   4  159492   13480   1
   0   4  -4  201452   13494  -2
   0  -4   4  201452   13494   1
   0   4  -4  154138   13480  -2
   0  -4   4  154138   13480   1
  -1   4  -4   74065    5200   1
   1  -4   4   63539    5214   1
   1  -4   4   67541    5214   1
   1  -4   4   63637    5200   1
   1  -4   4   57838    5200   1
   1  -4   4   61031    5200   1
   1  -4   4   62439    5214   1
   1  -4   4   69241    5228   1
   1  -4   4   70887    5228   1
  -2   4  -4   22151    1631   1
  -2   4  -4   21690    1631   1
   2  -4   4   20381    1687   1
   2  -4   4   18318    1631   1
   2  -4   4   18611    1631   1
   2  -4   4   21872    1659   1
   2  -4   4   21035    1645   1
   2  -4   4   19154    1631   1
   2  -4   4   20814    1659   1
  -3   4  -4    2747     279   1
   3  -4   4    1966     251   1
   3  -4   4    2175     223   1
   3  -4   4    1938     251   1
  -4   4  -4    7485     627   1
  -4   4  -4    5660     655   1
   4  -4   4    7862     599   1
   4  -4   4    5730     627   1
   4  -4   4    7611     599   1
   4  -4   4    7862     613   1
  -5   4  -4    8517     892   1
  -5   4  -4    8949     906   1
  -5   4  -4   11236     823   1
   5  -4   4   10399     837   1
   5  -4   4   10831     837   1
  -6   4  -4     -84     293   1
  -6   4  -4     -84      84   1
   6  -4   4     167     112   1
   6   3  -4      84     167   1
   6   3  -4     139     223   1
  -6  -3   4     -56     112   1
   5   3  -4      42     139   1
   5   3  -4     209     139   1
  -5  -3   4     362     112   1
  -5  -3   4     167     139   1
  -5  -3   4      70     195   1
  -5  -3   4     293     251   1
   4   3  -4     237     139   1
   4   3  -4    -139     293   1
   4   3  -4      42     153   1
  -4  -3   4      14     195   1
  -4  -3   4     112     251   1
  -4  -3   4     265     112   1
   3   3  -4   38489    2788   1
   3   3  -4   32216    2788   1
  -3  -3   4   33945    2816   1
   2   3  -4   28257    2105   1
   2   3  -4   23879    2105   1
  -2  -3   4   23475    2091   1
  -2  -3   4   28773    2105   1
  -2  -3   4   25036    2119   1
  -2  -3   4   27421    2119   1
  -2  -3   4   27114    2119   1
   1   3  -4  121043    9437   1
   1   3  -4  129255    9423   1
  -1  -3   4  121921    9437   1
  -1  -3   4  102517    9423   1
  -1  -3   4  128363    9437   1
  -1  -3   4  110156    9423   1
   0  -3   4   18597    1255  -2
   0   3  -4   18597    1255   1
   0   3  -4   13857    1241  -2
   0  -3   4   13857    1241   1
   0   3  -4   15153    1255  -2
   0  -3   4   15153    1255   1
   0   3  -4   14819    1241  -2
   0  -3   4   14819    1241   1
   0   3  -4   15767    1241  -2
   0  -3   4   15767    1241   1
  -1   3  -4  212562   15279   1
   1  -3   4  185602   15279   1
   1  -3   4  214807   15279   1
   1  -3   4  179244   15293   1
   1  -3   4  169974   15279   1
   1  -3   4  176790   15293   1
   1  -3   4  218402   15293   1
   1  -3   4  184779   15293   1
  -2   3  -4   37011    2858   1
  -2   3  -4   34864    2858   1
   2  -3   4   35213    2872   1
   2  -3   4   41166    2886   1
   2  -3   4   35645    2858   1
   2  -3   4   35185    2858   1
   2  -3   4   36579    2858   1
   2  -3   4   34489    2872   1
   2  -3   4   33527    2858   1
   3  -3   4    1520     167   1
   3  -3   4    1436     195   1
   3  -3   4    1255     181   1
   3  -3   4    1074     167   1
  -4   3  -4   13954    1450   1
  -4   3  -4   16645    1380   1
  -4   3  -4   14791    1394   1
   4  -3   4   17537    1352   1
   4  -3   4   15808    1408   1
   4  -3   4   16687    1352   1
   4  -3   4   17579    1338   1
   4  -3   4   18987    1338   1
   4  -3   4   16910    1352   1
  -5   3  -4   11528    1087   1
  -5   3  -4   14233    1143   1
  -5   3  -4   13815    1046   1
   5  -3   4   11166    1074   1
   5  -3   4   13438    1046   1
   5  -3   4   12128    1087   1
   5  -3   4   13592    1046   1
  -6   3  -4      14     279   1
   6  -3   4     251     153   1
   6  -3   4      98     125   1
  -6  -2   4    -167     279   1
  -6  -2   4    -139     139   1
   5   2  -4     265     139   1
   5   2  -4     251     139   1
   5   2  -4     321     139   1
  -5  -2   4     613     279   1
   4   2  -4   19712    1422   1
   4   2  -4   16645    1436   1
   4   2  -4   16310    1408   1
   4   2  -4   18346    1450   1
   4   2  -4   16032    1422   1
  -4  -2   4   17649    1394   1
  -4  -2   4   17760    1408   1
  -4  -2   4   16338    1464   1
  -4  -2   4   18234    1408   1
   3   2  -4   12044     892   1
   3   2  -4   11082     878   1
   3   2  -4   11222     906   1
   3   2  -4    9855     878   1
  -3  -2   4   11305     892   1
  -3  -2   4    9883     864   1
  -3  -2   4   11849     878   1
  -3  -2   4    9298     892   1
  -3  -2   4   10148     920   1
   2   2  -4   14303    1645   1
   1   2  -4   53070    3750   1
   1   2  -4   45613    3764   1
  -1  -2   4   51718    3764   1
  -1  -2   4   41124    3750   1
  -1  -2   4   44986    3764   1
   0  -2   4   24841    1729  -2
   0   2  -4   24841    1729   1
   0   2  -4   18680    1729  -2
   0  -2   4   18680    1729   1
   0   2  -4   21342    1729  -2
   0  -2   4   21342    1729   1
   0   2  -4   20674    1729  -2
   0  -2   4   20674    1729   1
   0   2  -4   22931    1729  -2
   0  -2   4   22931    1729   1
  -1   2  -4 1265207   97694   1
   1  -2   4 1204972   97694   1
   1  -2   4 1169953   97708   1
   1  -2   4 1394029   97694   1
   1  -2   4 1125162   97694   1
   1  -2   4 1307362   97694   1
   1  -2   4 1130237   97694   1
   1  -2   4 1265555   97694   1
   2  -2   4    7876     655   1
   2  -2   4    8698     641   1
   2  -2   4    7039     655   1
   2  -2   4    8085     683   1
  -3   2  -4     251      98   1
  -3   2  -4     -14     125   1
  -3   2  -4     307     139   1
   3  -2   4     195      98   1
   3  -2   4     279      98   1
   3  -2   4     209     112   1
   3  -2   4     209     139   1
   3  -2   4     139      70   1
   3  -2   4     209      70   1
  -4   2  -4   44930    3541   1
  -4   2  -4   41849    3555   1
   4  -2   4   47244    3541   1
   4  -2   4   37429    3569   1
   4  -2   4   49446    3527   1
   4  -2   4   48555    3527   1
   4  -2   4   40817    3541   1
  -5   2  -4     376     181   1
  -5   2  -4     223      84   1
  -5   2  -4     293     251   1
   5  -2   4     112     125   1
   5  -2   4     265     125   1
   5  -2   4      42     139   1
  -6   2  -4     516     279   1
  -6   2  -4     711     139   1
   6  -2   4     460     139   1
   6  -2   4     376     153   1
   6   1  -4     335     153   1
  -6  -1   4     153     112   1
  -6  -1   4    -153     265   1
   5   1  -4    2314     293   1
   5   1  -4    1938     307   1
   5   1  -4    2468     279   1
   4   1  -4    9075     906   1
   4   1  -4   11138     906   1
   4   1  -4   10985     878   1
   4   1  -4   11528     878   1
   4   1  -4   10664     864   1
  -4  -1   4   10678     934   1
  -4  -1   4   10051     850   1
  -4  -1   4   10636     864   1
  -4  -1   4    9744     850   1
   3   1  -4   26960    2356   1
   3   1  -4   25371    2342   1
  -3  -1   4   30976    2328   1
  -3  -1   4   30794    2328   1
  -3  -1   4   33652    2370   1
  -3  -1   4   28118    2328   1
   2   1  -4  135374   10469   1
   2   1  -4  127387   10469   1
   2   1  -4  122423   10483   1
  -2  -1   4  132169   10483   1
  -2  -1   4  148547   10483   1
  -2  -1   4  125212   10469   1
  -2  -1   4  121043   10469   1
  -2  -1   4  125365   10469   1
  -2  -1   4  150694   10469   1
   1   1  -4  581380   44149   1
  -1  -1   4  550460   44149   1
  -1  -1   4  508597   44149   1
  -1  -1   4  587807   44149   1
   0  -1   4   77229    6316  -2
   0   1  -4   77229    6316   1
   0  -1   4   84367    6316  -2
   0   1  -4   84367    6316   1
   0   1  -4   77452    6316  -2
   0  -1   4   77452    6316   1
  -1   1  -4 1130697   93288   1
  -1   1  -4 1076958   93288   1
   1  -1   4 1340331   93288   1
   1  -1   4 1291456   93288   1
   1  -1   4 1132329   93288   1
   1  -1   4 1149001   93288   1
   1  -1   4 1181370   93288   1
   1  -1   4 1115196   93274   1
  -2   1  -4   12449     976   1
  -2   1  -4   11598     976   1
   2  -1   4   11821     976   1
   2  -1   4   11305     976   1
   2  -1   4   12212     976   1
   2  -1   4   12769     962   1
  -3   1  -4   57155    4921   1
  -3   1  -4   58675    4921   1
  -3   1  -4   60487    4921   1
   3  -1   4   60892    4921   1
   3  -1   4   60961    4921   1
   3  -1   4   66328    4907   1
   3  -1   4   59247    4921   1
   3  -1   4   61087    4921   1
   3  -1   4   68586    4907   1
   3  -1   4   64933    4921   1
  -4   1  -4    1352     293   1
  -4   1  -4    1436     362   1
   4  -1   4    1994     279   1
   4  -1   4    1603     432   1
   4  -1   4    2286     265   1
   4  -1   4    1882     223   1
   4  -1   4    1952     265   1
   4  -1   4    1645     223   1
  -5   1  -4     376     349   1
  -5   1  -4     572     251   1
  -5   1  -4     613     195   1
   5  -1   4     683     153   1
  -6   1  -4    -195     251   1
   6  -1   4     -70     139   1
   6  -1   4     -42     125   1
  -7   0   4    -335     335   1
   6   0  -4     837     181   1
  -6   0   4     781     293   1
  -6   0   4     962     195   1
   5   0  -4     349     181   1
   5   0  -4    -153     251   1
  -5   0   4     460     265   1
  -5   0   4    -153     153   1
  -5   0   4     167     112   1
   4   0  -4    4183     376   1
   4   0  -4    3625     335   1
   4   0  -4    3025     418   1
   4   0  -4    3876     418   1
   4   0  -4    2928     349   1
  -4   0   4    3932     335   1
  -4   0   4    3945     418   1
  -4   0   4    4183     335   1
  -4   0   4    3276     349   1
   3   0  -4   20144    1757   1
   3   0  -4   22889    1771   1
   3   0  -4   18820    1757   1
  -3   0   4   23099    1743   1
  -3   0   4   24451    1743   1
   2   0  -4   27574    2161   1
   2   0  -4   32244    2161   1
   2   0  -4   24325    2175   1
  -2   0   4   24604    2161   1
   1   0  -4  642996   50812   1
   1   0  -4  609832   50812   1
   1   0  -4  732520   50812   1
  -1   0   4  610138   50812   1
  -1   0   4  610654   50812   1
   0   0   4  173780   13982  -2
   0   0  -4  173780   13982   1
   0   0   4  180931   13982  -2
   0   0  -4  180931   13982   1
   0   0  -4  174378   13982  -2
   0   0   4  174378   13982   1
  -1   0  -4   70677    5507   1
  -1   0  -4   74246    5507   1
   1   0   4   67722    5507   1
   1   0   4   57852    5507   1
   1   0   4   76782    5507   1
  -2   0  -4   38433    3081   1
  -2   0  -4   37150    3081   1
   2   0   4   41012    3067   1
   2   0   4   42867    3081   1
   2   0   4   33987    3081   1
  -3   0  -4   69799    5242   1
  -3   0  -4   67331    5242   1
  -3   0  -4   62230    5228   1
   3   0   4   64097    5242   1
   3   0   4   66021    5228   1
   3   0   4   65184    5228   1
   3   0   4   62035    5228   1
   3   0   4   63288    5228   1
   3   0   4   67053    5242   1
   3   0   4   71096    5242   1
  -4   0  -4   10678     920   1
  -4   0  -4   10483     823   1
  -4   0  -4    9256     906   1
  -5   0  -4      70     307   1
  -5   0  -4    1032     265   1
   5   0   4     488     139   1
   5   0   4     599     167   1
  -6   0  -4       0     237   1
  -6   0  -4     195      98   1
  -6   0  -4    -279     432   1
   6   0   4       0     195   1
   6   0   4     195     153   1
   7  -1  -4     279     181   1
  -7   1   4     293     112   1
   6  -1  -4    3025     376   1
  -6   1   4    3513     321   1
  -6   1   4    3123     530   1
  -6   1   4    3374     335   1
   5  -1  -4     530     153   1
   5  -1  -4     558     167   1
  -5   1   4     460     251   1
   4  -1  -4   18987    1659   1
   4  -1  -4   20563    1687   1
   4  -1  -4   20144    1659   1
   4  -1  -4   19587    1659   1
  -4   1   4   21844    1659   1
  -4   1   4   23001    1701   1
   3  -1  -4   12212     864   1
   3  -1  -4    9409     878   1
   3  -1  -4    9883     850   1
   2  -1  -4   17983    1311   1
  -2   1   4   14122    1311   1
  -2   1   4   18862    1324   1
  -2   1   4   14637    1311   1
   1  -1  -4   94571    6594   1
   1  -1  -4   75766    6580   1
   1  -1  -4   85454    6594   1
   1  -1  -4   80379    6594   1
  -1   1   4   79180    6594   1
   0   1   4   81899    6232  -2
   0  -1  -4   81899    6232   1
   0   1   4   73968    6232  -2
   0  -1  -4   73968    6232   1
   0   1   4   78651    6232  -2
   0  -1  -4   78651    6232   1
   0   1   4   82248    6232  -2
   0  -1  -4   82248    6232   1
   0  -1  -4   76115    6232  -2
   0   1   4   76115    6232   1
  -1  -1  -4  112777    8921   1
  -1  -1  -4  108385    8921   1
  -1  -1  -4  108093    8921   1
   1   1   4  117908    8921   1
   1   1   4  122340    8921   1
   1   1   4  105388    8921   1
  -2  -1  -4    3820     362   1
  -2  -1  -4    3499     362   1
  -2  -1  -4    4155     321   1
   2   1   4    3248     307   1
   2   1   4    3123     335   1
  -3  -1  -4     251     167   1
  -3  -1  -4     418     112   1
   3   1   4     530     139   1
   3   1   4     307     112   1
   3   1   4     516     125   1
   3   1   4     544      98   1
  -4  -1  -4   16478    1422   1
  -4  -1  -4   16101    1380   1
  -4  -1  -4   18597    1422   1
  -4  -1  -4   16603    1352   1
   4   1   4   16506    1380   1
  -5  -1  -4    -223     307   1
  -5  -1  -4      56      84   1
  -5  -1  -4    -125     265   1
   5   1   4    -139     139   1
   5   1   4      84     153   1
  -6  -1  -4    1882     390   1
  -6  -1  -4    2510     265   1
   6   1   4    2579     321   1
   7  -2  -4     516     195   1
  -7   2   4     125     112   1
  -7   2   4     251     139   1
  -6   2   4    5186     460   1
  -6   2   4    5284     460   1
   5  -2  -4    4001     404   1
  -5   2   4    3890     349   1
  -5   2   4    3653     349   1
   4  -2  -4   33680    2593   1
   4  -2  -4   33485    2579   1
   4  -2  -4   34670    2621   1
   4  -2  -4   34126    2593   1
   4  -2  -4   33011    2579   1
  -4   2   4   28968    2607   1
  -4   2   4   31533    2593   1
  -4   2   4   30850    2579   1
  -4   2   4   31101    2579   1
   3  -2  -4    3053     335   1
  -3   2   4    3806     307   1
   2  -2  -4   92159    7443   1
   2  -2  -4  101430    7443   1
   2  -2  -4   95421    7443   1
   2  -2  -4   93023    7430   1
   2  -2  -4   97387    7443   1
  -2   2   4   87894    7430   1
  -2   2   4   88926    7430   1
   1  -2  -4  100036    7402   1
   1  -2  -4   91057    7388   1
   1  -2  -4   90097    7402   1
   1  -2  -4   89665    7388   1
   1  -2  -4   93107    7388   1
  -1   2   4   95282    7388   1
   0   2   4     767     167  -2
   0  -2  -4     767     167   1
   0   2   4     460      84  -2
   0  -2  -4     460      84   1
   0   2   4     474      98  -2
   0  -2  -4     474      98   1
   0  -2  -4     349      84  -2
   0   2   4     349      84   1
  -1  -2  -4   45725    3179   1
  -1  -2  -4   40399    3179   1
  -1  -2  -4   35603    3179   1
  -1  -2  -4   39325    3179   1
   1   2   4   35115    3165   1
   1   2   4   39423    3165   1
   1   2   4   43466    3165   1
  -2  -2  -4   14038    1074   1
  -2  -2  -4   12992    1046   1
  -2  -2  -4   13424    1074   1
  -2  -2  -4   13104    1060   1
  -2  -2  -4   14219    1074   1
   2   2   4   10803    1046   1
   2   2   4   12253    1060   1
  -3  -2  -4   16533    1394   1
  -3  -2  -4   16324    1338   1
  -3  -2  -4   16729    1394   1
  -3  -2  -4   16352    1352   1
   3   2   4   18987    1366   1
   3   2   4   15571    1366   1
   3   2   4   16631    1352   1
  -4  -2  -4     711     139   1
  -4  -2  -4     613     125   1
  -4  -2  -4     125     279   1
  -4  -2  -4    1004     237   1
   4   2   4     669     209   1
   4   2   4     976     209   1
  -5  -2  -4   11473    1087   1
  -5  -2  -4   12086    1060   1
  -5  -2  -4   11445     990   1
   5   2   4   12825    1018   1
   5   2   4   12560    1018   1
   5   2   4   13006    1032   1
  -6  -2  -4     753     223   1
  -6  -2  -4     530     153   1
   6   2   4     209     195   1
   7  -3  -4      98     209   1
  -7   3   4     279     112   1
  -7   3   4      70     125   1
   6  -3  -4   17412    1561   1
   6  -3  -4   16045    1575   1
  -6   3   4   21105    1548   1
  -6   3   4   22011    1548   1
   5  -3  -4     404     223   1
   5  -3  -4     418     167   1
  -5   3   4     209     376   1
  -5   3   4     125     112   1
  -5   3   4     223      98   1
   4  -3  -4    4782     502   1
   4  -3  -4    5354     446   1
   4  -3  -4    4963     432   1
   4  -3  -4    5047     432   1
  -4   3   4    4657     432   1
  -4   3   4    4378     446   1
  -4   3   4    5298     418   1
  -4   3   4    4740     544   1
   3  -3  -4   31366    2747   1
   3  -3  -4   35979    2733   1
   3  -3  -4   33806    2733   1
   3  -3  -4   36244    2733   1
   3  -3  -4   29595    2733   1
  -3   3   4   38656    2733   1
   2  -3  -4   51871    4433   1
   2  -3  -4   60989    4433   1
   2  -3  -4   53210    4433   1
   2  -3  -4   52610    4433   1
   2  -3  -4   56082    4420   1
   2  -3  -4   60460    4433   1
  -2   3   4   56347    4420   1
  -2   3   4   54451    4433   1
   1  -3  -4    1980     237   1
   1  -3  -4    1868     167   1
   1  -3  -4    1980     223   1
  -1   3   4    1924     181   1
   0   3   4  157344   12128  -2
   0  -3  -4  157344   12128   1
   0   3   4  166238   12128  -2
   0  -3  -4  166238   12128   1
   0   3   4  166377   12128  -2
   0  -3  -4  166377   12128   1
   0   3   4  133408   12128  -2
   0  -3  -4  133408   12128   1
   0  -3  -4  140686   12114  -2
   0   3   4  140686   12114   1
   1   3   4    3360     307   1
   1   3   4    3318     307   1
  -2  -3  -4     209     167   1
  -2  -3  -4     112     209   1
  -2  -3  -4     209      84   1
  -2  -3  -4    -139     153   1
  -2  -3  -4     251     125   1
   2   3   4     -42      98   1
   2   3   4     181     112   1
   2   3   4      84     153   1
  -3  -3  -4     446     223   1
  -3  -3  -4     293     223   1
   3   3   4     599     125   1
   3   3   4     530     167   1
   3   3   4     418     167   1
  -4  -3  -4    9130     837   1
  -4  -3  -4    8684     781   1
  -4  -3  -4    7792     795   1
   4   3   4    8071     753   1
   4   3   4    8196     739   1
   4   3   4    9563     739   1
  -5  -3  -4     -42     265   1
   5   3   4       0     167   1
   5   3   4     -14     181   1
   5   3   4     251     125   1
  -7   4   4    1492     223   1
   6  -4  -4     823     181   1
   6  -4  -4     725     209   1
   6  -4  -4     655     209   1
   5  -4  -4      98     139   1
   5  -4  -4      56     125   1
   5  -4  -4      98     167   1
  -5   4   4     530     112   1
   4  -4  -4   13397     976   1
   4  -4  -4   12198     976   1
   4  -4  -4   10873    1018   1
   4  -4  -4   12825    1004   1
   4  -4  -4   11947     990   1
  -4   4   4   10929     962   1
  -4   4   4   10887     990   1
  -4   4   4   12072     976   1
   3  -4  -4      14     125   1
   3  -4  -4     -70      84   1
   3  -4  -4    -125     125   1
   3  -4  -4      14      98   1
  -3   4   4     -28      70   1
   2  -4  -4  140462   10817   1
   2  -4  -4  155184   10817   1
   2  -4  -4  156410   10817   1
   2  -4  -4  123079   10817   1
   2  -4  -4  118757   10817   1
   2  -4  -4  117462   10817   1
   2  -4  -4  151991   10817   1
   2  -4  -4  139821   10817   1
  -2   4   4  132432   10803   1
  -2   4   4  128070   10817   1
   1  -4  -4    2774     321   1
   1  -4  -4    2872     265   1
   1  -4  -4    3471     321   1
   1  -4  -4    3053     321   1
   1  -4  -4    3569     321   1
  -1   4   4    3234     279   1
   0   4   4  165387   13564  -2
   0  -4  -4  165387   13564   1
   0   4   4  172135   13578  -2
   0  -4  -4  172135   13578   1
   0   4   4  169793   13578  -2
   0  -4  -4  169793   13578   1
   0   4   4  183859   13564  -2
   0  -4  -4  183859   13564   1
   0  -4  -4  164035   13564  -2
   0   4   4  164035   13564   1
  -1  -4  -4    3987     432   1
  -1  -4  -4    3750     418   1
  -1  -4  -4    4824     404   1
  -1  -4  -4    4698     446   1
  -1  -4  -4    3848     376   1
  -1  -4  -4    4238     432   1
   1   4   4    4280     446   1
   1   4   4    4824     390   1
  -2  -4  -4   22666    1924   1
  -2  -4  -4   24674    1966   1
  -2  -4  -4   26472    1938   1
  -2  -4  -4   21091    1952   1
  -2  -4  -4   25664    1966   1
  -2  -4  -4   26138    1966   1
  -2  -4  -4   20730    1966   1
   2   4   4   25859    1952   1
   2   4   4   23768    1938   1
   2   4   4   23907    1938   1
  -3  -4  -4   35310    3039   1
  -3  -4  -4   33722    3025   1
  -3  -4  -4   38949    3039   1
  -3  -4  -4   39576    3053   1
  -3  -4  -4   38154    3011   1
   3   4   4   41542    3025   1
   3   4   4   37610    3011   1
   3   4   4   36509    3025   1
  -4  -4  -4     -14     251   1
  -4  -4  -4     279     265   1
  -4  -4  -4      84     181   1
  -4  -4  -4    -181     181   1
   4   4   4     223     153   1
   4   4   4      98     125   1
   4   4   4     265     167   1
   4   4   4     153     181   1
  -5  -4  -4    -112     237   1
  -5  -4  -4     223     321   1
   5   4   4     195     125   1
   6  -5  -4    -167     167   1
   6  -5  -4      84     153   1
  -6   5   4     112     112   1
  -6   5   4     139      98   1
   5  -5  -4    6037     544   1
   5  -5  -4    4629     641   1
   5  -5  -4    5465     460   1
   5  -5  -4    5967     530   1
   5  -5  -4    4935     502   1
   5  -5  -4    4894     488   1
  -5   5   4    5312     460   1
   4  -5  -4     237     181   1
   4  -5  -4     265     223   1
   4  -5  -4     321     209   1
   4  -5  -4     572     195   1
   4  -5  -4     418     125   1
   4  -5  -4     251     139   1
   4  -5  -4     293     139   1
  -4   5   4     251     139   1
  -4   5   4     279      98   1
   3  -5  -4   14163    1255   1
   3  -5  -4   15655    1255   1
   3  -5  -4   15432    1241   1
   3  -5  -4   16380    1269   1
  -3   5   4   15167    1241   1
  -3   5   4   15376    1227   1
   2  -5  -4    9284     767   1
   2  -5  -4    9507     781   1
   2  -5  -4   10413     795   1
   2  -5  -4   10539     809   1
   2  -5  -4    8545     809   1
   2  -5  -4   10706     795   1
   2  -5  -4    8517     767   1
   2  -5  -4    9744     795   1
  -2   5   4    8154     767   1
   1  -5  -4   10092     892   1
   1  -5  -4   10887     892   1
   1  -5  -4   11445     878   1
   1  -5  -4   10399     864   1
   1  -5  -4   10622     892   1
   1  -5  -4   10789     892   1
  -1   5   4   10789     864   1
   0   5   4    3346     335  -2
   0  -5  -4    3346     335   1
   0   5   4    2928     362  -2
   0  -5  -4    2928     362   1
   0   5   4    3778     362  -2
   0  -5  -4    3778     362   1
   0   5   4    3527     376  -2
   0  -5  -4    3527     376   1
  -1  -5  -4   43424    3262   1
  -1  -5  -4   41528    3262   1
  -1  -5  -4   38335    3262   1
  -1  -5  -4   40692    3262   1
  -1  -5  -4   40482    3276   1
   1   5   4   40413    3248   1
   1   5   4   40706    3248   1
  -2  -5  -4    6608     739   1
  -2  -5  -4    7834     753   1
  -2  -5  -4    6762     725   1
  -2  -5  -4    7667     697   1
  -2  -5  -4    7959     697   1
   2   5   4    8336     669   1
   2   5   4    7220     697   1
   2   5   4    7806     669   1
  -3  -5  -4    4921     516   1
  -3  -5  -4    4963     558   1
  -3  -5  -4    5284     599   1
  -3  -5  -4    4127     530   1
  -3  -5  -4    4224     474   1
   3   5   4    5214     460   1
   3   5   4    5493     502   1
  -4  -5  -4     362     265   1
  -4  -5  -4     -98     265   1
  -4  -5  -4     167     167   1
   4   5   4     -28     209   1
   4   5   4     223     153   1
   4   5   4     195     195   1
  -5  -5  -4     195     153   1
   5   5   4     167     139   1
   5   5   4      28     139   1
   6  -6  -4    3318     293   1
   6  -6  -4    2649     404   1
   6  -6  -4    2970     376   1
   5  -6  -4       0     167   1
   5  -6  -4     181      84   1
   5  -6  -4     -98     139   1
   5  -6  -4     -14     153   1
  -5   6   4     293     112   1
   4  -6  -4    4294     376   1
   4  -6  -4    4350     404   1
   4  -6  -4    4350     432   1
   4  -6  -4    4420     432   1
   4  -6  -4    4559     530   1
  -4   6   4    3681     376   1
  -4   6   4    4029     432   1
  -4   6   4    4726     390   1
   3  -6  -4    2649     237   1
   2  -6  -4   19684    1561   1
   2  -6  -4   20130    1575   1
   2  -6  -4   19726    1561   1
   2  -6  -4   17537    1589   1
   2  -6  -4   22806    1589   1
   2  -6  -4   18792    1589   1
  -2   6   4   17468    1548   1
   1  -6  -4   30069    2161   1
   1  -6  -4   24075    2175   1
   1  -6  -4   30669    2161   1
   1  -6  -4   23475    2161   1
   1  -6  -4   23140    2175   1
   1  -6  -4   27811    2147   1
  -1   6   4   28773    2147   1
   0   6   4      98     139  -2
   0  -6  -4      98     139   1
   0   6   4     223     112  -2
   0  -6  -4     223     112   1
   0   6   4     139     153  -2
   0  -6  -4     139     153   1
   0   6   4    -181     181  -2
   0  -6  -4    -181     181   1
   0  -6  -4     195      98  -2
   0   6   4     195      98   1
   0  -6  -4      56      98  -2
   0   6   4      56      98   1
  -1  -6  -4    7541     739   1
  -1  -6  -4    6929     711   1
  -1  -6  -4    7848     669   1
  -1  -6  -4    8461     697   1
   1   6   4    7067     655   1
   1   6   4    7904     655   1
  -2  -6  -4    9967     920   1
   2   6   4   10232     892   1
   2   6   4    9451     837   1
  -3  -6  -4    5507     572   1
  -3  -6  -4    4294     572   1
  -3  -6  -4    5312     530   1
  -3  -6  -4    4921     641   1
   3   6   4    5409     474   1
   3   6   4    5131     516   1
  -4  -6  -4    1575     321   1
  -4  -6  -4    1297     293   1
  -4  -6  -4    1673     321   1
   4   6   4    1366     265   1
   6  -7  -4      98     167   1
   6  -7  -4      14      84   1
   6  -7  -4     181     195   1
  -6   7   4     167      98   1
   5  -7  -4    2677     404   1
   5  -7  -4    2454     321   1
   5  -7  -4    2607     279   1
   5  -7  -4    1896     349   1
  -5   7   4    3067     279   1
   4  -7  -4     488     167   1
   4  -7  -4      84     125   1
   4  -7  -4      56     153   1
   4  -7  -4      56     251   1
   4  -7  -4     349      84   1
  -4   7   4     390     112   1
  -4   7   4     237     167   1
   3  -7  -4    2956     265   1
   3  -7  -4    2468     376   1
   2  -7  -4    2259     335   1
   1  -7  -4   22234    1701   1
   1  -7  -4   21412    1701   1
   1  -7  -4   18457    1673   1
   1  -7  -4   20089    1687   1
   0   7   4    1715     362  -2
   0  -7  -4    1715     362   1
   0  -7  -4    1352     251  -2
   0   7   4    1352     251   1
   0  -7  -4    1157     237  -2
   0   7   4    1157     237   1
  -1  -7  -4    5744     655   1
  -1  -7  -4    5883     683   1
  -1  -7  -4    7165     613   1
   1   7   4    6790     586   1
  -2  -7  -4    1157     195   1
  -2  -7  -4     920     265   1
  -2  -7  -4     837     279   1
  -2  -7  -4    1338     349   1
   2   7   4    1004     237   1
   2   7   4     934     167   1
  -3  -7  -4    2147     376   1
  -3  -7  -4    2565     404   1
  -3  -7  -4    2356     474   1
  -3  -7  -4    2328     488   1
   3   7   4    2579     321   1
   3   7   4    1812     349   1
  -4  -7  -4     572     516   1
  -4  -7  -4     139     307   1
  -4  -7  -4     418     167   1
   4   7   4     237     153   1
   6  -8  -4     362     181   1
  -6   8   4      42      98   1
   5  -8  -4    4057     335   1
   5  -8  -4    3109     418   1
   5  -8  -4    3597     390   1
   5  -8  -4    3806     432   1
  -5   8   4    3932     349   1
   4  -8  -4    2245     223   1
   4  -8  -4    1715     349   1
   4  -8  -4    1826     293   1
   4  -8  -4    2217     349   1
  -4   8   4    2245     251   1
   2  -8  -4    2928     446   1
   2  -8  -4    3248     446   1
  -2   8   4    3290     335   1
   1  -8  -4   21398    1673   1
   1  -8  -4   19280    1673   1
  -1   8   4   19796    1631   1
   0   8   4     195     167  -2
   0  -8  -4     195     167   1
   0   8   4      84     223  -2
   0  -8  -4      84     223   1
   0   8   4     -56     209  -2
   0  -8  -4     -56     209   1
   0  -8  -4    -112     153  -2
   0   8   4    -112     153   1
  -1  -8  -4   12672    1311   1
  -1  -8  -4   15585    1297   1
  -1  -8  -4   16980    1269   1
   1   8   4   15446    1255   1
  -2  -8  -4    3750     390   1
  -2  -8  -4    2231     516   1
  -2  -8  -4    3123     446   1
   2   8   4    3109     362   1
   2   8   4    2621     432   1
  -3  -8  -4    -153     167   1
  -3  -8  -4     307     223   1
   3   8   4      98     153   1
   5  -9  -4     112     181   1
   4  -9  -4    2635     404   1
   4  -9  -4    3095     349   1
   4  -9  -4    3681     293   1
  -4   9   4    2872     335   1
   3  -9  -4    4545     613   1
   3  -9  -4    5368     488   1
   3  -9  -4    5437     558   1
  -3   9   4    5312     474   1
   2  -9  -4    3932     474   1
   2  -9  -4    3485     544   1
  -2   9   4    4294     390   1
   1  -9  -4    2105     460   1
   1  -9  -4    2245     432   1
  -1   9   4    2719     307   1
   0   9   4    5131     586  -2
   0  -9  -4    5131     586   1
   0   9   4    5758     530  -2
   0  -9  -4    5758     530   1
   0   9   4    4545     586  -2
   0  -9  -4    4545     586   1
   0  -9  -4    5869     502  -2
   0   9   4    5869     502   1
  -1  -9  -4     558     181   1
  -1  -9  -4     307     223   1
  -1  -9  -4    -125     195   1
   1   9   4     223     153   1
   1   9   4     153     195   1
  -2  -9  -4    -265     265   1
  -2  -9  -4    -125     181   1
   2   9   4      28     153   1
   2   9   4     -14     167   1
  -3  -9  -4     139     237   1
  -3  -9  -4     432     181   1
   3   9   4     599     167   1
   5 -10  -4    -167     181   1
  -5  10   4     112     112   1
  -4  10   4     223     153   1
   3 -10  -4    -223     223   1
   3 -10  -4      28     181   1
  -3  10   4      14     125   1
   2 -10  -4     544     195   1
   2 -10  -4     530     237   1
   1 -10  -4    1171     223   1
   1 -10  -4     725     251   1
  -1  10   4     920     167   1
   0  10   4     307     209  -2
   0 -10  -4     307     209   1
   0  10   4     251     223  -2
   0 -10  -4     251     223   1
  -1 -10  -4    1115     251   1
  -1 -10  -4     795     265   1
   1  10   4    1199     223   1
  -2 -10  -4     390     209   1
  -2 -10  -4    -125     209   1
   2  10   4       0     167   1
   4 -11  -4     139     195   1
   3 -11  -4    -279     307   1
   3 -11  -4     251     195   1
  -2  11   4    1143     209   1
   1 -11  -4    -335     376   1
  -1  11   4     223     181   1
   0  11   4     795     223  -2
   0 -11  -4     795     223   1
   0  11   4     195     237  -2
   0 -11  -4     195     237   1
   0 -11  -4     530     209  -2
   0  11   4     530     209   1
  -1 -11  -4     488     265   1
  -1 -11  -4      84     223   1
   1  11   4    -153     181   1
   1  12  -5     920     335   1
  -1 -12   5     516     209   1
  -1 -12   5     321     307   1
   0  12  -5     -14     223  -2
   0 -12   5     -14     223   1
   0  12  -5    -195     293  -2
   0 -12   5    -195     293   1
   0  12  -5    -223     293  -2
   0 -12   5    -223     293   1
   1 -12   5     265     293   1
   1 -12   5      42     307   1
   1 -12   5     153     237   1
   3 -12   5     948     167   1
   3 -12   5     613     167   1
   2  11  -5     474     251   1
  -2 -11   5    -181     181   1
  -2 -11   5     279     279   1
  -2 -11   5     -84     293   1
   1  11  -5     586     251   1
  -1 -11   5     488     279   1
  -1 -11   5     767     209   1
  -1 -11   5     474     293   1
   0  11  -5   22987    1938  -2
   0 -11   5   22987    1938   1
   0  11  -5   22151    1938  -2
   0 -11   5   22151    1938   1
   0  11  -5   23503    1882  -2
   0 -11   5   23503    1882   1
   1 -11   5     753     167   1
   1 -11   5     641     293   1
   1 -11   5     990     307   1
   2 -11   5    -321     321   1
   2 -11   5     293     112   1
   2 -11   5      98     139   1
   3 -11   5    1854     349   1
   4 -11   5     237     167   1
   4 -11   5      56     112   1
   4 -11   5      98      98   1
   3  10  -5     209     237   1
  -3 -10   5     139     181   1
  -3 -10   5    -112     181   1
  -3 -10   5     627     321   1
   2  10  -5     167     223   1
  -2 -10   5     446     307   1
  -2 -10   5     362     209   1
  -2 -10   5     460     181   1
  -1 -10   5    4406     432   1
  -1 -10   5    4420     488   1
  -1 -10   5    3764     613   1
  -1 -10   5    3973     558   1
   0  10  -5     864     167  -2
   0 -10   5     864     167   1
   0  10  -5     711     279  -2
   0 -10   5     711     279   1
   0  10  -5     795     209  -2
   0 -10   5     795     209   1
   0  10  -5     725     265  -2
   0 -10   5     725     265   1
   1 -10   5     474     112   1
   1 -10   5     418     251   1
   1 -10   5     781     209   1
   1 -10   5     892     265   1
   2 -10   5     223      98   1
   2 -10   5    -139     139   1
   2 -10   5      14     279   1
   2 -10   5     418     209   1
   2 -10   5     181     139   1
   2 -10   5     -14     279   1
   2 -10   5     -56      84   1
   3 -10   5    -167     265   1
   3 -10   5     237     139   1
   3 -10   5     112      98   1
   3 -10   5      84      98   1
   3 -10   5     293     139   1
   4 -10   5    1297     195   1
   4 -10   5    1129     195   1
   4 -10   5    1213     251   1
   5 -10   5     809     195   1
   4   9  -5      70     195   1
  -4  -9   5    -167     167   1
   3   9  -5    2426     349   1
   3   9  -5    2537     376   1
  -3  -9   5    1561     362   1
  -3  -9   5    2844     376   1
  -3  -9   5    1757     376   1
  -3  -9   5    2063     335   1
   2   9  -5     586     237   1
   2   9  -5     362     181   1
  -2  -9   5     544     307   1
  -2  -9   5     376     195   1
  -2  -9   5      70     251   1
  -2  -9   5     223     167   1
  -1  -9   5    6997     767   1
  -1  -9   5    7220     641   1
  -1  -9   5    6371     725   1
  -1  -9   5    7904     669   1
   0   9  -5    4949     572  -2
   0  -9   5    4949     572   1
   0   9  -5    4657     586  -2
   0  -9   5    4657     586   1
   0   9  -5    4461     488  -2
   0  -9   5    4461     488   1
   0   9  -5    4266     460  -2
   0  -9   5    4266     460   1
   1  -9   5     404      98   1
   1  -9   5     906     279   1
   1  -9   5     376     279   1
   1  -9   5     139     209   1
   2  -9   5     195     181   1
   2  -9   5    -209     265   1
   2  -9   5     -42     125   1
   2  -9   5      14     251   1
   3  -9   5    2984     349   1
   3  -9   5    3555     335   1
   3  -9   5    3569     321   1
   3  -9   5    3499     362   1
  -4   9  -5    1534     209   1
   4  -9   5    1910     251   1
   4  -9   5    1771     223   1
   4  -9   5    1673     223   1
  -5   9  -5     -56      98   1
   5  -9   5     -84      98   1
   5  -9   5      56     237   1
   5  -9   5     125     125   1
   5  -9   5     -14     112   1
   5  -9   5     293     139   1
   4   8  -5     153     209   1
  -4  -8   5     167     209   1
   3   8  -5     167     209   1
   3   8  -5     -28     167   1
  -3  -8   5     -98     293   1
  -3  -8   5      56     181   1
  -3  -8   5    -167     167   1
  -3  -8   5    -125     265   1
   2   8  -5    -195     195   1
  -2  -8   5     -70     167   1
  -2  -8   5    -195     265   1
  -2  -8   5      14     167   1
   1   8  -5    1854     362   1
  -1  -8   5    2035     293   1
   0  -8   5    6413     613  -2
   0   8  -5    6413     613   1
   0   8  -5    5744     558  -2
   0  -8   5    5744     558   1
   0   8  -5    7736     627  -2
   0  -8   5    7736     627   1
   0   8  -5    6148     599  -2
   0  -8   5    6148     599   1
   0   8  -5    7583     683  -2
   0  -8   5    7583     683   1
  -1   8  -5   28480    2398   1
   1  -8   5   29846    2384   1
   1  -8   5   29512    2440   1
   1  -8   5   31952    2398   1
   1  -8   5   30585    2412   1
   1  -8   5   30432    2384   1
   1  -8   5   28926    2384   1
   1  -8   5   29331    2454   1
  -2   8  -5    6983     697   1
   2  -8   5    8210     655   1
   2  -8   5    8182     669   1
   2  -8   5    8587     683   1
   2  -8   5    8113     655   1
   2  -8   5    7778     641   1
   2  -8   5    6413     795   1
   2  -8   5    9089     739   1
   2  -8   5    7067     823   1
  -3   8  -5     586     223   1
   3  -8   5    -112     307   1
   3  -8   5      14     223   1
   3  -8   5     446     139   1
   4  -8   5    2203     279   1
   4  -8   5    2482     293   1
   4  -8   5    2510     265   1
   4  -8   5    2649     265   1
  -5   8  -5    4782     404   1
   5  -8   5    4406     418   1
   5  -8   5    4629     432   1
   5  -8   5    4629     418   1
   5   7  -5     265     153   1
   5   7  -5     -56     167   1
  -5  -7   5     307     139   1
  -5  -7   5     432     209   1
  -5  -7   5     279     237   1
   4   7  -5     167     181   1
   4   7  -5     390     167   1
  -4  -7   5     586     195   1
  -4  -7   5     223     376   1
  -4  -7   5     586     153   1
  -4  -7   5     418     265   1
   3   7  -5    1143     237   1
   3   7  -5     795     181   1
  -3  -7   5    1269     265   1
  -3  -7   5     809     307   1
  -3  -7   5     795     251   1
  -3  -7   5     488     265   1
  -3  -7   5     976     195   1
   2   7  -5    1422     265   1
   2   7  -5     767     223   1
   2   7  -5    1032     223   1
  -2  -7   5     795     181   1
  -2  -7   5     906     209   1
  -2  -7   5     990     195   1
  -2  -7   5     572     251   1
   1   7  -5    1269     279   1
   1   7  -5    1798     293   1
  -1  -7   5    1645     195   1
  -1  -7   5    2035     307   1
  -1  -7   5    1966     279   1
   0  -7   5   91434    6650  -2
   0   7  -5   91434    6650   1
   0  -7   5   80296    6650  -2
   0   7  -5   80296    6650   1
   0   7  -5   88187    6678  -2
   0  -7   5   88187    6678   1
   0   7  -5   89790    6692  -2
   0  -7   5   89790    6692   1
   0   7  -5   84994    6650  -2
   0  -7   5   84994    6650   1
   0   7  -5   88814    6664  -2
   0  -7   5   88814    6664   1
   0   7  -5   74567    6650  -2
   0  -7   5   74567    6650   1
   0   7  -5   71584    6650  -2
   0  -7   5   71584    6650   1
  -1   7  -5     167     112   1
   1  -7   5      70     125   1
   1  -7   5      70     223   1
   1  -7   5     279      98   1
   1  -7   5      42     153   1
   1  -7   5     -14     209   1
   1  -7   5     112      98   1
   1  -7   5     195      84   1
   1  -7   5     125      42   1
  -2   7  -5   11863     948   1
   2  -7   5   12295     948   1
   2  -7   5    9507    1046   1
   2  -7   5   12658     962   1
   2  -7   5   10859    1032   1
   2  -7   5   12100    1004   1
   2  -7   5   11765     948   1
   2  -7   5   11626     948   1
  -3   7  -5    3611     460   1
  -3   7  -5    4894     432   1
   3  -7   5    3987     390   1
   3  -7   5    4754     432   1
   3  -7   5    5256     572   1
   3  -7   5    4141     418   1
  -4   7  -5     -14     181   1
   4  -7   5      84      98   1
   4  -7   5     -14      98   1
   4  -7   5     112     335   1
  -5   7  -5     -42      84   1
   5  -7   5      70     112   1
   5  -7   5     -84      98   1
   5  -7   5     -84      84   1
  -6   7  -5     181      98   1
   6  -7   5      84     125   1
   6  -7   5     335     125   1
   5   6  -5     739     307   1
  -5  -6   5     460     279   1
   4   6  -5    8796     767   1
   4   6  -5    8796     781   1
  -4  -6   5    8893     837   1
  -4  -6   5    8852     725   1
  -4  -6   5    9367     767   1
  -4  -6   5    8238     781   1
   3   6  -5   22248    2022   1
   3   6  -5   24799    2022   1
  -3  -6   5   21370    2105   1
  -3  -6   5   22569    2035   1
  -3  -6   5   25315    2049   1
  -3  -6   5   28369    2008   1
  -3  -6   5   28341    1980   1
   2   6  -5     948     181   1
   2   6  -5    1269     237   1
  -2  -6   5    1046     265   1
  -2  -6   5    1227     167   1
  -2  -6   5    1087     237   1
  -2  -6   5    1297     251   1
  -2  -6   5    1492     390   1
  -2  -6   5    1422     279   1
   1   6  -5   39130    2956   1
   1   6  -5   41891    2956   1
  -1  -6   5   39395    2956   1
  -1  -6   5   32481    2942   1
  -1  -6   5   33848    2956   1
  -1  -6   5   37136    2984   1
  -1  -6   5   39925    2942   1
  -1  -6   5   31924    2984   1
   0  -6   5   64459    4768  -2
   0   6  -5   64459    4768   1
   0  -6   5   58173    4768  -2
   0   6  -5   58173    4768   1
   0   6  -5   55915    4782  -2
   0  -6   5   55915    4782   1
   0   6  -5   55148    4768  -2
   0  -6   5   55148    4768   1
   0   6  -5   54255    4768  -2
   0  -6   5   54255    4768   1
   0   6  -5   63149    4796  -2
   0  -6   5   63149    4796   1
   0   6  -5   62786    4768  -2
   0  -6   5   62786    4768   1
   0   6  -5   65951    4796  -2
   0  -6   5   65951    4796   1
  -1   6  -5    1046     209   1
   1  -6   5     739     139   1
   1  -6   5     892     153   1
   1  -6   5    1046     139   1
   1  -6   5    1115     125   1
   1  -6   5     655     167   1
  -2   6  -5    9326     781   1
   2  -6   5    9186     878   1
   2  -6   5    9089     850   1
   2  -6   5    9981     795   1
   2  -6   5    7973     850   1
   2  -6   5    9103     767   1
   2  -6   5   10037     767   1
   2  -6   5   10566     837   1
   2  -6   5    9451     767   1
  -3   6  -5    7457     669   1
  -3   6  -5    8168     655   1
   3  -6   5    7206     655   1
   3  -6   5    7402     725   1
   3  -6   5    7917     641   1
   3  -6   5    7206     739   1
   3  -6   5    7541     641   1
   3  -6   5    8141     641   1
  -4   6  -5    4852     697   1
   4  -6   5    5479     488   1
   4  -6   5    6218     502   1
   4  -6   5    5186     474   1
   4  -6   5    5158     474   1
  -5   6  -5     112     265   1
  -5   6  -5     390      98   1
   5  -6   5     181      98   1
   5  -6   5     418     125   1
   5  -6   5     307     112   1
   6  -6   5     641     139   1
   6  -6   5     502     139   1
   5   5  -5    3597     349   1
   5   5  -5    3137     349   1
  -5  -5   5    2900     362   1
  -5  -5   5    3095     390   1
  -5  -5   5    2412     460   1
  -4  -5   5    6106     627   1
  -4  -5   5    5075     530   1
   3   5  -5   22123    1882   1
   3   5  -5   23907    1896   1
   3   5  -5   21663    1882   1
  -3  -5   5   22095    1854   1
  -3  -5   5   23140    1910   1
  -3  -5   5   26528    1896   1
   2   5  -5   10218     767   1
   2   5  -5    7917     753   1
   2   5  -5    8196     739   1
  -2  -5   5    7611     753   1
  -2  -5   5    9493     823   1
  -2  -5   5    8517     795   1
  -2  -5   5    9604     725   1
  -2  -5   5    9479     739   1
  -2  -5   5    8475     781   1
   1   5  -5    9242     697   1
   1   5  -5    9103     697   1
  -1  -5   5    7736     753   1
  -1  -5   5    7931     711   1
  -1  -5   5    8141     669   1
  -1  -5   5    7346     669   1
  -1  -5   5    8879     753   1
  -1  -5   5    7973     697   1
   0  -5   5   52332    3890  -2
   0   5  -5   52332    3890   1
   0   5  -5   45808    3890  -2
   0  -5   5   45808    3890   1
   0   5  -5   49334    3890  -2
   0  -5   5   49334    3890   1
   0   5  -5   55956    3918  -2
   0  -5   5   55956    3918   1
   0   5  -5   47300    3904  -2
   0  -5   5   47300    3904   1
   0   5  -5   48972    3890  -2
   0  -5   5   48972    3890   1
   0   5  -5   42978    3890  -2
   0  -5   5   42978    3890   1
   1  -5   5     223     167   1
   1  -5   5     153     195   1
   1  -5   5     335      98   1
   1  -5   5     251      70   1
   1  -5   5      98     125   1
   1  -5   5     279     237   1
   1  -5   5     251      70   1
   1  -5   5     279      70   1
  -2   5  -5     139      84   1
  -2   5  -5      84     125   1
   2  -5   5     -14      98   1
   2  -5   5     -14     167   1
   2  -5   5     181      70   1
   2  -5   5    -195     209   1
   2  -5   5     307      70   1
   2  -5   5     181      70   1
   2  -5   5     -84     153   1
  -3   5  -5    1966     293   1
  -3   5  -5    1603     307   1
  -3   5  -5    2356     265   1
   3  -5   5    1840     390   1
   3  -5   5    2147     223   1
   3  -5   5    2259     237   1
   3  -5   5    2523     251   1
   3  -5   5    2342     237   1
  -4   5  -5    1980     335   1
  -4   5  -5    1227     279   1
   4  -5   5    1785     223   1
   4  -5   5    1952     251   1
   4  -5   5    2189     237   1
   4  -5   5    1631     265   1
   4  -5   5    1603     474   1
  -5   5  -5    1129     279   1
  -5   5  -5    1520     181   1
   5  -5   5    1338     195   1
   5  -5   5    1171     195   1
   5  -5   5    1087     223   1
  -6   5  -5     390     321   1
  -6   5  -5     279      98   1
   6  -5   5      84     125   1
   6   4  -5     446     167   1
   6   4  -5     362     153   1
  -6  -4   5     321     125   1
  -6  -4   5     112     251   1
   5   4  -5     474     153   1
   5   4  -5     599     153   1
  -5  -4   5     335     251   1
  -5  -4   5     237     195   1
  -5  -4   5     516     125   1
  -4  -4   5    2426     321   1
   3   4  -5   14916    1255   1
   3   4  -5   14149    1255   1
   3   4  -5   17077    1241   1
   3   4  -5   15084    1241   1
  -3  -4   5   16255    1241   1
  -3  -4   5   15864    1297   1
  -3  -4   5   13174    1227   1
  -3  -4   5   15125    1311   1
  -3  -4   5   16770    1227   1
  -3  -4   5   14024    1255   1
   2   4  -5    7011     683   1
   2   4  -5    7443     669   1
  -2  -4   5    9228     655   1
  -2  -4   5    7917     711   1
  -2  -4   5    7792     669   1
  -2  -4   5    6943     683   1
  -2  -4   5    9047     739   1
  -2  -4   5    8322     655   1
  -2  -4   5    8029     725   1
   1   4  -5   26054    1924   1
   1   4  -5   26737    1938   1
  -1  -4   5   24395    1924   1
  -1  -4   5   21900    1924   1
  -1  -4   5   22792    1924   1
  -1  -4   5   23252    1938   1
  -1  -4   5   24242    1924   1
  -1  -4   5   20437    1938   1
  -1  -4   5   26208    1952   1
  -1  -4   5   25399    1952   1
   0  -4   5   72783    5144  -2
   0   4  -5   72783    5144   1
   0   4  -5   60278    5131  -2
   0  -4   5   60278    5131   1
   0   4  -5   60097    5144  -2
   0  -4   5   60097    5144   1
   0   4  -5   67736    5144  -2
   0  -4   5   67736    5144   1
   0   4  -5   59498    5131  -2
   0  -4   5   59498    5131   1
   0   4  -5   68098    5144  -2
   0  -4   5   68098    5144   1
  -1   4  -5  230879   16352   1
   1  -4   5  229806   16352   1
   1  -4   5  215838   16352   1
   1  -4   5  199960   16366   1
   1  -4   5  171062   16366   1
   1  -4   5  215852   16366   1
   1  -4   5  193631   16366   1
   1  -4   5  189894   16352   1
   1  -4   5  208909   16352   1
  -2   4  -5    8935     655   1
  -2   4  -5    8684     655   1
   2  -4   5    7290     641   1
   2  -4   5    8085     697   1
   2  -4   5    7973     641   1
   2  -4   5    7527     697   1
   2  -4   5    6567     739   1
   2  -4   5    7416     641   1
   2  -4   5    8294     655   1
  -3   4  -5   10329     837   1
  -3   4  -5   10748     823   1
  -3   4  -5   11236     837   1
   3  -4   5   10525     823   1
   3  -4   5    8698     823   1
   3  -4   5    9535     823   1
   3  -4   5    9228     809   1
   3  -4   5    9507     809   1
  -4   4  -5   16924    1324   1
  -4   4  -5   15279    1283   1
   4  -4   5   15795    1366   1
   4  -4   5   15390    1269   1
   4  -4   5   15683    1269   1
   4  -4   5   15836    1269   1
   4  -4   5   14749    1283   1
  -5   4  -5    6302     474   1
  -5   4  -5    4838     599   1
   5  -4   5    4782     488   1
   5  -4   5    6120     502   1
   5  -4   5    5605     488   1
  -6   4  -5    -195     335   1
   6   3  -5      98     153   1
   6   3  -5     474     237   1
  -6  -3   5      28     112   1
   5   3  -5     209     139   1
   5   3  -5     265     167   1
   5   3  -5     362     153   1
  -5  -3   5     349     139   1
  -5  -3   5     572     251   1
  -5  -3   5     293     195   1
  -5  -3   5     321     112   1
   4   3  -5    2161     321   1
   4   3  -5    2565     293   1
   4   3  -5    2063     418   1
   4   3  -5    1952     293   1
  -4  -3   5    1492     418   1
  -4  -3   5    2133     279   1
  -4  -3   5    1840     237   1
  -3  -3   5   10497     990   1
  -3  -3   5   12630     934   1
  -3  -3   5    9730     934   1
  -3  -3   5   12909     934   1
   2   3  -5    1687     223   1
   2   3  -5    1046     223   1
   2   3  -5    1032     195   1
  -2  -3   5    1548     195   1
  -2  -3   5    1366     153   1
  -2  -3   5    1185     307   1
  -2  -3   5    1575     237   1
   1   3  -5   40301    2942   1
   1   3  -5   40970    2942   1
  -1  -3   5   41375    2956   1
  -1  -3   5   33834    2942   1
  -1  -3   5   37778    2956   1
  -1  -3   5   33945    2928   1
  -1  -3   5   37053    2928   1
  -1  -3   5   35254    2942   1
  -1  -3   5   37736    2956   1
  -1  -3   5   33639    2928   1
  -1  -3   5   34391    2928   1
   0  -3   5   38837    3095  -2
   0   3  -5   38837    3095   1
   0   3  -5   40943    3095  -2
   0  -3   5   40943    3095   1
   0   3  -5   35366    3095  -2
   0  -3   5   35366    3095   1
   0   3  -5   43131    3109  -2
   0  -3   5   43131    3109   1
   0   3  -5   36579    3095  -2
   0  -3   5   36579    3095   1
  -1   3  -5  146916   10580   1
   1  -3   5  140978   10594   1
   1  -3   5  152312   10580   1
   1  -3   5  112498   10580   1
   1  -3   5  134035   10594   1
   1  -3   5  151559   10608   1
   1  -3   5  117475   10580   1
   1  -3   5  120221   10580   1
   1  -3   5  114952   10594   1
   1  -3   5  134997   10580   1
   1  -3   5  142247   10580   1
  -2   3  -5  149412   11361   1
  -2   3  -5  141299   11361   1
   2  -3   5  149272   11375   1
   2  -3   5  132572   11361   1
   2  -3   5  140881   11361   1
   2  -3   5  134942   11361   1
   2  -3   5  131890   11361   1
   2  -3   5  150889   11361   1
   2  -3   5  152493   11361   1
   2  -3   5  148798   11375   1
  -3   3  -5     -70     125   1
  -3   3  -5      98     125   1
   3  -3   5     279     125   1
   3  -3   5     195      84   1
   3  -3   5      98      98   1
   3  -3   5     321     125   1
   3  -3   5     153      70   1
   3  -3   5     125     181   1
   3  -3   5     321      98   1
  -4   3  -5    -112     139   1
   4  -3   5     -84      84   1
   4  -3   5    -125     125   1
   4  -3   5    -112     112   1
   4  -3   5    -237     237   1
   4  -3   5     -98      98   1
  -5   3  -5     139     265   1
  -5   3  -5     307      98   1
   5  -3   5     432     125   1
   5  -3   5      14     112   1
   5  -3   5     195     112   1
   5  -3   5     112     139   1
  -6   3  -5     906     181   1
   6  -3   5     488     153   1
   6  -3   5     627     167   1
   6   2  -5     488     153   1
   6   2  -5     -28     153   1
  -6  -2   5      28     139   1
   5   2  -5     572     167   1
  -5  -2   5     795     181   1
  -5  -2   5     753     265   1
   4   2  -5     948     167   1
   4   2  -5    1129     209   1
   4   2  -5    1185     237   1
   4   2  -5    1157     209   1
   4   2  -5    1520     251   1
  -4  -2   5     795     153   1
   3   2  -5    9827     823   1
   3   2  -5   10608     837   1
   3   2  -5   10441     850   1
   3   2  -5   10190     837   1
  -3  -2   5    9883     823   1
  -3  -2   5   10274     837   1
  -3  -2   5   10594     878   1
  -3  -2   5    9535     809   1
  -3  -2   5    9172     809   1
   2   2  -5   39785    3193   1
   2   2  -5   43968    3179   1
   2   2  -5   39869    3179   1
  -2  -2   5   43354    3193   1
  -2  -2   5   38126    3165   1
  -2  -2   5   34322    3179   1
   1   2  -5    9981     906   1
   1   2  -5   11291     906   1
  -1  -2   5   11445     906   1
  -1  -2   5   10343     892   1
  -1  -2   5   11947     920   1
  -1  -2   5   10232     934   1
  -1  -2   5   12476     934   1
  -1  -2   5   11584     906   1
   0   2  -5     -14      56  -2
   0  -2   5     -14      56   1
   0   2  -5     -42      70  -2
   0  -2   5     -42      70   1
   0   2  -5    -112     112  -2
   0  -2   5    -112     112   1
   0   2  -5      14      84  -2
   0  -2   5      14      84   1
   0   2  -5    -139     139  -2
   0  -2   5    -139     139   1
   0   2  -5      56      42  -2
   0  -2   5      56      42   1
  -1   2  -5  132836    9730   1
  -1   2  -5  110086    9730   1
   1  -2   5  125337    9744   1
   1  -2   5  116555    9730   1
   1  -2   5  137577    9744   1
   1  -2   5  137326    9730   1
   1  -2   5  126020    9730   1
   1  -2   5  115384    9730   1
   1  -2   5  108204    9730   1
   1  -2   5  118173    9730   1
  -2   2  -5  132906   10329   1
  -2   2  -5  121615   10329   1
   2  -2   5  136615   10329   1
   2  -2   5  127540   10329   1
   2  -2   5  119733   10329   1
   2  -2   5  147753   10343   1
   2  -2   5  128335   10329   1
   2  -2   5  116932   10343   1
   2  -2   5  141187   10343   1
  -3   2  -5    4183     432   1
  -3   2  -5    4057     404   1
  -3   2  -5    4866     432   1
   3  -2   5    5131     488   1
  -4   2  -5      84     125   1
   4  -2   5     -42     125   1
   4  -2   5      14      98   1
   4  -2   5     -98     153   1
   4  -2   5      28     112   1
   4  -2   5     376     279   1
  -5   2  -5    1171     237   1
  -5   2  -5    1185     167   1
  -5   2  -5    1074     279   1
   5  -2   5    1394     321   1
   5  -2   5    1561     223   1
   5  -2   5     920     223   1
  -6   2  -5      42     404   1
   6  -2   5    -112     181   1
   6   1  -5    -139     139   1
   6   1  -5     181     167   1
  -6  -1   5    -112     112   1
   5   1  -5    2872     321   1
   4   1  -5      42     167   1
   4   1  -5      84     125   1
   4   1  -5      98     125   1
  -4  -1   5      28     223   1
  -4  -1   5       0     112   1
  -4  -1   5      98      84   1
  -4  -1   5    -181     195   1
   3   1  -5    6023     530   1
   3   1  -5    7067     572   1
   3   1  -5    6497     572   1
   3   1  -5    6009     544   1
   3   1  -5    6399     544   1
  -3  -1   5    5702     530   1
  -3  -1   5    6873     516   1
   2   1  -5   65045    5284   1
   2   1  -5   70482    5284   1
  -2  -1   5   74288    5298   1
  -2  -1   5   58550    5284   1
  -2  -1   5   61645    5284   1
  -2  -1   5   69144    5284   1
   1   1  -5  236455   17161   1
   1   1  -5  198594   17161   1
  -1  -1   5  195150   17147   1
  -1  -1   5  244108   17161   1
  -1  -1   5  207808   17161   1
   0  -1   5  240178   19615  -2
   0   1  -5  240178   19615   1
   0  -1   5  265172   19615  -2
   0   1  -5  265172   19615   1
   0   1  -5  269508   19615  -2
   0  -1   5  269508   19615   1
   0   1  -5  231408   19615  -2
   0  -1   5  231408   19615   1
   0   1  -5  230892   19615  -2
   0  -1   5  230892   19615   1
  -1   1  -5  704946   52582   1
  -1   1  -5  661997   52582   1
   1  -1   5  602332   52582   1
   1  -1   5  656769   52582   1
   1  -1   5  750712   52596   1
   1  -1   5  589257   52582   1
   1  -1   5  762143   52582   1
   1  -1   5  580153   52582   1
  -2   1  -5   31031    2691   1
  -2   1  -5   32467    2691   1
  -2   1  -5   37346    2691   1
   2  -1   5   35882    2677   1
   2  -1   5   33597    2705   1
   2  -1   5   32704    2691   1
   2  -1   5   32802    2677   1
  -3   1  -5    1366     251   1
  -3   1  -5     962     195   1
   3  -1   5    1004     195   1
   3  -1   5     906     153   1
   3  -1   5    1032     223   1
   3  -1   5    1018     195   1
   3  -1   5    1324     209   1
   3  -1   5     962     153   1
   3  -1   5     934     209   1
  -4   1  -5    4169     418   1
  -4   1  -5    3471     488   1
  -4   1  -5    3304     488   1
   4  -1   5    4085     404   1
   4  -1   5    3750     404   1
   4  -1   5    4810     376   1
  -5   1  -5     307     237   1
  -5   1  -5     307     265   1
  -5   1  -5     112      84   1
  -5   1  -5    -307     307   1
   5  -1   5      70     125   1
   5  -1   5      28     125   1
  -6   1  -5     460     265   1
  -6   1  -5    -335     335   1
   6  -1   5     -28     139   1
   6   0  -5    -112     153   1
  -6   0   5      98     279   1
  -6   0   5     -42     112   1
  -6   0   5     167     125   1
   5   0  -5   11975    1185   1
   5   0  -5   13076    1115   1
   5   0  -5   15781    1115   1
  -5   0   5   12895    1115   1
   4   0  -5   14331    1241   1
   4   0  -5   15906    1241   1
   4   0  -5   14456    1269   1
   4   0  -5   16631    1255   1
   4   0  -5   14749    1269   1
  -4   0   5   14177    1227   1
  -4   0   5   16143    1227   1
  -4   0   5   15000    1283   1
  -4   0   5   15781    1241   1
   3   0  -5    1687     181   1
   3   0  -5    1422     251   1
   3   0  -5    1757     195   1
   3   0  -5    1283     251   1
   3   0  -5    1311     195   1
  -3   0   5    1366     181   1
  -3   0   5    1575     167   1
  -3   0   5    1032     293   1
  -3   0   5    1798     167   1
   2   0  -5   64780    5242   1
   2   0  -5   69688    5214   1
   2   0  -5   75418    5214   1
  -2   0   5   59456    5214   1
  -2   0   5   59400    5214   1
   1   0  -5 1173968   84729   1
   1   0  -5 1040503   84729   1
  -1   0   5  993037   84729   1
   0   0   5    9674     739  -2
   0   0  -5    9674     739   1
   0   0   5    8364     739  -2
   0   0  -5    8364     739   1
   0   0   5    9326     739  -2
   0   0  -5    9326     739   1
   0   0  -5   10106     739  -2
   0   0   5   10106     739   1
   0   0  -5    9786     767  -2
   0   0   5    9786     767   1
   0   0  -5    8489     739  -2
   0   0   5    8489     739   1
   0   0  -5    8238     725  -2
   0   0   5    8238     725   1
  -1   0  -5   36635    3137   1
  -1   0  -5   42044    3123   1
   1   0   5   44581    3137   1
   1   0   5   37583    3123   1
   1   0   5   43759    3137   1
   1   0   5   37318    3123   1
   1   0   5   34628    3123   1
   1   0   5   38503    3123   1
  -2   0  -5    6441     558   1
  -2   0  -5    7262     544   1
   2   0   5    5800     558   1
   2   0   5    6594     530   1
  -3   0  -5    4029     349   1
  -3   0  -5    4057     404   1
  -3   0  -5    3667     404   1
  -3   0  -5    3388     418   1
   3   0   5    3764     362   1
   3   0   5    3778     376   1
   3   0   5    3597     362   1
   3   0   5    3025     335   1
   3   0   5    3792     335   1
  -4   0  -5     335      84   1
  -4   0  -5     460     167   1
  -4   0  -5     -42     223   1
  -4   0  -5     488     251   1
   4   0   5     572     139   1
   4   0   5     251     153   1
  -5   0  -5     181      84   1
  -5   0  -5     432     251   1
  -5   0  -5     530     307   1
   5   0   5      84     125   1
   5   0   5    -153     153   1
   5   0   5      98     125   1
  -6   0  -5    2008     223   1
   6   0   5    1575     293   1
   6   0   5    1980     279   1
  -7   1   5     293     112   1
  -6   1   5    8419     711   1
   5  -1  -5    4754     460   1
   5  -1  -5    3806     572   1
  -5   1   5    4977     446   1
  -5   1   5    3722     544   1
   4  -1  -5    7639     683   1
   4  -1  -5    9256     725   1
   4  -1  -5    8085     683   1
   4  -1  -5    7443     739   1
  -4   1   5    7262     669   1
  -4   1   5    8698     753   1
   3  -1  -5     237      98   1
   3  -1  -5       0      98   1
   3  -1  -5      42      84   1
   3  -1  -5     167     125   1
   3  -1  -5     307      98   1
   3  -1  -5     307     125   1
  -3   1   5     125     181   1
  -3   1   5     321      70   1
   2  -1  -5   84520    6371   1
   2  -1  -5   78483    6371   1
   2  -1  -5   75487    6371   1
   2  -1  -5   83182    6371   1
   2  -1  -5   77047    6371   1
  -2   1   5   83112    6385   1
  -1   1   5     460      84   1
   0   1   5  565404   42643  -2
   0  -1  -5  565404   42643   1
   0   1   5  499731   42643  -2
   0  -1  -5  499731   42643   1
   0   1   5  563816   42643  -2
   0  -1  -5  563816   42643   1
   0   1   5  533063   42643  -2
   0  -1  -5  533063   42643   1
   0  -1  -5  528421   42643  -2
   0   1   5  528421   42643   1
  -1  -1  -5   31087    2551   1
  -1  -1  -5   31087    2551   1
  -1  -1  -5   29972    2551   1
   1   1   5   35784    2551   1
   1   1   5   29303    2537   1
   1   1   5   34864    2551   1
  -2  -1  -5  106197    8503   1
  -2  -1  -5   94278    8489   1
  -2  -1  -5  110072    8503   1
   2   1   5  118465    8489   1
   2   1   5  106029    8489   1
  -3  -1  -5    5005     516   1
  -3  -1  -5    6106     516   1
  -3  -1  -5    4991     474   1
  -3  -1  -5    5521     446   1
   3   1   5    5758     488   1
   3   1   5    5409     474   1
   3   1   5    4754     460   1
   3   1   5    5354     488   1
  -4  -1  -5     502     139   1
  -4  -1  -5     669     237   1
  -4  -1  -5     781     293   1
  -4  -1  -5     293      84   1
   4   1   5     209     125   1
   4   1   5     376     167   1
   4   1   5     307     195   1
  -5  -1  -5     139     251   1
  -5  -1  -5     195     307   1
  -5  -1  -5     181     195   1
   5   1   5      84     139   1
   5   1   5     139     153   1
   5   1   5     279     125   1
  -6  -1  -5     544     209   1
  -6  -1  -5     237     279   1
   6   1   5     362     153   1
   7  -2  -5     460     195   1
  -7   2   5     544     153   1
  -7   2   5     753     125   1
   6  -2  -5    8866     781   1
   6  -2  -5    7764     753   1
  -6   2   5    9632     753   1
  -6   2   5    9883     753   1
   5  -2  -5     878     181   1
   5  -2  -5     878     195   1
   5  -2  -5     920     237   1
   5  -2  -5    1394     265   1
  -5   2   5     460     293   1
  -5   2   5    1129     181   1
   4  -2  -5   28508    2022   1
   4  -2  -5   28271    2035   1
   4  -2  -5   25190    2049   1
   4  -2  -5   26528    2022   1
   4  -2  -5   27755    2035   1
  -4   2   5   21119    2049   1
  -4   2   5   21203    2022   1
  -4   2   5   23266    2022   1
  -4   2   5   25343    2022   1
   3  -2  -5   87992    7039   1
   3  -2  -5   87573    7025   1
   3  -2  -5   93623    7025   1
   3  -2  -5   82275    7025   1
   3  -2  -5   96536    7039   1
   3  -2  -5  100119    7025   1
  -3   2   5   84367    7025   1
  -3   2   5   83265    7025   1
  -3   2   5   80519    7025   1
   2  -2  -5   19907    1785   1
   2  -2  -5   24855    1771   1
   2  -2  -5   22527    1771   1
   2  -2  -5   22178    1785   1
   2  -2  -5   21677    1757   1
   2  -2  -5   21955    1771   1
   2  -2  -5   24953    1771   1
  -2   2   5   18680    1757   1
   1  -2  -5   36662    3444   1
   1  -2  -5   46017    3471   1
   1  -2  -5   45725    3458   1
   1  -2  -5   41026    3458   1
   1  -2  -5   50268    3458   1
   1  -2  -5   45251    3458   1
  -1   2   5   46115    3458   1
  -1   2   5   36830    3458   1
   0   2   5  135485   10999  -2
   0  -2  -5  135485   10999   1
   0   2   5  142219   10999  -2
   0  -2  -5  142219   10999   1
   0  -2  -5  148659   10999  -2
   0   2   5  148659   10999   1
   0  -2  -5  128488   10999  -2
   0   2   5  128488   10999   1
  -1  -2  -5   84687    6997   1
  -1  -2  -5   84464    6997   1
  -1  -2  -5   94919    6997   1
   1   2   5   82303    6997   1
   1   2   5   94682    6997   1
  -2  -2  -5   23266    1743   1
  -2  -2  -5   22388    1743   1
  -2  -2  -5   22848    1729   1
  -2  -2  -5   21370    1743   1
   2   2   5   19224    1729   1
   2   2   5   20312    1729   1
   2   2   5   21607    1729   1
  -3  -2  -5    5005     544   1
  -3  -2  -5    5423     544   1
  -3  -2  -5    4573     460   1
  -3  -2  -5    5340     432   1
  -4  -2  -5     837     237   1
  -4  -2  -5     516     153   1
  -4  -2  -5     516     251   1
  -4  -2  -5     558     293   1
   4   2   5     558     167   1
   4   2   5     795     167   1
  -5  -2  -5     586     265   1
  -5  -2  -5     -84     307   1
  -5  -2  -5     823     209   1
   5   2   5     112     167   1
   5   2   5     418     139   1
   5   2   5     488     167   1
  -6  -2  -5     404     265   1
   6   2   5    -112     139   1
   6  -3  -5    1338     223   1
   6  -3  -5    1548     307   1
  -6   3   5    1798     209   1
   5  -3  -5      56     153   1
   5  -3  -5    -153     153   1
   5  -3  -5      98     209   1
  -5   3   5     181      98   1
  -5   3   5     -70     153   1
  -5   3   5     349      98   1
   4  -3  -5     641     181   1
   4  -3  -5     655     181   1
   4  -3  -5     906     195   1
   4  -3  -5    1129     209   1
   4  -3  -5    1074     223   1
   4  -3  -5    1324     251   1
  -4   3   5     613     139   1
  -4   3   5    1074     181   1
  -4   3   5     920     153   1
   3  -3  -5   68210    5214   1
   3  -3  -5   63804    5200   1
   3  -3  -5   70733    5214   1
   3  -3  -5   69618    5214   1
   3  -3  -5   63358    5214   1
   3  -3  -5   71151    5214   1
   3  -3  -5   69200    5228   1
  -3   3   5   57852    5200   1
  -3   3   5   56221    5200   1
   2  -3  -5   77981    5869   1
   2  -3  -5   78218    5856   1
   2  -3  -5   68949    5842   1
   2  -3  -5   71514    5856   1
   2  -3  -5   66132    5856   1
   2  -3  -5   78553    5856   1
   2  -3  -5   80268    5856   1
   2  -3  -5   78860    5856   1
  -2   3   5   71319    5842   1
  -2   3   5   65184    5842   1
   1  -3  -5  229193   17537   1
   1  -3  -5  223059   17537   1
   1  -3  -5  216464   17537   1
   1  -3  -5  198928   17537   1
   1  -3  -5  223644   17537   1
   1  -3  -5  227562   17537   1
   1  -3  -5  245558   17537   1
  -1   3   5  204476   17523   1
   0   3   5    7555     669  -2
   0  -3  -5    7555     669   1
   0  -3  -5    7611     655  -2
   0   3   5    7611     655   1
   0  -3  -5    8893     641  -2
   0   3   5    8893     641   1
  -1  -3  -5   70817    5172   1
  -1  -3  -5   62091    5158   1
  -1  -3  -5   67959    5172   1
  -1  -3  -5   69576    5172   1
   1   3   5   53572    5158   1
   1   3   5   65519    5158   1
  -2  -3  -5   16394    1324   1
  -2  -3  -5   17286    1324   1
  -2  -3  -5   16464    1311   1
  -2  -3  -5   16269    1283   1
  -2  -3  -5   14707    1311   1
   2   3   5   14665    1297   1
  -3  -3  -5    5033     530   1
  -3  -3  -5    4573     516   1
  -3  -3  -5    5144     432   1
  -3  -3  -5    4155     474   1
   3   3   5    4684     446   1
   3   3   5    5103     460   1
   3   3   5    4294     460   1
  -4  -3  -5     -70     195   1
  -4  -3  -5    -237     237   1
  -4  -3  -5    -195     237   1
  -4  -3  -5     -42     153   1
  -4  -3  -5    -223     223   1
   4   3   5    -139     153   1
   4   3   5    -139     139   1
  -5  -3  -5     -42     167   1
  -5  -3  -5     349     251   1
  -5  -3  -5    -153     195   1
   5   3   5    -125     181   1
   5   3   5     -98     112   1
   5   3   5    -153     153   1
   6  -4  -5      98      84   1
   6  -4  -5      14     195   1
   6  -4  -5     -70     181   1
   6  -4  -5     418     195   1
  -6   4   5       0      98   1
  -6   4   5     195     112   1
   5  -4  -5    6706     516   1
   5  -4  -5    5061     558   1
   5  -4  -5    5688     572   1
  -5   4   5    6650     530   1
  -5   4   5    5758     572   1
   4  -4  -5   12351     948   1
   4  -4  -5   13369     962   1
   4  -4  -5   12253     976   1
   4  -4  -5   11612     990   1
   4  -4  -5   12672     976   1
   4  -4  -5   10552     976   1
  -4   4   5   10678     948   1
  -4   4   5   12002     962   1
  -4   4   5    9883     976   1
   3  -4  -5   17928    1492   1
   3  -4  -5   18945    1464   1
   3  -4  -5   18625    1478   1
   3  -4  -5   19405    1478   1
   3  -4  -5   18931    1492   1
   3  -4  -5   17997    1506   1
  -3   4   5   17454    1478   1
  -3   4   5   17774    1464   1
   2  -4  -5  149844   10971   1
   2  -4  -5  137535   10971   1
   2  -4  -5  136127   10957   1
   2  -4  -5  144673   10971   1
   2  -4  -5  139208   10971   1
  -2   4   5  131555   10957   1
  -2   4   5  128488   10957   1
   1  -4  -5     223     112   1
   1  -4  -5     376     125   1
   1  -4  -5      84     167   1
   1  -4  -5     223      98   1
  -1   4   5     195      70   1
   0   4   5   39144    3193  -2
   0  -4  -5   39144    3193   1
   0   4   5   40733    3193  -2
   0  -4  -5   40733    3193   1
   0   4   5   39297    3207  -2
   0  -4  -5   39297    3207   1
   0  -4  -5   41249    3193  -2
   0   4   5   41249    3193   1
  -1  -4  -5   12212     920   1
  -1  -4  -5   10469     920   1
  -1  -4  -5    9618     920   1
  -1  -4  -5   12002     934   1
   1   4   5   11194     906   1
   1   4   5   10608     906   1
  -2  -4  -5   15362    1324   1
  -2  -4  -5   16101    1283   1
  -2  -4  -5   14177    1297   1
  -2  -4  -5   16840    1324   1
  -2  -4  -5   16115    1324   1
  -2  -4  -5   16352    1324   1
   2   4   5   15836    1283   1
   2   4   5   16701    1297   1
   2   4   5   15237    1311   1
  -3  -4  -5     -28     181   1
  -3  -4  -5     -84     195   1
  -3  -4  -5     -98     223   1
  -3  -4  -5      28     125   1
   3   4   5     237     195   1
   3   4   5    -181     181   1
   3   4   5      28     112   1
  -4  -4  -5     -56     237   1
  -4  -4  -5     125     251   1
  -4  -4  -5      14     237   1
  -4  -4  -5      28     167   1
   4   4   5    -139     139   1
   4   4   5     265     195   1
   4   4   5    -112     112   1
  -5  -4  -5     823     307   1
  -5  -4  -5     432     167   1
  -5  -4  -5     627     251   1
   5   4   5    1046     237   1
   6  -5  -5    -181     181   1
   6  -5  -5    -195     195   1
  -6   5   5     -70      98   1
  -6   5   5    -112     112   1
   5  -5  -5   32927    2984   1
   5  -5  -5   39785    2970   1
   5  -5  -5   36551    2984   1
   5  -5  -5   32370    2997   1
  -5   5   5   42072    2984   1
  -5   5   5   40789    2970   1
  -5   5   5   36147    2997   1
   4  -5  -5     795     209   1
   4  -5  -5     753     167   1
   4  -5  -5     711     181   1
   4  -5  -5    1101     321   1
   4  -5  -5     474     153   1
   4  -5  -5     850     139   1
  -4   5   5     725     112   1
  -4   5   5     823     139   1
  -4   5   5     697     125   1
   3  -5  -5    2119     293   1
   3  -5  -5    2607     265   1
   3  -5  -5    1659     321   1
   3  -5  -5    2203     321   1
   3  -5  -5    2231     209   1
   3  -5  -5    1701     279   1
  -3   5   5    2063     223   1
  -3   5   5    2314     237   1
  -2   5   5    2705     265   1
   1  -5  -5    -153     153   1
   1  -5  -5      70     125   1
   1  -5  -5     -28     112   1
   1  -5  -5     -56     139   1
  -1   5   5      56      70   1
  -1   5   5     -42      98   1
   0   5   5   59024    4336  -2
   0  -5  -5   59024    4336   1
   0   5   5   56570    4350  -2
   0  -5  -5   56570    4350   1
   0   5   5   50923    4350  -2
   0  -5  -5   50923    4350   1
   0   5   5   50087    4350  -2
   0  -5  -5   50087    4350   1
   0  -5  -5   56026    4336  -2
   0   5   5   56026    4336   1
  -1  -5  -5    3625     432   1
  -1  -5  -5    4420     460   1
  -1  -5  -5    3499     446   1
  -1  -5  -5    4433     418   1
   1   5   5    4155     376   1
   1   5   5    3834     376   1
  -2  -5  -5   27658    2245   1
  -2  -5  -5   31673    2217   1
  -2  -5  -5   29498    2245   1
  -2  -5  -5   24005    2231   1
   2   5   5   23224    2203   1
   2   5   5   28215    2217   1
  -3  -5  -5   15070    1311   1
  -3  -5  -5   15014    1338   1
  -3  -5  -5   13717    1255   1
  -3  -5  -5   17551    1283   1
  -3  -5  -5   13215    1283   1
   3   5   5   16018    1255   1
   3   5   5   16282    1269   1
  -4  -5  -5     990     195   1
  -4  -5  -5     655     279   1
  -4  -5  -5     837     279   1
   4   5   5     850     181   1
   4   5   5     502     209   1
   4   5   5    1199     237   1
   4   5   5     613     237   1
  -5  -5  -5    -112     251   1
   5   5   5    -153     153   1
   5   5   5      28     125   1
   6  -6  -5    -195     195   1
   6  -6  -5     -84      84   1
  -6   6   5     -84     112   1
  -6   6   5    -139     139   1
   5  -6  -5    2970     376   1
   5  -6  -5    3374     390   1
   4  -6  -5      42     125   1
   4  -6  -5     -56     153   1
   4  -6  -5     390     223   1
   4  -6  -5     125      70   1
   4  -6  -5     335     209   1
   4  -6  -5     376     223   1
   4  -6  -5     -14     139   1
  -4   6   5     418     139   1
  -4   6   5     237      98   1
  -4   6   5     335      98   1
   3  -6  -5   16199    1283   1
   3  -6  -5   14568    1255   1
   3  -6  -5   13438    1269   1
   3  -6  -5   14637    1255   1
   3  -6  -5   16631    1227   1
   3  -6  -5   16282    1255   1
  -3   6   5   15334    1241   1
   2  -6  -5   19573    1548   1
   2  -6  -5   17454    1548   1
   2  -6  -5   19182    1506   1
   2  -6  -5   18360    1534   1
   2  -6  -5   20047    1548   1
   2  -6  -5   20423    1534   1
   2  -6  -5   20061    1548   1
  -2   6   5   15962    1506   1
   1  -6  -5    6218     544   1
   1  -6  -5    4991     655   1
   1  -6  -5    5270     530   1
   0   6   5    4991     446  -2
   0  -6  -5    4991     446   1
   0   6   5    4099     516  -2
   0  -6  -5    4099     516   1
   0   6   5    4364     488  -2
   0  -6  -5    4364     488   1
   0   6   5    4657     474  -2
   0  -6  -5    4657     474   1
   0  -6  -5    5089     432  -2
   0   6   5    5089     432   1
   0  -6  -5    5172     432  -2
   0   6   5    5172     432   1
  -1  -6  -5    2747     376   1
  -1  -6  -5    2203     349   1
  -1  -6  -5    2426     446   1
  -1  -6  -5    1771     404   1
   1   6   5    2956     321   1
   1   6   5    2691     307   1
  -2  -6  -5   77466    6190   1
  -2  -6  -5   79738    6190   1
  -2  -6  -5   76894    6204   1
  -2  -6  -5   78846    6204   1
  -2  -6  -5   76643    6176   1
   2   6   5   75432    6190   1
   2   6   5   77619    6176   1
  -3  -6  -5     572     195   1
  -3  -6  -5    1032     279   1
  -3  -6  -5     976     265   1
   3   6   5     711     153   1
  -4  -6  -5     -42     167   1
  -4  -6  -5      56     265   1
  -4  -6  -5     195     446   1
   4   6   5      70     153   1
   4   6   5    -139     139   1
   6  -7  -5      98      84   1
   6  -7  -5     237     195   1
   6  -7  -5    -209     209   1
  -6   7   5     -98      98   1
   5  -7  -5     125     167   1
   5  -7  -5     279     181   1
   5  -7  -5     181      70   1
   5  -7  -5      98     139   1
  -5   7   5      70      98   1
   4  -7  -5     223     167   1
  -4   7   5     195     153   1
   3  -7  -5   13215    1060   1
   3  -7  -5   11626    1032   1
   3  -7  -5   11445    1032   1
   2  -7  -5    1785     265   1
   2  -7  -5    1450     307   1
   2  -7  -5    2175     362   1
   2  -7  -5    2035     335   1
   2  -7  -5    2133     376   1
  -2   7   5    1631     237   1
  -2   7   5    1171     237   1
   1  -7  -5   12170    1101   1
   1  -7  -5   12058    1101   1
  -1   7   5   13857    1046   1
   0   7   5   34308    2872  -2
   0  -7  -5   34308    2872   1
   0   7   5   38628    2872  -2
   0  -7  -5   38628    2872   1
   0  -7  -5   33401    2830  -2
   0   7   5   33401    2830   1
  -1  -7  -5    5465     544   1
  -1  -7  -5    4001     544   1
   1   7   5    4963     460   1
  -2  -7  -5      14     237   1
  -2  -7  -5     474     251   1
  -2  -7  -5     181     195   1
  -2  -7  -5     349     181   1
   2   7   5     572     139   1
   2   7   5     -14     195   1
  -3  -7  -5     697     181   1
  -3  -7  -5     530     237   1
  -3  -7  -5     558     279   1
   3   7   5     167     181   1
   3   7   5     488     139   1
  -4  -7  -5     -42     153   1
   4   7   5     -70     139   1
   4   7   5     -14     167   1
   6  -8  -5     153     209   1
   5  -8  -5     781     167   1
   5  -8  -5     837     195   1
   5  -8  -5     781     139   1
   5  -8  -5     655     209   1
   4  -8  -5     -70     139   1
   4  -8  -5     460     251   1
   4  -8  -5     418     195   1
   4  -8  -5      56      70   1
   4  -8  -5     -56     181   1
  -4   8   5     209     125   1
   3  -8  -5   59553    4601   1
   3  -8  -5   55008    4559   1
   3  -8  -5   54060    4573   1
   3  -8  -5   55441    4601   1
  -3   8   5   61798    4559   1
   2  -8  -5    2482     390   1
   2  -8  -5    2565     432   1
   2  -8  -5    3290     446   1
  -2   8   5    2468     307   1
   1  -8  -5   17063    1464   1
   1  -8  -5   15711    1450   1
  -1   8   5   18973    1408   1
   0   8   5   25803    2161  -2
   0  -8  -5   25803    2161   1
   0   8   5   25985    2161  -2
   0  -8  -5   25985    2161   1
   0  -8  -5   26974    2119  -2
   0   8   5   26974    2119   1
  -1  -8  -5    -153     153   1
  -1  -8  -5    -139     195   1
  -1  -8  -5      98     223   1
  -1  -8  -5     -70     237   1
   1   8   5    -139     139   1
  -2  -8  -5    -167     251   1
  -2  -8  -5    -181     181   1
  -2  -8  -5    -195     195   1
   2   8   5     167     195   1
   2   8   5     -70     139   1
  -3  -8  -5     181     167   1
  -3  -8  -5     265     223   1
   3   8   5     125     153   1
   3   8   5    -112     153   1
   5  -9  -5     -14     181   1
  -5   9   5      70     112   1
   4  -9  -5   10009     850   1
   4  -9  -5    7917     934   1
  -4   9   5    9437     795   1
  -4   9   5    9967     795   1
   3  -9  -5     362     195   1
   3  -9  -5     139     251   1
  -3   9   5     223     125   1
   2  -9  -5     -98     223   1
   2  -9  -5     223     209   1
  -2   9   5     376     139   1
   1  -9  -5    2914     474   1
  -1   9   5    3862     362   1
   0   9   5     558     237  -2
   0  -9  -5     558     237   1
   0   9   5     167     209  -2
   0  -9  -5     167     209   1
   0  -9  -5     -28     139  -2
   0   9   5     -28     139   1
  -1  -9  -5     460     209   1
  -1  -9  -5     293     223   1
  -1  -9  -5     823     195   1
   1   9   5     599     153   1
   1   9   5     544     209   1
  -2  -9  -5    1046     321   1
   2   9   5    1478     307   1
   2   9   5    1338     321   1
   4 -10  -5     293     195   1
  -4  10   5     404     125   1
   3 -10  -5    1032     265   1
   3 -10  -5    1171     237   1
   2 -10  -5     223     223   1
   2 -10  -5    -167     251   1
   2 -10  -5     265     195   1
   1 -10  -5    -125     223   1
   1 -10  -5    -195     195   1
  -1  10   5       0     125   1
   0  10   5      84     223  -2
   0 -10  -5      84     223   1
   0  10   5     321     209  -2
   0 -10  -5     321     209   1
   0 -10  -5     209     153  -2
   0  10   5     209     153   1
  -1 -10  -5    1645     376   1
  -1 -10  -5    1087     279   1
   1  10   5    1241     209   1
  -2 -10  -5     125     209   1
   2  10   5      70     153   1
   3 -11  -5     460     195   1
   3 -11  -5     878     321   1
   2 -11  -5    -223     223   1
  -2  11   5    -139     139   1
   1 -11  -5     460     237   1
  -1  11   5     599     181   1
   0  11   5     223     251  -2
   0 -11  -5     223     251   1
   0 -11  -5     669     209  -2
   0  11   5     669     209   1
   0 -11  -5     335     279  -2
   0  11   5     335     279   1
  -1 -12   6     753     223   1
  -1 -12   6    1185     321   1
   0  12  -6    1464     349  -2
   0 -12   6    1464     349   1
   0  12  -6    1394     335  -2
   0 -12   6    1394     335   1
   0  12  -6    2063     390  -2
   0 -12   6    2063     390   1
   1 -12   6       0     321   1
   1 -12   6     530     321   1
   2 -12   6    -307     307   1
   2 -12   6     153     167   1
   3 -12   6   10413     906   1
   3 -12   6   12351     976   1
   3 -12   6   10218     920   1
   2  11  -6     599     265   1
  -2 -11   6     349     307   1
  -2 -11   6     307     293   1
  -2 -11   6     223     195   1
  -2 -11   6     153     195   1
   1  11  -6     349     251   1
  -1 -11   6     -56     293   1
  -1 -11   6      98     195   1
  -1 -11   6     181     279   1
   0  11  -6     474     209  -2
   0 -11   6     474     209   1
   0  11  -6     237     293  -2
   0 -11   6     237     293   1
   0  11  -6     892     307  -2
   0 -11   6     892     307   1
   0  11  -6     223     167  -2
   0 -11   6     223     167   1
   1 -11   6     279     293   1
   1 -11   6    -181     195   1
   1 -11   6    -139     139   1
   1 -11   6     195     279   1
   2 -11   6     474     237   1
   2 -11   6     167     112   1
   2 -11   6      56     112   1
   2 -11   6     139     153   1
   2 -11   6     293     335   1
   2 -11   6     -14     390   1
   3 -11   6    2649     390   1
   3 -11   6    3053     321   1
   3 -11   6    3248     307   1
   4 -11   6     362     112   1
   4 -11   6     307     112   1
  -3 -10   6     404     195   1
  -3 -10   6     279     181   1
  -3 -10   6     627     362   1
   2  10  -6    4085     488   1
  -2 -10   6    4517     446   1
  -2 -10   6    4127     488   1
  -2 -10   6    4113     599   1
  -2 -10   6    3945     627   1
   1  10  -6     307     223   1
  -1 -10   6     837     279   1
  -1 -10   6     418     167   1
  -1 -10   6    -139     279   1
   0 -10   6     195     237  -2
   0  10  -6     195     237   1
   0  10  -6    -209     251  -2
   0 -10   6    -209     251   1
   0  10  -6      14     279  -2
   0 -10   6      14     279   1
   0  10  -6     460     153  -2
   0 -10   6     460     153   1
   1 -10   6     502     279   1
   1 -10   6     112     195   1
   2 -10   6     -14      84   1
   2 -10   6     139     139   1
   2 -10   6    -209     307   1
   2 -10   6      56     209   1
   2 -10   6    -209     293   1
   2 -10   6    -112     139   1
   3 -10   6     711     125   1
   3 -10   6     516     112   1
   3 -10   6     837     265   1
   3 -10   6     795     153   1
   4 -10   6     -56     153   1
   4   9  -6     -42     195   1
   4   9  -6     -14     223   1
  -4  -9   6      84     153   1
   3   9  -6    2328     390   1
   3   9  -6    1729     390   1
  -3  -9   6    2872     390   1
  -3  -9   6    2412     335   1
   2   9  -6    2091     390   1
   2   9  -6    3053     404   1
  -2  -9   6    3653     404   1
  -2  -9   6    1952     502   1
  -2  -9   6    3193     362   1
  -2  -9   6    2440     558   1
   1   9  -6    -153     195   1
  -1  -9   6     -98     139   1
  -1  -9   6     432     251   1
   0   9  -6   29080    2398  -2
   0  -9   6   29080    2398   1
   0   9  -6   28355    2342  -2
   0  -9   6   28355    2342   1
   0   9  -6   28257    2356  -2
   0  -9   6   28257    2356   1
   0   9  -6   30683    2412  -2
   0  -9   6   30683    2412   1
   1  -9   6   16506    1561   1
   1  -9   6   19196    1659   1
   1  -9   6   19489    1548   1
   1  -9   6   18611    1645   1
   1  -9   6   20270    1603   1
   1  -9   6   21746    1575   1
   2  -9   6     -70     195   1
   2  -9   6     -42     125   1
   2  -9   6      28      84   1
   2  -9   6     -70     279   1
   3  -9   6      84      84   1
   3  -9   6    -112     125   1
   3  -9   6     -42     112   1
   3  -9   6      70     167   1
   3  -9   6     -70      84   1
   3  -9   6     -56      98   1
  -4   9  -6    3137     307   1
   4  -9   6    3416     321   1
   4  -9   6    3318     349   1
   4  -9   6    3248     321   1
   4  -9   6    3221     349   1
   5  -9   6     237     112   1
   5  -9   6     349     112   1
   4   8  -6     153     209   1
   4   8  -6    -112     265   1
  -4  -8   6    -307     307   1
   3   8  -6     516     223   1
  -3  -8   6     809     209   1
  -3  -8   6     655     307   1
  -3  -8   6     195     307   1
  -3  -8   6    1338     293   1
   2   8  -6     -42     209   1
  -2  -8   6     558     181   1
  -2  -8   6     418     279   1
  -2  -8   6     418     195   1
  -2  -8   6    -153     251   1
   1   8  -6     153     195   1
   1   8  -6     335     209   1
  -1  -8   6      84     265   1
  -1  -8   6     404     209   1
  -1  -8   6     153     181   1
  -1  -8   6      14     279   1
   0  -8   6   12058    1032  -2
   0   8  -6   12058    1032   1
   0   8  -6   12184    1087  -2
   0  -8   6   12184    1087   1
   0   8  -6   12616    1032  -2
   0  -8   6   12616    1032   1
   0   8  -6   10455     990  -2
   0  -8   6   10455     990   1
   0   8  -6   12867    1087  -2
   0  -8   6   12867    1087   1
   0   8  -6   12909    1018  -2
   0  -8   6   12909    1018   1
  -1   8  -6     125     153   1
   1  -8   6     195      84   1
   1  -8   6     237     112   1
   1  -8   6     307     279   1
   1  -8   6     279     209   1
   1  -8   6      56     112   1
   2  -8   6    7095     599   1
   2  -8   6    6343     572   1
   2  -8   6    7541     599   1
   2  -8   6    7750     697   1
   3  -8   6    1701     209   1
   3  -8   6    1924     223   1
   3  -8   6    1548     251   1
   3  -8   6    1464     223   1
   4  -8   6    2705     279   1
   4  -8   6    2217     307   1
   4  -8   6    2705     293   1
   4  -8   6    2370     265   1
   5  -8   6     209     139   1
   5  -8   6     223     112   1
   5  -8   6     404     112   1
   5   7  -6     335     167   1
   5   7  -6     237     181   1
  -5  -7   6     376     153   1
   4   7  -6     711     181   1
  -4  -7   6     223     474   1
  -4  -7   6     767     265   1
  -4  -7   6     711     209   1
  -4  -7   6     948     167   1
   3   7  -6     362     153   1
   3   7  -6      42     195   1
  -3  -7   6     321     265   1
  -3  -7   6     362     181   1
  -3  -7   6     112     112   1
  -3  -7   6      42     293   1
  -3  -7   6      70     237   1
  -3  -7   6     112     153   1
   2   7  -6    1450     362   1
   2   7  -6    1241     265   1
   2   7  -6    1743     321   1
  -2  -7   6    1380     195   1
  -2  -7   6    1101     181   1
  -2  -7   6     878     279   1
  -2  -7   6    1380     293   1
  -2  -7   6     948     307   1
  -2  -7   6    1408     418   1
   1   7  -6   12462    1115   1
   1   7  -6   13885    1115   1
  -1  -7   6   12644    1185   1
  -1  -7   6   13062    1185   1
  -1  -7   6   13243    1129   1
  -1  -7   6   13885    1087   1
  -1  -7   6   15334    1115   1
   0  -7   6   30181    2231  -2
   0   7  -6   30181    2231   1
   0   7  -6   25761    2217  -2
   0  -7   6   25761    2217   1
   0   7  -6   27978    2231  -2
   0  -7   6   27978    2231   1
   0   7  -6   24186    2203  -2
   0  -7   6   24186    2203   1
   0   7  -6   27769    2245  -2
   0  -7   6   27769    2245   1
   0   7  -6   30683    2272  -2
   0  -7   6   30683    2272   1
  -1   7  -6   21844    1729   1
   1  -7   6   21412    1715   1
   1  -7   6   22513    1715   1
   1  -7   6   18067    1771   1
   1  -7   6   24102    1729   1
   1  -7   6   20716    1785   1
   1  -7   6   19963    1701   1
   1  -7   6   22123    1743   1
  -2   7  -6     321     153   1
  -2   7  -6     251     125   1
   2  -7   6     390     209   1
   2  -7   6     878     279   1
   2  -7   6     530      98   1
   2  -7   6     376      98   1
   2  -7   6     460      98   1
   2  -7   6     613     293   1
   3  -7   6     530     237   1
   3  -7   6     627     139   1
   3  -7   6     613     112   1
   3  -7   6     376     112   1
   3  -7   6    1074     293   1
  -4   7  -6     460     209   1
  -4   7  -6     321     209   1
   4  -7   6     362     112   1
   4  -7   6     544     125   1
   4  -7   6     404     125   1
   4  -7   6     558     112   1
  -5   7  -6     460      98   1
  -5   7  -6     920     307   1
   5  -7   6     223      98   1
   5  -7   6     335     125   1
   6  -7   6    2537     307   1
   6  -7   6    3179     321   1
   5   6  -6     195     307   1
  -5  -6   6     697     307   1
  -5  -6   6     181     335   1
   4   6  -6    -125     153   1
   4   6  -6     181     181   1
  -4  -6   6     362     446   1
  -4  -6   6     167     265   1
  -4  -6   6     167     153   1
  -4  -6   6       0     112   1
   3   6  -6   18806    1771   1
   3   6  -6   19754    1729   1
  -3  -6   6   23893    1743   1
  -3  -6   6   21440    1785   1
  -3  -6   6   19656    1771   1
  -3  -6   6   23573    1729   1
   2   6  -6     335     153   1
   2   6  -6     209     181   1
   2   6  -6     432     139   1
  -2  -6   6     906     265   1
  -2  -6   6     641     112   1
  -2  -6   6     432     139   1
  -2  -6   6     125     209   1
  -2  -6   6     739     167   1
  -2  -6   6     474     251   1
   1   6  -6    7973     655   1
   1   6  -6    6594     669   1
   1   6  -6    7346     655   1
  -1  -6   6    8085     739   1
  -1  -6   6    8475     655   1
  -1  -6   6    7179     627   1
  -1  -6   6    7276     683   1
  -1  -6   6    8001     627   1
  -1  -6   6    7945     739   1
   0  -6   6   18653    1394  -2
   0   6  -6   18653    1394   1
   0   6  -6   17244    1394  -2
   0  -6   6   17244    1394   1
   0   6  -6   19378    1450  -2
   0  -6   6   19378    1450   1
   0   6  -6   15697    1380  -2
   0  -6   6   15697    1380   1
   0   6  -6   15892    1366  -2
   0  -6   6   15892    1366   1
   0   6  -6   16143    1380  -2
   0  -6   6   16143    1380   1
  -1   6  -6     878     223   1
   1  -6   6     795     139   1
   1  -6   6     599     237   1
   1  -6   6    1157     195   1
   1  -6   6     906     139   1
   1  -6   6     934     181   1
   1  -6   6     627     251   1
   1  -6   6     920     153   1
  -2   6  -6     502     112   1
   2  -6   6     460     265   1
   2  -6   6     335      84   1
   2  -6   6     613     125   1
   2  -6   6     460     223   1
   2  -6   6     251     195   1
   2  -6   6     446      98   1
  -3   6  -6    2091     307   1
  -3   6  -6    1701     251   1
   3  -6   6    1757     209   1
   3  -6   6    1324     321   1
   3  -6   6    1785     251   1
   3  -6   6    1715     223   1
   3  -6   6    1910     223   1
   3  -6   6    2189     390   1
  -4   6  -6    1520     321   1
  -4   6  -6     990     195   1
   4  -6   6    1506     237   1
   4  -6   6    1352     195   1
   4  -6   6    1380     181   1
   4  -6   6    1129     349   1
   5  -6   6     892     181   1
   5  -6   6    1157     223   1
   5  -6   6    1171     195   1
  -6   6  -6     -42     112   1
   6  -6   6     139     125   1
   5   5  -6     167     153   1
   5   5  -6     237     153   1
  -5  -5   6     -84     153   1
  -5  -5   6     251     125   1
  -5  -5   6     418     209   1
  -5  -5   6      56     251   1
   4   5  -6    1199     307   1
   4   5  -6    1213     251   1
   4   5  -6     920     209   1
  -4  -5   6    1617     376   1
  -3  -5   6    2063     307   1
  -3  -5   6    1436     404   1
  -3  -5   6    2300     251   1
  -3  -5   6    2677     544   1
   2   5  -6   15516    1171   1
   2   5  -6   15348    1171   1
   2   5  -6   16617    1157   1
  -2  -5   6   12421    1143   1
  -2  -5   6   12323    1171   1
  -2  -5   6   14902    1157   1
  -2  -5   6   14163    1143   1
  -2  -5   6   13048    1213   1
  -2  -5   6   12783    1199   1
   1   5  -6   67485    5103   1
   1   5  -6   67917    5089   1
   1   5  -6   60432    5103   1
  -1  -5   6   63246    5089   1
  -1  -5   6   65198    5117   1
  -1  -5   6   54674    5103   1
  -1  -5   6   66286    5117   1
  -1  -5   6   70148    5089   1
  -1  -5   6   62314    5089   1
  -1  -5   6   62912    5089   1
   0  -5   6   50129    3834  -2
   0   5  -6   50129    3834   1
   0  -5   6   52527    3834  -2
   0   5  -6   52527    3834   1
   0   5  -6   43605    3834  -2
   0  -5   6   43605    3834   1
   0   5  -6   51286    3834  -2
   0  -5   6   51286    3834   1
   0   5  -6   44804    3834  -2
   0  -5   6   44804    3834   1
   0   5  -6   46645    3834  -2
   0  -5   6   46645    3834   1
   0   5  -6   54702    3876  -2
   0  -5   6   54702    3876   1
   0   5  -6   45906    3848  -2
   0  -5   6   45906    3848   1
   0   5  -6   44302    3820  -2
   0  -5   6   44302    3820   1
  -1   5  -6    6580     488   1
  -1   5  -6    6497     530   1
   1  -5   6    5256     613   1
   1  -5   6    6176     502   1
   1  -5   6    4894     599   1
   1  -5   6    6009     488   1
   1  -5   6    5479     488   1
   1  -5   6    6427     544   1
   1  -5   6    5047     488   1
  -2   5  -6   25650    1910   1
  -2   5  -6   23656    1910   1
   2  -5   6   23545    1910   1
   2  -5   6   22443    1952   1
   2  -5   6   25678    1952   1
   2  -5   6   24200    1910   1
   2  -5   6   22276    1980   1
   2  -5   6   23782    1924   1
   2  -5   6   23740    1910   1
  -3   5  -6   44498    3681   1
  -3   5  -6   48694    3695   1
  -3   5  -6   45125    3681   1
   3  -5   6   47174    3681   1
   3  -5   6   46673    3681   1
   3  -5   6   47077    3681   1
   3  -5   6   47230    3681   1
   3  -5   6   45488    3667   1
   3  -5   6   43173    3708   1
  -4   5  -6    1324     293   1
   4  -5   6    1645     209   1
   4  -5   6    1812     251   1
   4  -5   6    1659     223   1
   4  -5   6    1436     195   1
   4  -5   6    1757     516   1
  -5   5  -6     432     112   1
   5  -5   6     321     112   1
   5  -5   6     474     112   1
   5  -5   6     390     125   1
  -6   5  -6      84     112   1
  -6   5  -6     530     335   1
   6  -5   6     293     125   1
   6  -5   6     167     139   1
   6   4  -6     362     153   1
  -6  -4   6     446     265   1
  -6  -4   6     237     139   1
   5   4  -6    1408     237   1
  -5  -4   6    1032     223   1
  -5  -4   6     823     279   1
  -5  -4   6    1255     195   1
   4   4  -6     -56     139   1
  -4  -4   6      70      98   1
  -4  -4   6     586     251   1
  -4  -4   6       0     112   1
  -4  -4   6     209     139   1
   3   4  -6    6748     558   1
   3   4  -6    6288     586   1
   3   4  -6    5451     558   1
  -3  -4   6    6288     516   1
  -3  -4   6    6776     530   1
  -3  -4   6    6706     627   1
  -3  -4   6    6120     544   1
  -3  -4   6    5033     558   1
   2   4  -6    2691     307   1
   2   4  -6    2677     307   1
   2   4  -6    2928     279   1
  -2  -4   6    2272     404   1
  -2  -4   6    2872     293   1
  -2  -4   6    2468     265   1
  -2  -4   6    2872     362   1
  -2  -4   6    3221     321   1
  -2  -4   6    2607     418   1
  -2  -4   6    2677     251   1
   1   4  -6    6176     572   1
  -1  -4   6    7778     641   1
  -1  -4   6    7067     641   1
  -1  -4   6    6580     586   1
  -1  -4   6    7499     558   1
  -1  -4   6    6079     558   1
  -1  -4   6    6120     586   1
  -1  -4   6    7360     558   1
  -1  -4   6    7262     558   1
   0  -4   6     404     125  -2
   0   4  -6     404     125   1
   0   4  -6     558     125  -2
   0  -4   6     558     125   1
   0   4  -6     502      98  -2
   0  -4   6     502      98   1
   0   4  -6     781     125  -2
   0  -4   6     781     125   1
   0   4  -6     892     112  -2
   0  -4   6     892     112   1
   0   4  -6     795     195  -2
   0  -4   6     795     195   1
   0   4  -6     781     181  -2
   0  -4   6     781     181   1
   0   4  -6     655     125  -2
   0  -4   6     655     125   1
  -1   4  -6  262412   18234   1
   1  -4   6  216241   18248   1
   1  -4   6  237417   18262   1
   1  -4   6  223770   18248   1
   1  -4   6  202217   18234   1
   1  -4   6  221037   18234   1
   1  -4   6  262691   18234   1
   1  -4   6  216381   18234   1
   1  -4   6  227325   18234   1
  -2   4  -6     418      98   1
  -2   4  -6     460      98   1
   2  -4   6     697     125   1
   2  -4   6     418      84   1
   2  -4   6     627     112   1
   2  -4   6     251     181   1
   2  -4   6     446      98   1
   2  -4   6     307     167   1
   2  -4   6     502      84   1
   2  -4   6     627      98   1
  -3   4  -6   17272    1450   1
  -3   4  -6   19768    1464   1
  -3   4  -6   17746    1436   1
   3  -4   6   19991    1492   1
   3  -4   6   18722    1436   1
   3  -4   6   16701    1436   1
   3  -4   6   15781    1436   1
   3  -4   6   16812    1436   1
   3  -4   6   17579    1436   1
  -4   4  -6   22067    1757   1
   4  -4   6   21398    1757   1
   4  -4   6   22945    1743   1
   4  -4   6   19852    1840   1
   5  -4   6    2872     321   1
   5  -4   6    2802     293   1
  -6   4  -6       0      98   1
  -6   4  -6     -84     293   1
   6  -4   6     -70     112   1
   6   3  -6     265     181   1
   6   3  -6     209     153   1
  -6  -3   6     502     125   1
   5   3  -6     237     139   1
   5   3  -6     307     139   1
  -5  -3   6     641     209   1
  -5  -3   6     293     112   1
  -5  -3   6     432     139   1
  -5  -3   6     112     251   1
   4   3  -6    1074     195   1
   4   3  -6    1645     237   1
   4   3  -6    1101     251   1
   4   3  -6    1213     251   1
  -4  -3   6    1575     223   1
  -4  -3   6    1394     279   1
  -4  -3   6    1143     223   1
  -4  -3   6    1743     251   1
   3   3  -6    9409     809   1
   3   3  -6   10051     823   1
  -3  -3   6    8684     781   1
  -3  -3   6    9855     795   1
  -3  -3   6    9395     850   1
  -3  -3   6   10246     781   1
   2   3  -6    1673     265   1
   2   3  -6    2091     293   1
  -2  -3   6    1924     279   1
  -2  -3   6    2593     362   1
  -2  -3   6    2119     237   1
  -2  -3   6    2175     209   1
  -2  -3   6    2300     209   1
  -2  -3   6    2314     321   1
   1   3  -6     -84      84   1
   1   3  -6     -56     112   1
  -1  -3   6     -70      70   1
  -1  -3   6    -112     112   1
  -1  -3   6    -167     167   1
  -1  -3   6     -70      70   1
   0  -3   6  182186   13397  -2
   0   3  -6  182186   13397   1
   0   3  -6  165820   13383  -2
   0  -3   6  165820   13383   1
   0   3  -6  173836   13397  -2
   0  -3   6  173836   13397   1
   0   3  -6  165987   13383  -2
   0  -3   6  165987   13383   1
   0   3  -6  185058   13383  -2
   0  -3   6  185058   13383   1
   0   3  -6  154431   13383  -2
   0  -3   6  154431   13383   1
   0   3  -6  154319   13383  -2
   0  -3   6  154319   13383   1
  -1   3  -6  498979   34740   1
   1  -3   6  418766   34740   1
   1  -3   6  399821   34782   1
   1  -3   6  467543   34740   1
   1  -3   6  451178   34768   1
   1  -3   6  417066   34740   1
   1  -3   6  482863   34740   1
   1  -3   6  426879   34754   1
   1  -3   6  382188   34754   1
  -2   3  -6   14456    1213   1
  -2   3  -6   16757    1213   1
   2  -3   6   14707    1213   1
   2  -3   6   14345    1255   1
   2  -3   6   15070    1227   1
   2  -3   6   13940    1241   1
   2  -3   6   16603    1255   1
   2  -3   6   15307    1227   1
   2  -3   6   14944    1213   1
   2  -3   6   15000    1227   1
  -3   3  -6    1464     251   1
   3  -3   6    1297     223   1
   3  -3   6    1729     362   1
   3  -3   6    1506     251   1
   3  -3   6    1450     181   1
   3  -3   6    1631     223   1
  -4   3  -6   57797    4963   1
  -4   3  -6   60306    4949   1
   4  -3   6   63205    4949   1
   4  -3   6   68698    4949   1
   4  -3   6   60724    4949   1
  -5   3  -6    9590     948   1
   5  -3   6   11194     850   1
   5  -3   6    9744     850   1
   5  -3   6    8949     878   1
   5  -3   6   12184     878   1
  -6   3  -6      42     279   1
  -6   3  -6     209      98   1
   6  -3   6     251     139   1
   6  -3   6     293     125   1
  -6  -2   6    1115     265   1
   5   2  -6    5354     530   1
   5   2  -6    6357     530   1
  -5  -2   6    5326     502   1
  -5  -2   6    6734     530   1
  -5  -2   6    5340     641   1
   4   2  -6    3820     432   1
   4   2  -6    4196     544   1
   4   2  -6    3332     376   1
   4   2  -6    3499     362   1
   4   2  -6    3708     390   1
  -4  -2   6    3388     488   1
  -4  -2   6    3304     335   1
   3   2  -6    2984     307   1
  -3  -2   6    3736     293   1
  -3  -2   6    2565     404   1
  -3  -2   6    2356     446   1
  -3  -2   6    3346     279   1
   2   2  -6  124333    8921   1
   2   2  -6  116486    8921   1
   2   2  -6  103298    8921   1
  -2  -2   6  112875    8935   1
  -2  -2   6  110379    8907   1
  -2  -2   6  114464    8921   1
  -2  -2   6   97917    8907   1
  -2  -2   6  119314    8935   1
   1   2  -6  227827   16896   1
   1   2  -6  225094   16896   1
  -1  -2   6  224467   16910   1
  -1  -2   6  196698   16896   1
  -1  -2   6  191260   16896   1
   0  -2   6    1785     153  -2
   0   2  -6    1785     153   1
   0  -2   6    1478     167  -2
   0   2  -6    1478     167   1
   0   2  -6    1394     153  -2
   0  -2   6    1394     153   1
   0   2  -6    1575     153  -2
   0  -2   6    1575     153   1
   0   2  -6    1826     153  -2
   0  -2   6    1826     153   1
   0   2  -6    1492     167  -2
   0  -2   6    1492     167   1
   0   2  -6    1422     153  -2
   0  -2   6    1422     153   1
  -1   2  -6   26445    2189   1
   1  -2   6   26389    2189   1
   1  -2   6   28731    2189   1
   1  -2   6   25580    2189   1
   1  -2   6   31338    2189   1
   1  -2   6   26110    2189   1
   1  -2   6   26765    2189   1
   1  -2   6   28118    2189   1
  -2   2  -6   21830    1659   1
  -2   2  -6   20646    1659   1
   2  -2   6   17774    1659   1
   2  -2   6   20047    1645   1
   2  -2   6   22304    1645   1
   2  -2   6   19810    1659   1
   2  -2   6   22109    1659   1
  -3   2  -6   17705    1255   1
  -3   2  -6   15599    1241   1
  -3   2  -6   17426    1255   1
   3  -2   6   13648    1227   1
   3  -2   6   13411    1241   1
   3  -2   6   17621    1283   1
   3  -2   6   13954    1227   1
   3  -2   6   14233    1241   1
   3  -2   6   15516    1255   1
   3  -2   6   13898    1241   1
  -4   2  -6     474     167   1
  -4   2  -6     781     237   1
  -4   2  -6     599     251   1
   4  -2   6     195     237   1
   4  -2   6     530     335   1
   4  -2   6     446     112   1
   4  -2   6     864     181   1
   4  -2   6     404     167   1
  -5   2  -6     474     251   1
   5  -2   6     795     153   1
   5  -2   6     795     167   1
   5  -2   6     920     209   1
  -6   2  -6     251      98   1
  -6   2  -6     293     293   1
   6   1  -6     335     153   1
  -6  -1   6     181     279   1
  -6  -1   6     404     125   1
  -5  -1   6    1924     432   1
   4   1  -6   12128     990   1
   4   1  -6   10803     990   1
   4   1  -6   11138     948   1
   4   1  -6   10845     962   1
  -4  -1   6   12518     948   1
  -4  -1   6   12267     948   1
  -4  -1   6   11305    1018   1
  -4  -1   6   11612     948   1
   3   1  -6    2398     251   1
  -3  -1   6    2008     362   1
  -3  -1   6    2314     237   1
  -3  -1   6    2635     237   1
  -3  -1   6    2760     237   1
   2   1  -6   73954    6218   1
  -2  -1   6   84994    6218   1
  -2  -1   6   66606    6204   1
  -2  -1   6   87225    6218   1
   1   1  -6   24674    1938   1
   1   1  -6   26570    1938   1
   1   1  -6   26277    1938   1
  -1  -1   6   20340    1938   1
  -1  -1   6   25483    1938   1
  -1  -1   6   25078    1938   1
  -1  -1   6   22485    1938   1
  -1  -1   6   23517    1938   1
   0  -1   6   10943     781  -2
   0   1  -6   10943     781   1
   0  -1   6    9367     781  -2
   0   1  -6    9367     781   1
   0  -1   6   10901     795  -2
   0   1  -6   10901     795   1
   0   1  -6    9367     781  -2
   0  -1   6    9367     781   1
   0   1  -6   10204     795  -2
   0  -1   6   10204     795   1
   0   1  -6    9967     781  -2
   0  -1   6    9967     781   1
   0   1  -6    8768     781  -2
   0  -1   6    8768     781   1
   0   1  -6    8740     781  -2
   0  -1   6    8740     781   1
  -1   1  -6  275167   21272   1
  -1   1  -6  257729   21272   1
   1  -1   6  247872   21258   1
   1  -1   6  262663   21258   1
   1  -1   6  252236   21258   1
   1  -1   6  290362   21272   1
   1  -1   6  291965   21272   1
  -2   1  -6   42420    3388   1
  -2   1  -6   42253    3388   1
  -2   1  -6   41681    3388   1
   2  -1   6   39465    3374   1
   2  -1   6   43145    3388   1
   2  -1   6   47370    3388   1
   2  -1   6   40580    3374   1
   2  -1   6   44052    3374   1
   2  -1   6   41626    3388   1
  -3   1  -6    3555     321   1
   3  -1   6    3430     321   1
   3  -1   6    2440     418   1
   3  -1   6    2760     293   1
   3  -1   6    2788     335   1
   3  -1   6    3681     321   1
   3  -1   6    2691     293   1
  -5   1  -6     362     251   1
  -5   1  -6     349      84   1
  -5   1  -6     474     321   1
   5  -1   6     321     125   1
   5  -1   6     209     139   1
  -6   1  -6     -42     265   1
  -6   1  -6     209     237   1
   6  -1   6     474     139   1
   6  -1   6     -84     139   1
   6   0  -6     -28     167   1
   6   0  -6     195     167   1
  -6   0   6     321     125   1
   5   0  -6    5354     474   1
  -5   0   6    4447     488   1
  -5   0   6    4657     572   1
   4   0  -6    1673     251   1
  -4   0   6    2133     209   1
  -4   0   6    1743     223   1
   3   0  -6    4587     390   1
   3   0  -6    3485     349   1
   3   0  -6    3764     349   1
   3   0  -6    4238     404   1
  -3   0   6    3695     335   1
  -3   0   6    3569     446   1
  -3   0   6    4294     349   1
  -3   0   6    4029     335   1
   2   0  -6   52945    3681   1
   2   0  -6   48429    3681   1
   2   0  -6   44916    3681   1
   2   0  -6   45264    3681   1
   2   0  -6   44916    3681   1
  -2   0   6   43104    3681   1
  -2   0   6   46993    3695   1
  -2   0   6   43898    3681   1
   1   0  -6  185462   14191   1
   1   0  -6  202287   14191   1
  -1   0   6  159241   14191   1
  -1   0   6  179662   14191   1
  -1   0   6  166377   14191   1
  -1   0   6  180945   14191   1
   0   0   6  874209   72141  -2
   0   0  -6  874209   72141   1
   0   0   6  933149   72141  -2
   0   0  -6  933149   72141   1
   0   0   6  998027   72141  -2
   0   0  -6  998027   72141   1
   0   0   6  949460   72141  -2
   0   0  -6  949460   72141   1
   0   0  -6  919544   72141  -2
   0   0   6  919544   72141   1
   0   0  -6  845367   72141  -2
   0   0   6  845367   72141   1
   0   0  -6  832026   72127  -2
   0   0   6  832026   72127   1
   0   0  -6  930528   72141  -2
   0   0   6  930528   72141   1
  -1   0  -6   10023     864   1
  -1   0  -6   11222     864   1
   1   0   6    9465     850   1
   1   0   6   10246     864   1
   1   0   6   11961     864   1
   1   0   6   10134     864   1
   1   0   6   11724     864   1
  -2   0  -6   28424    2119   1
  -2   0  -6   30557    2133   1
   2   0   6   22513    2119   1
   2   0   6   24772    2119   1
  -3   0  -6   10985    1004   1
  -3   0  -6   13912    1032   1
  -3   0  -6   13731    1032   1
   3   0   6   11598    1004   1
   3   0   6   13592    1018   1
   3   0   6   12044    1004   1
   3   0   6   10413     990   1
   3   0   6   11626    1004   1
  -4   0  -6    7443     739   1
  -4   0  -6    7471     753   1
  -4   0  -6    7276     627   1
  -4   0  -6    8168     669   1
   4   0   6    7499     669   1
  -5   0  -6    1520     404   1
  -5   0  -6    1338     167   1
   5   0   6    1297     251   1
  -6   0  -6    1213     181   1
  -6   0  -6     753     251   1
  -6   0  -6     962     293   1
   6   0   6     920     167   1
  -7   1   6     432     153   1
  -7   1   6     516     125   1
  -6   1   6    1171     223   1
   5  -1  -6     -14     237   1
   5  -1  -6     139     167   1
  -5   1   6     153     153   1
   4  -1  -6    1018     223   1
  -4   1   6    1074     209   1
   3  -1  -6   15028    1199   1
   3  -1  -6   15390    1227   1
   3  -1  -6   14122    1199   1
  -3   1   6   14386    1241   1
  -3   1   6   15739    1199   1
   2  -1  -6  164969   11779   1
   2  -1  -6  140895   11779   1
   2  -1  -6  172247   11779   1
   2  -1  -6  145245   11765   1
  -2   1   6  133478   11779   1
  -2   1   6  134119   11779   1
   1  -1  -6   16408    1311   1
   1  -1  -6   15334    1324   1
   1  -1  -6   17342    1311   1
  -1   1   6   16408    1311   1
   0   1   6    7820     586  -2
   0  -1  -6    7820     586   1
   0   1   6    6804     586  -2
   0  -1  -6    6804     586   1
   0   1   6    7039     586  -2
   0  -1  -6    7039     586   1
   0   1   6    7179     599  -2
   0  -1  -6    7179     599   1
   0  -1  -6    6734     586  -2
   0   1   6    6734     586   1
   0  -1  -6    7680     586  -2
   0   1   6    7680     586   1
  -1  -1  -6   13187    1060   1
  -1  -1  -6   12783    1074   1
   1   1   6   12825    1060   1
   1   1   6   13731    1074   1
   1   1   6   13592    1074   1
  -2  -1  -6   19461    1659   1
  -2  -1  -6   22694    1673   1
  -2  -1  -6   21328    1673   1
   2   1   6   20395    1673   1
   2   1   6   19838    1659   1
  -3  -1  -6    7234     613   1
  -3  -1  -6    7346     613   1
  -3  -1  -6    5995     530   1
  -3  -1  -6    6148     558   1
   3   1   6    6218     572   1
   3   1   6    7471     586   1
   3   1   6    5688     558   1
   3   1   6    6511     586   1
  -4  -1  -6    1213     279   1
   4   1   6    1896     279   1
  -5  -1  -6     237     181   1
  -5  -1  -6    -251     251   1
  -5  -1  -6     613     307   1
  -5  -1  -6      28      84   1
   5   1   6     -28     139   1
   5   1   6       0     112   1
   5   1   6      14     167   1
  -6  -1  -6     641     279   1
  -6  -1  -6     181     209   1
   6   1   6     307     139   1
  -7   2   6      56     153   1
  -7   2   6     -98     139   1
  -7   2   6    -112     112   1
   6  -2  -6    6441     613   1
   6  -2  -6    6790     711   1
  -6   2   6    7931     613   1
  -6   2   6    7443     613   1
   5  -2  -6    2272     362   1
   5  -2  -6    2398     349   1
  -5   2   6    2649     321   1
   4  -2  -6   11682     990   1
   4  -2  -6   11765    1018   1
   4  -2  -6   10636     990   1
   4  -2  -6   13006     990   1
   4  -2  -6   10566    1032   1
   4  -2  -6   13146    1032   1
   4  -2  -6   12630     990   1
  -4   2   6   11975     990   1
  -4   2   6   11612     976   1
  -4   2   6   12825     976   1
   3  -2  -6   10176     948   1
   3  -2  -6   12337     976   1
   3  -2  -6   12100     948   1
   3  -2  -6   11891     948   1
   3  -2  -6   13062     948   1
   3  -2  -6   13090     976   1
   3  -2  -6   10525     934   1
  -3   2   6   10065     934   1
   2  -2  -6   12560    1018   1
   2  -2  -6   14359    1046   1
   2  -2  -6   12574    1018   1
   2  -2  -6   13257    1018   1
   2  -2  -6   12672    1032   1
   2  -2  -6   11919    1004   1
  -2   2   6   11277    1004   1
  -2   2   6   11640    1004   1
   1  -2  -6   70900    5089   1
   1  -2  -6   64432    5089   1
   1  -2  -6   67722    5089   1
   1  -2  -6   66105    5075   1
  -1   2   6   60348    5075   1
  -1   2   6   59916    5089   1
  -1   2   6   58661    5075   1
   0   2   6   42462    3485  -2
   0  -2  -6   42462    3485   1
   0   2   6   41207    3485  -2
   0  -2  -6   41207    3485   1
   0  -2  -6   46840    3485  -2
   0   2   6   46840    3485   1
   0  -2  -6   44581    3471  -2
   0   2   6   44581    3471   1
  -1  -2  -6     683     125   1
  -1  -2  -6     502      98   1
  -1  -2  -6     460      98   1
  -1  -2  -6     711     125   1
   1   2   6     572     112   1
   1   2   6     516      84   1
  -2  -2  -6   41375    3165   1
  -2  -2  -6   38168    3165   1
  -2  -2  -6   43731    3165   1
  -2  -2  -6   39660    3151   1
   2   2   6   39381    3151   1
   2   2   6   39479    3151   1
   2   2   6   36174    3151   1
   2   2   6   38224    3151   1
  -3  -2  -6   12699    1046   1
  -3  -2  -6   12644    1046   1
  -3  -2  -6   12365     976   1
  -3  -2  -6   11710     990   1
   3   2   6   10748    1004   1
   3   2   6   11556    1004   1
   3   2   6   13271    1004   1
  -4  -2  -6    7193     711   1
  -4  -2  -6    8517     781   1
  -4  -2  -6    8935     795   1
  -4  -2  -6    7945     669   1
   4   2   6    8601     725   1
   4   2   6    8266     725   1
   4   2   6    8182     711   1
  -5  -2  -6    1589     349   1
  -5  -2  -6    1352     307   1
  -5  -2  -6    1534     349   1
   5   2   6    1882     251   1
   5   2   6    1074     265   1
  -7   3   6    4894     446   1
   6  -3  -6     307     181   1
   6  -3  -6     781     112   1
  -6   3   6     516     139   1
   5  -3  -6    3137     307   1
   5  -3  -6    3346     376   1
  -5   3   6    3248     321   1
  -5   3   6    3123     307   1
   4  -3  -6   21175    1548   1
   4  -3  -6   17788    1561   1
   4  -3  -6   18778    1561   1
   4  -3  -6   17593    1548   1
   4  -3  -6   17328    1589   1
   4  -3  -6   17914    1561   1
   4  -3  -6   20353    1548   1
  -4   3   6   19991    1534   1
  -4   3   6   20423    1548   1
  -4   3   6   19977    1534   1
   3  -3  -6   15502    1255   1
   3  -3  -6   14582    1269   1
   3  -3  -6   16882    1297   1
   3  -3  -6   15878    1269   1
   3  -3  -6   15097    1269   1
   3  -3  -6   16241    1269   1
   3  -3  -6   16561    1269   1
  -3   3   6   16157    1255   1
  -3   3   6   13759    1255   1
   2  -3  -6   25287    1854   1
   2  -3  -6   19838    1868   1
   2  -3  -6   25287    1854   1
   2  -3  -6   23782    1854   1
   2  -3  -6   25092    1854   1
   2  -3  -6   26723    1868   1
   2  -3  -6   19838    1840   1
  -2   3   6   20549    1840   1
  -2   3   6   21272    1840   1
   1  -3  -6   35533    2788   1
   1  -3  -6   33527    2788   1
   1  -3  -6   35115    2802   1
  -1   3   6   33011    2788   1
  -1   3   6   37652    2774   1
   0   3   6  782999   59191  -2
   0  -3  -6  782999   59191   1
   0   3   6  792073   59205  -2
   0  -3  -6  792073   59205   1
   0   3   6  766033   59205  -2
   0  -3  -6  766033   59205   1
   0  -3  -6  689404   59191  -2
   0   3   6  689404   59191   1
   0  -3  -6  703747   59191  -2
   0   3   6  703747   59191   1
  -1  -3  -6   11110     850   1
  -1  -3  -6    9340     823   1
  -1  -3  -6   11375     864   1
  -1  -3  -6   10106     837   1
  -1  -3  -6    9967     850   1
   1   3   6   10023     837   1
   1   3   6   10288     837   1
   1   3   6    9242     823   1
  -2  -3  -6    6260     516   1
  -2  -3  -6    6079     572   1
  -2  -3  -6    6037     572   1
  -2  -3  -6    5493     544   1
  -2  -3  -6    6190     599   1
   2   3   6    5814     558   1
   2   3   6    5465     530   1
   2   3   6    6260     530   1
  -3  -3  -6     -70     167   1
  -3  -3  -6    -181     209   1
  -3  -3  -6     474     209   1
  -3  -3  -6     362     125   1
   3   3   6     195     112   1
   3   3   6     125     167   1
  -4  -3  -6     558     251   1
  -4  -3  -6     279     195   1
  -4  -3  -6     223     167   1
  -4  -3  -6     474     237   1
   4   3   6     432     153   1
   4   3   6     139     153   1
  -5  -3  -6     307     293   1
  -5  -3  -6      56     181   1
   5   3   6     -14     223   1
   5   3   6      70     181   1
   5   3   6     112     139   1
   6  -4  -6     181      98   1
   6  -4  -6     251     209   1
   6  -4  -6     307     181   1
  -6   4   6     181     125   1
  -6   4   6     195      98   1
   5  -4  -6   31185    2677   1
   5  -4  -6   28215    2705   1
   5  -4  -6   34712    2677   1
   5  -4  -6   32551    2677   1
   5  -4  -6   30641    2677   1
   5  -4  -6   33680    2677   1
   5  -4  -6   37025    2649   1
  -5   4   6   36899    2663   1
  -5   4   6   32286    2677   1
  -5   4   6   35226    2649   1
   4  -4  -6    5172     474   1
   4  -4  -6    4587     488   1
   4  -4  -6    5200     488   1
   4  -4  -6    5214     474   1
   4  -4  -6    4336     530   1
   4  -4  -6    5298     432   1
   4  -4  -6    5521     516   1
  -4   4   6    5172     446   1
  -4   4   6    5256     460   1
  -4   4   6    4433     432   1
   3  -4  -6    5172     599   1
   3  -4  -6    6776     558   1
   3  -4  -6    6357     558   1
  -3   4   6    6804     530   1
   2  -4  -6     725     139   1
   2  -4  -6     599     125   1
   2  -4  -6     544     139   1
   2  -4  -6     516     153   1
   2  -4  -6     460     139   1
   2  -4  -6     586     153   1
   1  -4  -6   25524    2077   1
   1  -4  -6   26960    2077   1
   1  -4  -6   26082    2077   1
   1  -4  -6   25803    2077   1
   1  -4  -6   22374    2077   1
  -1   4   6   27504    2063   1
  -1   4   6   26779    2063   1
   0   4   6   33151    2830  -2
   0  -4  -6   33151    2830   1
   0   4   6   37206    2844  -2
   0  -4  -6   37206    2844   1
   0   4   6   36676    2830  -2
   0  -4  -6   36676    2830   1
   0   4   6   41012    2830  -2
   0  -4  -6   41012    2830   1
   0  -4  -6   30962    2816  -2
   0   4   6   30962    2816   1
   0  -4  -6   33541    2816  -2
   0   4   6   33541    2816   1
  -1  -4  -6   13341    1185   1
  -1  -4  -6   12421    1157   1
  -1  -4  -6   15613    1171   1
  -1  -4  -6   15920    1171   1
  -1  -4  -6   14874    1171   1
   1   4   6   12978    1143   1
   1   4   6   13829    1143   1
  -2  -4  -6   31784    2649   1
  -2  -4  -6   33388    2649   1
  -2  -4  -6   31938    2621   1
  -2  -4  -6   34113    2649   1
  -2  -4  -6   33945    2649   1
   2   4   6   32551    2621   1
   2   4   6   30251    2635   1
   2   4   6   33987    2621   1
  -3  -4  -6    1910     404   1
  -3  -4  -6    1241     321   1
   3   4   6    1352     279   1
   3   4   6    1938     251   1
   3   4   6    1673     321   1
  -4  -4  -6     376     237   1
  -4  -4  -6     209     167   1
  -4  -4  -6      84     251   1
  -4  -4  -6     181     251   1
   4   4   6     237     153   1
   4   4   6     293     167   1
   4   4   6     279     125   1
  -5  -4  -6     446     167   1
  -5  -4  -6     376     307   1
  -5  -4  -6     558     251   1
   5   4   6     530     139   1
   5   4   6     139     167   1
   6  -5  -6      28      84   1
   6  -5  -6      84     209   1
  -6   5   6     -14     112   1
  -6   5   6      42     112   1
   5  -5  -6   13787    1213   1
   5  -5  -6   16199    1213   1
   5  -5  -6   13313    1227   1
  -5   5   6   15181    1185   1
   4  -5  -6      84     195   1
   4  -5  -6      14      56   1
   4  -5  -6     -98     139   1
   4  -5  -6      28     167   1
   4  -5  -6    -153     181   1
  -4   5   6     209      98   1
   3  -5  -6   13229     962   1
   3  -5  -6   10441     990   1
   3  -5  -6   11040     990   1
   3  -5  -6   12783     990   1
   3  -5  -6   12532    1004   1
   3  -5  -6   12086    1018   1
  -3   5   6   10901     962   1
  -3   5   6   11821     962   1
   2  -5  -6   15934    1227   1
   2  -5  -6   14651    1227   1
   2  -5  -6   13104    1227   1
   2  -5  -6   14233    1227   1
   2  -5  -6   17189    1199   1
   2  -5  -6   14135    1227   1
  -2   5   6   15042    1199   1
   1  -5  -6   24214    1966   1
   1  -5  -6   23963    1952   1
   1  -5  -6   25510    1966   1
   1  -5  -6   22513    1966   1
  -1   5   6   25720    1952   1
   0   5   6   42365    3611  -2
   0  -5  -6   42365    3611   1
   0   5   6   47858    3597  -2
   0  -5  -6   47858    3597   1
   0   5   6   42490    3597  -2
   0  -5  -6   42490    3597   1
   0   5   6   42950    3611  -2
   0  -5  -6   42950    3611   1
   0  -5  -6   48304    3597  -2
   0   5   6   48304    3597   1
   0  -5  -6   46617    3597  -2
   0   5   6   46617    3597   1
  -1  -5  -6     767     209   1
  -1  -5  -6    1115     265   1
  -1  -5  -6    1185     265   1
  -1  -5  -6     864     181   1
   1   5   6     669     139   1
  -2  -5  -6   26040    2133   1
  -2  -5  -6   25636    2147   1
  -2  -5  -6   24632    2133   1
  -2  -5  -6   30111    2175   1
  -2  -5  -6   23377    2161   1
   2   5   6   28062    2119   1
   2   5   6   26542    2133   1
   2   5   6   25678    2119   1
  -3  -5  -6    1283     293   1
  -3  -5  -6    1394     293   1
  -3  -5  -6     976     251   1
   3   5   6    1589     251   1
   3   5   6    1324     307   1
  -4  -5  -6     -28     279   1
  -4  -5  -6    -251     251   1
  -4  -5  -6     -70     167   1
  -4  -5  -6     -98     251   1
   4   5   6      70     293   1
   4   5   6     -42     125   1
   4   5   6    -181     181   1
   4   5   6     -28     153   1
   6  -6  -6    -112     209   1
   6  -6  -6     153     209   1
   6  -6  -6     -14      84   1
  -6   6   6     265     125   1
  -6   6   6     -28     153   1
   5  -6  -6    2356     265   1
  -5   6   6    2900     279   1
   4  -6  -6     139     139   1
   4  -6  -6      70     167   1
   4  -6  -6     -84     153   1
   4  -6  -6     335     209   1
   4  -6  -6     139      70   1
  -4   6   6     -14      98   1
   3  -6  -6    1060     251   1
   3  -6  -6    1297     167   1
   3  -6  -6    1868     321   1
   3  -6  -6    1366     321   1
   3  -6  -6    1882     307   1
   3  -6  -6    1241     265   1
  -3   6   6    1422     223   1
   2  -6  -6    1715     279   1
   2  -6  -6    2551     349   1
  -2   6   6    2147     237   1
  -2   6   6    1882     265   1
   1  -6  -6     195     153   1
   1  -6  -6     335     181   1
   1  -6  -6      98     167   1
  -1   6   6     -42     112   1
   0   6   6   44191    3959  -2
   0  -6  -6   44191    3959   1
   0   6   6   50003    3945  -2
   0  -6  -6   50003    3945   1
   0   6   6   49334    3945  -2
   0  -6  -6   49334    3945   1
   0  -6  -6   48443    3932  -2
   0   6   6   48443    3932   1
   0  -6  -6   54590    3932  -2
   0   6   6   54590    3932   1
  -1  -6  -6     823     251   1
  -1  -6  -6     460     223   1
  -1  -6  -6     627     195   1
  -1  -6  -6     753     181   1
   1   6   6     599     181   1
   1   6   6     599     153   1
  -2  -6  -6    6553     572   1
  -2  -6  -6    5019     669   1
  -2  -6  -6    5381     599   1
   2   6   6    6120     599   1
   2   6   6    5716     558   1
  -3  -6  -6     223     181   1
  -3  -6  -6     460     223   1
  -3  -6  -6     376     293   1
   3   6   6     516     139   1
   3   6   6     627     181   1
  -4  -6  -6    -251     251   1
  -4  -6  -6      28     307   1
  -4  -6  -6      28     293   1
   4   6   6      70     139   1
   6  -7  -6    -223     223   1
  -6   7   6      28     112   1
   5  -7  -6    -181     181   1
   5  -7  -6     -42      70   1
   5  -7  -6    -181     181   1
  -5   7   6    -112     112   1
   4  -7  -6      98     139   1
   4  -7  -6     307     195   1
   4  -7  -6     781     223   1
   4  -7  -6     376     181   1
  -4   7   6     335     125   1
   3  -7  -6     -56     181   1
   3  -7  -6     139     139   1
   3  -7  -6     293      84   1
   3  -7  -6      14     209   1
   3  -7  -6     112     195   1
  -3   7   6     558     125   1
   2  -7  -6    1422     321   1
   2  -7  -6     725     265   1
  -2   7   6    1018     223   1
   1  -7  -6   41124    3416   1
   1  -7  -6   39046    3416   1
  -1   7   6   46937    3388   1
   0  -7  -6  217998   17900  -2
   0   7   6  217998   17900   1
   0  -7  -6  233207   17914  -2
   0   7   6  233207   17914   1
  -1  -7  -6     390     209   1
  -1  -7  -6     404     237   1
  -1  -7  -6     376     209   1
  -1  -7  -6     209     167   1
   1   7   6     293     139   1
  -2  -7  -6    1673     404   1
  -2  -7  -6     906     279   1
  -2  -7  -6     823     223   1
  -2  -7  -6    1199     209   1
   2   7   6    1269     237   1
   2   7   6    1157     251   1
  -3  -7  -6    3374     418   1
  -3  -7  -6    2412     516   1
  -3  -7  -6    3569     460   1
   3   7   6    3318     390   1
   3   7   6    3611     362   1
   5  -8  -6      56      70   1
   5  -8  -6      84     195   1
   5  -8  -6      42     195   1
  -5   8   6     -42     125   1
   4  -8  -6     181     195   1
   4  -8  -6      56     237   1
  -4   8   6    -125     125   1
   3  -8  -6    6385     711   1
   3  -8  -6    8642     767   1
  -3   8   6    7109     655   1
  -3   8   6    7457     641   1
   2  -8  -6     990     223   1
   2  -8  -6    1074     223   1
   2  -8  -6    1338     251   1
   1  -8  -6     739     223   1
   1  -8  -6     572     237   1
  -1   8   6     934     167   1
   0   8   6   72824    6134  -2
   0  -8  -6   72824    6134   1
   0   8   6   77758    6134  -2
   0  -8  -6   77758    6134   1
   0  -8  -6   79292    6106  -2
   0   8   6   79292    6106   1
  -1  -8  -6    1143     279   1
  -1  -8  -6     920     181   1
  -1  -8  -6     488     237   1
  -1  -8  -6     349     209   1
   1   8   6     669     153   1
  -2  -8  -6      84     209   1
  -2  -8  -6    -153     279   1
  -2  -8  -6     181     181   1
  -2  -8  -6     125     251   1
   2   8   6     -14     139   1
  -3  -8  -6     223     167   1
  -3  -8  -6     -28     223   1
   3   8   6      28     153   1
   3   8   6    -153     153   1
  -5   9   6     669     139   1
  -5   9   6     739     139   1
   4  -9  -6    4921     669   1
   4  -9  -6    6120     599   1
  -4   9   6    5981     516   1
   3  -9  -6     362     251   1
   3  -9  -6     237     195   1
   2  -9  -6      14     195   1
   2  -9  -6     404     223   1
   2  -9  -6     125     223   1
  -2   9   6      42     125   1
   1  -9  -6    1896     418   1
   1  -9  -6    1938     404   1
  -1   9   6    2259     279   1
  -1   9   6    1561     362   1
   0   9   6   11194    1018  -2
   0  -9  -6   11194    1018   1
   0   9   6   11347    1018  -2
   0  -9  -6   11347    1018   1
   0  -9  -6   11710     962  -2
   0   9   6   11710     962   1
  -1  -9  -6     181     237   1
  -1  -9  -6     823     223   1
  -1  -9  -6     906     223   1
   1   9   6     530     195   1
   1   9   6     446     153   1
  -2  -9  -6     209     209   1
  -2  -9  -6     -14     195   1
  -2  -9  -6     279     321   1
   2   9   6    -153     153   1
   2   9   6      84     167   1
  -4  10   6     335     125   1
  -3  10   6    -153     153   1
   2 -10  -6     223     237   1
  -2  10   6     209     125   1
   1 -10  -6     837     223   1
   1 -10  -6     307     237   1
  -1  10   6     641     153   1
   0  10   6    2398     460  -2
   0 -10  -6    2398     460   1
   0  10   6    2259     432  -2
   0 -10  -6    2259     432   1
   0 -10  -6    2997     335  -2
   0  10   6    2997     335   1
  -1 -10  -6     711     265   1
  -1 -10  -6     864     251   1
   1  10   6     725     195   1
   1  10   6     837     195   1
   3 -11  -6    -167     307   1
  -3  11   6       0     139   1
   2 -11  -6     223     279   1
  -2  11   6     376     153   1
   1 -11  -6     209     237   1
  -1  11   6     418     167   1
   0  11   6     167     251  -2
   0 -11  -6     167     251   1
   0 -11  -6     474     209  -2
   0  11   6     474     209   1
   0 -11  -6      56     195  -2
   0  11   6      56     195   1
  -1 -12   7    -307     307   1
  -1 -12   7     209     209   1
   0  12  -7     321     223  -2
   0 -12   7     321     223   1
   0  12  -7     404     321  -2
   0 -12   7     404     321   1
   0  12  -7     502     307  -2
   0 -12   7     502     307   1
   0  12  -7     -42     209  -2
   0 -12   7     -42     209   1
   1 -12   7     349     237   1
   1 -12   7      98     335   1
   1 -12   7     223     181   1
   1 -12   7    -307     335   1
   2 -12   7    -265     279   1
   2 -12   7     181     167   1
   2  11  -7     558     265   1
  -2 -11   7    -181     181   1
  -2 -11   7     251     181   1
  -2 -11   7    -112     293   1
  -2 -11   7     -98     307   1
  -1 -11   7     139     293   1
  -1 -11   7      56     293   1
   0  11  -7    3458     627  -2
   0 -11   7    3458     627   1
   0  11  -7    4545     586  -2
   0 -11   7    4545     586   1
   0  11  -7    4113     474  -2
   0 -11   7    4113     474   1
   0  11  -7    3318     404  -2
   0 -11   7    3318     404   1
   1 -11   7     349     153   1
   1 -11   7     237     209   1
   1 -11   7     502     307   1
   1 -11   7     432     125   1
   2 -11   7     -28     362   1
   2 -11   7     -42     139   1
   2 -11   7     195     112   1
   2 -11   7     139     112   1
   3 -11   7      56     139   1
   3 -11   7     251     112   1
   3 -11   7     223     112   1
   4 -11   7     823     181   1
   4 -11   7     725     125   1
   4 -11   7     474     195   1
   3  10  -7     376     237   1
  -3 -10   7     460     195   1
  -3 -10   7     209     167   1
  -3 -10   7     -28     362   1
   2  10  -7     223     209   1
  -2 -10   7     335     167   1
  -2 -10   7     488     293   1
  -2 -10   7      42     293   1
  -2 -10   7     460     195   1
   1  10  -7       0     209   1
  -1 -10   7      56     279   1
  -1 -10   7     -14     195   1
  -1 -10   7     390     279   1
  -1 -10   7     -70     153   1
   0  10  -7     139     279  -2
   0 -10   7     139     279   1
   0  10  -7     -56     139  -2
   0 -10   7     -56     139   1
   0  10  -7     -70     265  -2
   0 -10   7     -70     265   1
   1 -10   7    3290     627   1
   1 -10   7    3695     613   1
   1 -10   7    5019     502   1
   1 -10   7    5117     432   1
   1 -10   7    4169     404   1
   2 -10   7     655     153   1
   2 -10   7     418     195   1
   2 -10   7    1199     335   1
   2 -10   7     683     237   1
   2 -10   7     -84     432   1
   2 -10   7     934     181   1
   3 -10   7     572     153   1
   3 -10   7     655     153   1
   3 -10   7    1046     195   1
   3 -10   7     767     167   1
  -4  10  -7    -167     167   1
   4 -10   7     349     139   1
   4 -10   7     -42      98   1
   4 -10   7     307     112   1
   4 -10   7     321     125   1
   4   9  -7     516     209   1
  -4  -9   7     223     209   1
  -4  -9   7     125     153   1
   3   9  -7      84     223   1
  -3  -9   7      42     335   1
  -3  -9   7     153     167   1
  -3  -9   7      84     195   1
   2   9  -7     683     223   1
  -2  -9   7     544     293   1
  -2  -9   7     697     167   1
  -2  -9   7     655     293   1
  -2  -9   7     613     209   1
   1   9  -7     823     209   1
  -1  -9   7     850     307   1
  -1  -9   7    1046     223   1
  -1  -9   7    1171     307   1
   0   9  -7    8879     850  -2
   0  -9   7    8879     850   1
   0   9  -7   10162     990  -2
   0  -9   7   10162     990   1
   0   9  -7   10664     892  -2
   0  -9   7   10664     892   1
   1  -9   7   13452    1269   1
   1  -9   7   16882    1283   1
   1  -9   7   13313    1394   1
   1  -9   7   17161    1338   1
   1  -9   7   18499    1311   1
   1  -9   7   15599    1408   1
   2  -9   7     -42     293   1
   2  -9   7    -139     139   1
   2  -9   7      14      98   1
   2  -9   7     -42     112   1
  -3   9  -7     572     223   1
   3  -9   7     516     112   1
   3  -9   7     544     139   1
   3  -9   7     460     125   1
   3  -9   7     251     237   1
   3  -9   7     502     112   1
   4  -9   7     335     112   1
   4  -9   7     293     125   1
   4  -9   7     321     125   1
   4  -9   7     321     139   1
   4  -9   7     404     112   1
  -5   9  -7     -98      98   1
   5  -9   7      98     125   1
   5  -9   7     237     112   1
   5  -9   7     251      98   1
   4   8  -7    -153     181   1
  -4  -8   7    -125     223   1
  -4  -8   7     251     307   1
   3   8  -7     739     195   1
  -3  -8   7     739     209   1
  -3  -8   7     572     307   1
   2   8  -7    1506     335   1
  -2  -8   7    1548     307   1
  -2  -8   7    1408     321   1
  -2  -8   7     892     307   1
   1   8  -7     418     209   1
   1   8  -7     572     209   1
  -1  -8   7     627     167   1
  -1  -8   7     669     125   1
  -1  -8   7     209     265   1
  -1  -8   7     488     195   1
  -1  -8   7     432     265   1
   0   8  -7    9911     878  -2
   0  -8   7    9911     878   1
   0   8  -7   11222    1004  -2
   0  -8   7   11222    1004   1
   0   8  -7   10915    1018  -2
   0  -8   7   10915    1018   1
   0   8  -7   11222     906  -2
   0  -8   7   11222     906   1
  -1   8  -7   49710    4071   1
   1  -8   7   48457    4043   1
   1  -8   7   49320    4127   1
   1  -8   7   56626    4071   1
   1  -8   7   45808    4057   1
   1  -8   7   56040    4057   1
   1  -8   7   49125    4113   1
   1  -8   7   52234    4085   1
  -2   8  -7    1185     279   1
  -2   8  -7     962     195   1
   2  -8   7    1129     181   1
   2  -8   7     906     335   1
   2  -8   7     558     237   1
   2  -8   7     906     167   1
   2  -8   7    1324     251   1
  -3   8  -7    1896     362   1
   3  -8   7    2091     265   1
   3  -8   7    2189     418   1
   3  -8   7    2830     279   1
   3  -8   7    2370     293   1
   3  -8   7    2621     251   1
   4  -8   7    6260     586   1
   4  -8   7    6901     586   1
   4  -8   7    7499     599   1
   4  -8   7    6901     599   1
  -5   8  -7     544     112   1
   5  -8   7     516     112   1
   5  -8   7     265     112   1
   5  -8   7     362     125   1
   5   7  -7       0     167   1
   5   7  -7      98     167   1
  -5  -7   7     307     251   1
   4   7  -7      84     153   1
  -4  -7   7     390     153   1
  -4  -7   7     307     195   1
   3   7  -7    2356     362   1
  -3  -7   7    2189     516   1
  -3  -7   7    2133     349   1
  -3  -7   7    2231     335   1
  -3  -7   7    1603     237   1
   2   7  -7    1213     293   1
   2   7  -7    1408     376   1
  -2  -7   7    2161     530   1
  -2  -7   7    1255     293   1
   1   7  -7    4099     432   1
  -1  -7   7    4559     544   1
  -1  -7   7    3820     418   1
  -1  -7   7    4531     572   1
  -1  -7   7    4015     460   1
   0  -7   7    3123     349  -2
   0   7  -7    3123     349   1
   0   7  -7    2802     307  -2
   0  -7   7    2802     307   1
   0   7  -7    3402     279  -2
   0  -7   7    3402     279   1
  -1   7  -7   29121    2328   1
   1  -7   7   29344    2314   1
   1  -7   7   28829    2398   1
   1  -7   7   30404    2314   1
   1  -7   7   27044    2370   1
   1  -7   7   30125    2356   1
   1  -7   7   27769    2314   1
   1  -7   7   29149    2328   1
  -2   7  -7    3151     335   1
  -2   7  -7    2510     376   1
  -2   7  -7    2523     390   1
   2  -7   7    2384     265   1
   2  -7   7    2328     321   1
   2  -7   7    2747     279   1
   2  -7   7    2872     265   1
  -3   7  -7    2412     376   1
   3  -7   7    3151     335   1
   3  -7   7    3053     432   1
   3  -7   7    2928     307   1
   3  -7   7    3611     307   1
   3  -7   7    3207     307   1
  -4   7  -7    -237     265   1
  -4   7  -7     125     209   1
   4  -7   7     -98      98   1
   4  -7   7     237     112   1
   4  -7   7     -56     112   1
   4  -7   7     -14      84   1
  -5   7  -7     627     112   1
  -5   7  -7     237     335   1
   5  -7   7     544     125   1
   5  -7   7     767     167   1
   5  -7   7     669     139   1
   5   6  -7    5632     599   1
  -5  -6   7    6441     613   1
   4   6  -7     153     139   1
   4   6  -7     474     167   1
  -4  -6   7     -84     112   1
  -4  -6   7     516     237   1
  -4  -6   7     -84     181   1
   3   6  -7   39283    3025   1
   3   6  -7   35031    3039   1
   3   6  -7   41709    3039   1
  -3  -6   7   40887    3025   1
  -3  -6   7   34196    3039   1
  -3  -6   7   34989    2997   1
   2   6  -7   12546    1129   1
   2   6  -7   14777    1157   1
  -2  -6   7   13940    1143   1
  -2  -6   7   13689    1227   1
  -2  -6   7   11835    1157   1
  -2  -6   7   14637    1115   1
  -2  -6   7   14470    1227   1
  -2  -6   7   14819    1115   1
   1   6  -7   10469     850   1
  -1  -6   7   10650     823   1
  -1  -6   7   10678     823   1
  -1  -6   7    9549     934   1
  -1  -6   7    9953     850   1
  -1  -6   7    9367     864   1
  -1  -6   7   10190     934   1
   0  -6   7    -139     139  -2
   0   6  -7    -139     139   1
   0  -6   7      70     112  -2
   0   6  -7      70     112   1
   0   6  -7     125     153  -2
   0  -6   7     125     153   1
   0   6  -7     -28     223  -2
   0  -6   7     -28     223   1
   0   6  -7      28      70  -2
   0  -6   7      28      70   1
   0   6  -7      14      84  -2
   0  -6   7      14      84   1
  -1   6  -7   29358    2482   1
   1  -6   7   29665    2523   1
   1  -6   7   33750    2468   1
   1  -6   7   31045    2496   1
   1  -6   7   30976    2468   1
   1  -6   7   32704    2468   1
   1  -6   7   28173    2510   1
   1  -6   7   31296    2454   1
  -2   6  -7    6997     544   1
  -2   6  -7    6316     530   1
   2  -6   7    5493     530   1
   2  -6   7    5549     613   1
   2  -6   7    5869     516   1
   2  -6   7    6469     516   1
   2  -6   7    5856     516   1
  -3   6  -7    6622     711   1
  -3   6  -7    6983     683   1
  -3   6  -7    7722     711   1
   3  -6   7    8029     683   1
   3  -6   7    8545     669   1
   3  -6   7    7959     767   1
   3  -6   7    8949     669   1
   3  -6   7    8879     669   1
  -4   6  -7    1408     335   1
   4  -6   7    1380     237   1
   4  -6   7    1575     195   1
   4  -6   7    1673     223   1
   4  -6   7    1436     209   1
  -5   6  -7      14      98   1
  -5   6  -7     -98     279   1
   5  -6   7     167     112   1
   5  -6   7      70      98   1
   5  -6   7     -28      98   1
  -6   6  -7     990     516   1
  -6   6  -7    1213     209   1
   6  -6   7    1631     237   1
   6  -6   7    1032     237   1
   5   5  -7    3123     349   1
  -5  -5   7    2942     362   1
  -5  -5   7    3193     307   1
  -5  -5   7    2523     418   1
  -5  -5   7    3304     488   1
   4   5  -7     237     279   1
   4   5  -7     460     153   1
  -4  -5   7     293     181   1
  -4  -5   7     390     125   1
  -4  -5   7     711     251   1
  -4  -5   7     669     167   1
   3   5  -7     -84     209   1
   3   5  -7     558     153   1
  -3  -5   7    -125     293   1
  -3  -5   7     307     181   1
  -3  -5   7     516     153   1
  -3  -5   7      98     237   1
  -3  -5   7     209     112   1
   2   5  -7   27616    2105   1
   2   5  -7   29289    2119   1
   2   5  -7   24479    2119   1
  -2  -5   7   24576    2161   1
  -2  -5   7   28034    2105   1
  -2  -5   7   22945    2119   1
  -2  -5   7   24186    2161   1
  -2  -5   7   26682    2119   1
  -2  -5   7   27546    2105   1
  -2  -5   7   27741    2147   1
   1   5  -7    4894     516   1
   1   5  -7    6218     516   1
  -1  -5   7    5911     474   1
  -1  -5   7    6288     474   1
  -1  -5   7    5646     502   1
  -1  -5   7    5451     474   1
  -1  -5   7    5354     530   1
  -1  -5   7    5465     613   1
  -1  -5   7    5674     599   1
  -1  -5   7    6051     474   1
   0  -5   7   17175    1297  -2
   0   5  -7   17175    1297   1
   0  -5   7   16115    1297  -2
   0   5  -7   16115    1297   1
   0   5  -7   15627    1283  -2
   0  -5   7   15627    1283   1
   0   5  -7   17272    1352  -2
   0  -5   7   17272    1352   1
   0   5  -7   15948    1311  -2
   0  -5   7   15948    1311   1
   0   5  -7   14819    1283  -2
   0  -5   7   14819    1283   1
   0   5  -7   14860    1283  -2
   0  -5   7   14860    1283   1
  -1   5  -7   12504     990   1
   1  -5   7   12881    1060   1
   1  -5   7   10817    1032   1
   1  -5   7   11124     976   1
   1  -5   7   11584     962   1
   1  -5   7   11040     962   1
   1  -5   7   12811     976   1
   1  -5   7   13480    1004   1
  -2   5  -7   10678     823   1
  -2   5  -7   10483     809   1
   2  -5   7    9298     809   1
   2  -5   7    8977     809   1
   2  -5   7    9549     809   1
   2  -5   7   10511     878   1
   2  -5   7    9326     823   1
  -3   5  -7   15460    1171   1
  -3   5  -7   13369    1157   1
  -3   5  -7   14010    1143   1
   3  -5   7   13550    1143   1
   3  -5   7   15348    1227   1
   3  -5   7   13926    1129   1
   3  -5   7   13926    1129   1
   3  -5   7   12950    1143   1
   3  -5   7   12867    1129   1
  -4   5  -7      84     195   1
  -4   5  -7      70     153   1
   4  -5   7     112     125   1
   4  -5   7     -42     112   1
   4  -5   7      28      98   1
   4  -5   7     -70     335   1
   4  -5   7      56      98   1
  -5   5  -7     544     237   1
  -5   5  -7     432     112   1
   5  -5   7     279     125   1
   5  -5   7     195     112   1
   5  -5   7     181     112   1
  -6   5  -7      98     112   1
  -6   5  -7    -181     335   1
   6  -5   7     153     125   1
   6  -5   7       0     209   1
   6   4  -7     153     153   1
   6   4  -7     209     153   1
  -6  -4   7      14     112   1
  -6  -4   7      70     139   1
  -6  -4   7     167     251   1
   5   4  -7     223     153   1
   5   4  -7     390     139   1
  -5  -4   7      98     153   1
  -5  -4   7     335     125   1
  -5  -4   7     376     251   1
  -5  -4   7     321     223   1
   4   4  -7      84     139   1
   4   4  -7      70     139   1
   4   4  -7     349     223   1
  -4  -4   7     139      98   1
  -4  -4   7    -139     223   1
  -4  -4   7     181     251   1
   3   4  -7    6134     572   1
   3   4  -7    6106     558   1
   3   4  -7    6385     544   1
  -3  -4   7    5493     613   1
  -3  -4   7    6079     544   1
  -3  -4   7    6037     516   1
  -3  -4   7    6385     516   1
   2   4  -7    6037     488   1
   2   4  -7    4894     488   1
   2   4  -7    4894     460   1
  -2  -4   7    4768     558   1
  -2  -4   7    4880     516   1
  -2  -4   7    5577     572   1
  -2  -4   7    5772     446   1
  -2  -4   7    5242     474   1
   1   4  -7   16324    1283   1
  -1  -4   7   16129    1269   1
  -1  -4   7   15711    1269   1
  -1  -4   7   16659    1269   1
  -1  -4   7   13620    1297   1
  -1  -4   7   18137    1338   1
  -1  -4   7   16185    1283   1
  -1  -4   7   16631    1269   1
  -1  -4   7   13759    1324   1
   0  -4   7     112      84  -2
   0   4  -7     112      84   1
   0  -4   7     209      98  -2
   0   4  -7     209      98   1
   0   4  -7     153      84  -2
   0  -4   7     153      84   1
   0   4  -7     265     195  -2
   0  -4   7     265     195   1
   0   4  -7     293     181  -2
   0  -4   7     293     181   1
   0   4  -7      56     125  -2
   0  -4   7      56     125   1
   0   4  -7     195      84  -2
   0  -4   7     195      84   1
   0   4  -7     279      70  -2
   0  -4   7     279      70   1
   0   4  -7     112      70  -2
   0  -4   7     112      70   1
   0   4  -7     251      84  -2
   0  -4   7     251      84   1
  -1   4  -7   24047    1715   1
   1  -4   7   20479    1715   1
   1  -4   7   18290    1729   1
   1  -4   7   24493    1715   1
   1  -4   7   20493    1715   1
   1  -4   7   20618    1771   1
  -2   4  -7     -56      98   1
  -2   4  -7     139     112   1
   2  -4   7      70      84   1
   2  -4   7    -112     181   1
   2  -4   7     -84      84   1
   2  -4   7      98     112   1
   2  -4   7     -98      98   1
   2  -4   7     -70      70   1
   2  -4   7      98      84   1
  -3   4  -7     474     153   1
  -3   4  -7     613     125   1
  -3   4  -7     488     167   1
   3  -4   7     767     153   1
   3  -4   7     488      98   1
  -4   4  -7    7193     669   1
  -4   4  -7    5967     613   1
   4  -4   7    7611     572   1
   4  -4   7    7667     572   1
   4  -4   7    5716     599   1
   4  -4   7    5381     809   1
   5  -4   7    2984     293   1
   5  -4   7    2705     293   1
  -6   4  -7     934     139   1
   6  -4   7    1032     209   1
   6   3  -7     335     167   1
   6   3  -7     446     153   1
  -6  -3   7     627     125   1
   5   3  -7     446     139   1
   5   3  -7     335     153   1
  -5  -3   7     502     153   1
  -5  -3   7     265     125   1
  -5  -3   7     711     265   1
   4   3  -7    6553     627   1
   4   3  -7    6106     613   1
  -4  -3   7    5395     655   1
   3   3  -7   22652    1771   1
   3   3  -7   23029    1785   1
   3   3  -7   21927    1785   1
  -3  -3   7   23113    1771   1
  -3  -3   7   21830    1771   1
  -3  -3   7   21886    1812   1
  -3  -3   7   20061    1812   1
  -3  -3   7   21872    1757   1
   2   3  -7     -84      98   1
   2   3  -7    -112     112   1
   2   3  -7     -84      98   1
  -2  -3   7     -98     112   1
  -2  -3   7     -84     195   1
  -2  -3   7     -14      70   1
   1   3  -7   60460    4907   1
   1   3  -7   62300    4907   1
  -1  -3   7   69548    4907   1
  -1  -3   7   54702    4907   1
  -1  -3   7   62119    4949   1
  -1  -3   7   64459    4907   1
  -1  -3   7   55190    4907   1
  -1  -3   7   65338    4907   1
   0  -3   7     418      84  -2
   0   3  -7     418      84   1
   0  -3   7     683     167  -2
   0   3  -7     683     167   1
   0   3  -7     558      98  -2
   0  -3   7     558      98   1
   0   3  -7     544      84  -2
   0  -3   7     544      84   1
   0   3  -7     307      98  -2
   0  -3   7     307      98   1
   0   3  -7     432      70  -2
   0  -3   7     432      70   1
   1  -3   7    4894     418   1
   1  -3   7    4545     418   1
   1  -3   7    4545     418   1
   1  -3   7    5549     488   1
   1  -3   7    4601     404   1
   1  -3   7    5131     544   1
  -2   3  -7   45027    3248   1
  -2   3  -7   45432    3248   1
   2  -3   7   36161    3248   1
   2  -3   7   35157    3248   1
   2  -3   7   41960    3248   1
   2  -3   7   38475    3248   1
   2  -3   7   43410    3262   1
   2  -3   7   41389    3276   1
   2  -3   7   40524    3262   1
  -3   3  -7    1994     265   1
  -3   3  -7    1631     293   1
   3  -3   7    1868     223   1
   3  -3   7    2203     251   1
   3  -3   7    1715     223   1
  -4   3  -7   11807    1101   1
  -4   3  -7   14777    1101   1
  -4   3  -7   11124    1074   1
   4  -3   7   12490    1060   1
   4  -3   7   13424    1032   1
  -5   3  -7    3179     502   1
   5  -3   7    3402     349   1
   5  -3   7    3458     335   1
   5  -3   7    3625     390   1
  -6   3  -7    -265     293   1
   6  -3   7     307     139   1
   6  -3   7      56     125   1
   6   2  -7     223     153   1
   6   2  -7     -98     153   1
  -6  -2   7     139     265   1
   5   2  -7    1534     251   1
   5   2  -7    1520     251   1
  -5  -2   7    1213     307   1
  -5  -2   7    1352     209   1
  -5  -2   7    1506     265   1
   4   2  -7    3583     446   1
   4   2  -7    3332     390   1
   4   2  -7    3639     460   1
   4   2  -7    3945     376   1
  -4  -2   7    4517     376   1
  -4  -2   7    3904     362   1
  -4  -2   7    3834     502   1
  -4  -2   7    4670     390   1
   3   2  -7    6636     558   1
   3   2  -7    6330     544   1
   3   2  -7    6901     586   1
  -3  -2   7    6887     544   1
  -3  -2   7    7332     544   1
  -3  -2   7    6162     767   1
  -3  -2   7    5967     627   1
  -3  -2   7    5925     586   1
  -3  -2   7    6093     558   1
   2   2  -7   39688    3151   1
   2   2  -7   40970    3151   1
   2   2  -7   37136    3151   1
  -2  -2   7   38670    3151   1
  -2  -2   7   38461    3165   1
  -2  -2   7   43996    3179   1
  -2  -2   7   35296    3151   1
  -2  -2   7   39228    3151   1
  -2  -2   7   42295    3137   1
   1   2  -7  225275   16143   1
   1   2  -7  234922   16143   1
   1   2  -7  199291   16157   1
  -1  -2   7  193505   16143   1
  -1  -2   7  208561   16143   1
  -1  -2   7  188751   16143   1
  -1  -2   7  186257   16143   1
  -1  -2   7  180778   16143   1
  -1  -2   7  215350   16143   1
   0  -2   7  157707   11835  -2
   0   2  -7  157707   11835   1
   0  -2   7  135555   11835  -2
   0   2  -7  135555   11835   1
   0  -2   7  159924   11821  -2
   0   2  -7  159924   11821   1
   0   2  -7  160021   11835  -2
   0  -2   7  160021   11835   1
   0   2  -7  159966   11835  -2
   0  -2   7  159966   11835   1
   0   2  -7  143348   11835  -2
   0  -2   7  143348   11835   1
   0   2  -7  126857   11835  -2
   0  -2   7  126857   11835   1
   0   2  -7  138092   11821  -2
   0  -2   7  138092   11821   1
   0   2  -7  161330   11835  -2
   0  -2   7  161330   11835   1
   1  -2   7    2830     293   1
   1  -2   7    3541     307   1
   1  -2   7    3248     293   1
   1  -2   7    3820     432   1
   1  -2   7    3736     307   1
  -2   2  -7  137033   10999   1
  -2   2  -7  155783   10999   1
   2  -2   7  136838   10999   1
   2  -2   7  134495   10999   1
   2  -2   7  135583   10999   1
   2  -2   7  131764   10999   1
   2  -2   7  141466   10999   1
   2  -2   7  136127   10999   1
  -3   2  -7    8433     711   1
  -3   2  -7    8782     739   1
  -3   2  -7    8712     725   1
   3  -2   7    8963     697   1
   3  -2   7    7736     725   1
   3  -2   7    7973     711   1
   3  -2   7    7290     697   1
   3  -2   7    9340     725   1
   3  -2   7    8447     711   1
  -4   2  -7   30223    2621   1
  -4   2  -7   35213    2649   1
  -4   2  -7   27365    2635   1
   4  -2   7   33248    2607   1
   4  -2   7   35115    2621   1
   4  -2   7   32147    2593   1
   4  -2   7   34698    2621   1
  -5   2  -7     418     251   1
   5  -2   7     613     139   1
  -6   2  -7    -223     293   1
  -6   2  -7     -98      98   1
   6  -2   7    -112     139   1
   6  -2   7    -125     125   1
   6   1  -7     223     167   1
   6   1  -7     181     153   1
  -6  -1   7     153     139   1
  -6  -1   7     321     279   1
   5   1  -7     460     153   1
   5   1  -7     641     153   1
   5   1  -7     460     223   1
   5   1  -7     112     279   1
  -5  -1   7     251     251   1
   4   1  -7   10469     823   1
   4   1  -7    8085     809   1
   4   1  -7   10580     809   1
   4   1  -7   10162     850   1
   4   1  -7   11236     850   1
   4   1  -7    9479     850   1
  -4  -1   7    8866     795   1
  -4  -1   7    9228     809   1
  -4  -1   7    8796     809   1
  -4  -1   7   10357     892   1
   3   1  -7    9465     767   1
   3   1  -7    9144     753   1
   3   1  -7    9674     767   1
   3   1  -7    9367     767   1
   3   1  -7    9409     795   1
  -3  -1   7    9186     823   1
  -3  -1   7    8963     767   1
  -3  -1   7    9381     767   1
  -3  -1   7    9897     767   1
   2   1  -7  118061    9326   1
   2   1  -7  121085    9326   1
   2   1  -7  128056    9326   1
  -2  -1   7  101221    9312   1
  -2  -1   7  124347    9326   1
  -2  -1   7  118117    9326   1
  -2  -1   7  114032    9312   1
  -2  -1   7  124222    9340   1
  -2  -1   7  108274    9312   1
   1   1  -7  140755   10539   1
  -1  -1   7  126299   10539   1
  -1  -1   7  122061   10539   1
  -1  -1   7  141661   10539   1
  -1  -1   7  133896   10539   1
   0   1  -7    2245     195  -2
   0  -1   7    2245     195   1
   0   1  -7    1534     181  -2
   0  -1   7    1534     181   1
   0   1  -7    1659     251  -2
   0  -1   7    1659     251   1
   0   1  -7    1840     195  -2
   0  -1   7    1840     195   1
   0   1  -7    1896     181  -2
   0  -1   7    1896     181   1
   0   1  -7    1659     167  -2
   0  -1   7    1659     167   1
  -1   1  -7    3959     335   1
   1  -1   7    3276     321   1
   1  -1   7    3569     321   1
   1  -1   7    4196     335   1
  -2   1  -7   73075    5883   1
  -2   1  -7   78692    5883   1
  -2   1  -7   72072    5869   1
   2  -1   7   73605    5869   1
   2  -1   7   74525    5869   1
   2  -1   7   77243    5883   1
   2  -1   7   70510    5869   1
   2  -1   7   73410    5869   1
   2  -1   7   72323    5869   1
  -3   1  -7    9144     725   1
  -3   1  -7    7750     711   1
   3  -1   7    9214     725   1
   3  -1   7    8364     711   1
   3  -1   7    8001     711   1
   3  -1   7    8433     683   1
   3  -1   7    8378     725   1
   3  -1   7    7764     697   1
  -4   1  -7     920     167   1
   4  -1   7    1046     251   1
  -5   1  -7    1297     181   1
   5  -1   7    1729     265   1
   5  -1   7    1143     251   1
  -6   1  -7     -14     112   1
  -6   1  -7      28     279   1
  -6   1  -7     167     237   1
   6  -1   7     -56     125   1
   6  -1   7     139     139   1
  -6   0   7    1534     237   1
  -6   0   7    1297     321   1
  -6   0   7    1645     265   1
   5   0  -7    2091     307   1
   4   0  -7     516     181   1
   4   0  -7     376     153   1
   4   0  -7     376      84   1
   4   0  -7     307     139   1
  -4   0   7      56     251   1
  -4   0   7     153     112   1
   3   0  -7     488     112   1
   3   0  -7     404     125   1
   3   0  -7     362     139   1
  -3   0   7     669     195   1
  -3   0   7     474      98   1
  -3   0   7     265      84   1
   2   0  -7  149983   13592   1
   2   0  -7  166196   13578   1
   2   0  -7  196963   13592   1
   2   0  -7  191609   13592   1
   2   0  -7  174894   13578   1
  -2   0   7  168455   13578   1
  -2   0   7  178198   13578   1
  -2   0   7  146526   13578   1
  -2   0   7  168803   13592   1
   1   0  -7  390649   28299   1
   1   0  -7  385351   28299   1
  -1   0   7  345942   28285   1
  -1   0   7  340074   28285   1
  -1   0   7  326677   28285   1
  -1   0   7  352927   28285   1
   0   0   7   42420    3346  -2
   0   0  -7   42420    3346   1
   0   0   7   39409    3346  -2
   0   0  -7   39409    3346   1
   0   0   7   46031    3346  -2
   0   0  -7   46031    3346   1
   0   0   7   43912    3346  -2
   0   0  -7   43912    3346   1
   0   0  -7   38684    3346  -2
   0   0   7   38684    3346   1
   0   0  -7   44484    3346  -2
   0   0   7   44484    3346   1
   0   0  -7   39618    3346  -2
   0   0   7   39618    3346   1
  -1   0  -7   83210    6232   1
  -1   0  -7   79208    6232   1
  -1   0  -7   66202    6232   1
   1   0   7   76658    6232   1
   1   0   7   82568    6232   1
   1   0   7   77229    6232   1
   1   0   7   79515    6232   1
   1   0   7   83684    6232   1
  -2   0  -7   46631    3625   1
  -2   0  -7   47872    3625   1
  -2   0  -7   43480    3611   1
   2   0   7   47119    3625   1
   2   0   7   48736    3625   1
   2   0   7   43131    3611   1
   2   0   7   41793    3611   1
   2   0   7   44665    3611   1
  -4   0  -7    1185     153   1
  -5   0  -7    1004     321   1
  -5   0  -7     418     265   1
   5   0   7     795     153   1
   5   0   7    1213     237   1
  -6   0  -7     195     265   1
  -6   0  -7     488     223   1
   6   0   7     349     153   1
   6  -1  -7     -42     181   1
   6  -1  -7     -28     153   1
  -6   1   7     209     125   1
  -6   1   7     -42     125   1
   5  -1  -7     641     181   1
   5  -1  -7     376     195   1
   5  -1  -7     390     251   1
   5  -1  -7     627      98   1
  -5   1   7     572     167   1
   4  -1  -7    2384     293   1
   4  -1  -7    2077     362   1
   4  -1  -7    2091     349   1
  -4   1   7    2272     279   1
   2  -1  -7   41305    3262   1
   2  -1  -7   40566    3262   1
   2  -1  -7   44777    3276   1
   2  -1  -7   39827    3276   1
   2  -1  -7   45989    3276   1
  -2   1   7   37150    3262   1
  -2   1   7   37931    3262   1
   1  -1  -7     209      70   1
   1  -1  -7     279      84   1
  -1   1   7     237      56   1
  -1   1   7     195      70   1
   0   1   7  206818   16282  -2
   0  -1  -7  206818   16282   1
   0   1   7  210596   16282  -2
   0  -1  -7  210596   16282   1
   0   1   7  203820   16282  -2
   0  -1  -7  203820   16282   1
   0   1   7  230767   16282  -2
   0  -1  -7  230767   16282   1
   0  -1  -7  218318   16282  -2
   0   1   7  218318   16282   1
   0  -1  -7  191372   16282  -2
   0   1   7  191372   16282   1
   0  -1  -7  174420   16282  -2
   0   1   7  174420   16282   1
   0  -1  -7  206999   16282  -2
   0   1   7  206999   16282   1
  -1  -1  -7   41249    3290   1
  -1  -1  -7   40803    3290   1
  -1  -1  -7   39074    3290   1
  -1  -1  -7   41723    3276   1
   1   1   7   39144    3276   1
   1   1   7   43856    3290   1
   1   1   7   42880    3290   1
  -2  -1  -7   13215     976   1
  -2  -1  -7   11682    1004   1
  -2  -1  -7   11319    1004   1
   2   1   7   13648     976   1
   2   1   7   10483     990   1
  -3  -1  -7   49947    3876   1
  -3  -1  -7   50171    3904   1
  -3  -1  -7   44623    3876   1
  -3  -1  -7   51495    3904   1
   3   1   7   48192    3890   1
   3   1   7   43815    3876   1
   3   1   7   48722    3876   1
   3   1   7   52652    3890   1
  -4  -1  -7   34182    2523   1
  -4  -1  -7   28257    2537   1
  -4  -1  -7   32663    2579   1
  -4  -1  -7   28843    2579   1
   4   1   7   33290    2551   1
   4   1   7   33527    2551   1
   4   1   7   34670    2551   1
   4   1   7   27992    2537   1
  -5  -1  -7     251     321   1
  -5  -1  -7     641     112   1
  -5  -1  -7     544     265   1
  -5  -1  -7     195     195   1
   5   1   7     544     195   1
   5   1   7     404     153   1
   6  -2  -7       0     167   1
  -6   2   7     -56     125   1
  -6   2   7      56     112   1
   5  -2  -7    1436     265   1
   5  -2  -7     948     251   1
   5  -2  -7    1115     181   1
   5  -2  -7     892     209   1
  -5   2   7    1241     279   1
  -5   2   7    1199     209   1
   4  -2  -7    3653     349   1
   4  -2  -7    3458     362   1
   4  -2  -7    2760     446   1
   4  -2  -7    3430     279   1
   4  -2  -7    2607     349   1
  -4   2   7    3165     293   1
  -4   2   7    3276     307   1
  -4   2   7    2356     335   1
   3  -2  -7   17133    1366   1
   3  -2  -7   16492    1366   1
   3  -2  -7   17119    1394   1
   2  -2  -7   10901     864   1
   2  -2  -7   12198     892   1
   2  -2  -7    8935     878   1
   2  -2  -7   10999     878   1
   2  -2  -7   10329     906   1
  -2   2   7   10887     864   1
  -2   2   7   10706     864   1
   1  -2  -7  101221    7388   1
   1  -2  -7  101304    7388   1
   1  -2  -7  104565    7402   1
   1  -2  -7   90376    7388   1
   1  -2  -7   89037    7388   1
  -1   2   7   89428    7374   1
  -1   2   7   81369    7388   1
  -1   2   7   86974    7374   1
   0   2   7   11668    1060  -2
   0  -2  -7   11668    1060   1
   0   2   7   12727    1060  -2
   0  -2  -7   12727    1060   1
   0  -2  -7   15111    1060  -2
   0   2   7   15111    1060   1
   0  -2  -7   12964    1046  -2
   0   2   7   12964    1046   1
  -1  -2  -7   22192    1980   1
  -1  -2  -7   25566    1980   1
  -1  -2  -7   23294    1966   1
   1   2   7   26807    1966   1
   1   2   7   25078    1966   1
   1   2   7   24493    1952   1
  -2  -2  -7     223      98   1
  -2  -2  -7     390     153   1
  -2  -2  -7     418     153   1
  -2  -2  -7     167     195   1
  -2  -2  -7     139     153   1
   2   2   7     362      98   1
   2   2   7      42     153   1
   2   2   7     153     125   1
  -3  -2  -7    5409     488   1
  -3  -2  -7    5061     558   1
  -3  -2  -7    5158     530   1
  -3  -2  -7    5354     558   1
  -3  -2  -7    5688     460   1
   3   2   7    5493     516   1
   3   2   7    5549     488   1
   3   2   7    5995     516   1
  -4  -2  -7     599     167   1
  -4  -2  -7     349     223   1
  -4  -2  -7     753     265   1
  -4  -2  -7     586     237   1
   4   2   7     307     167   1
   4   2   7     641     139   1
   4   2   7    1101     265   1
   4   2   7     613     167   1
  -5  -2  -7     167     251   1
  -5  -2  -7     293     181   1
  -5  -2  -7     446     335   1
   5   2   7     167     153   1
   5   2   7      98     125   1
   6  -3  -7     432     237   1
   6  -3  -7     544     181   1
   6  -3  -7     349     112   1
  -6   3   7     474     139   1
  -6   3   7     655     125   1
   5  -3  -7    2091     237   1
   5  -3  -7    2426     349   1
  -5   3   7    1952     349   1
   4  -3  -7   41180    3137   1
   4  -3  -7   43815    3123   1
   4  -3  -7   38642    3137   1
   4  -3  -7   35408    3151   1
   4  -3  -7   38586    3137   1
   4  -3  -7   37332    3193   1
   4  -3  -7   39925    3137   1
  -4   3   7   40148    3137   1
  -4   3   7   36565    3123   1
  -4   3   7   40538    3123   1
   3  -3  -7     488     153   1
   3  -3  -7     418     125   1
   3  -3  -7     321     195   1
   3  -3  -7     195      70   1
   3  -3  -7     474     125   1
   3  -3  -7     335     139   1
   3  -3  -7     223     139   1
  -3   3   7     251      84   1
  -3   3   7     112      98   1
   2  -3  -7   28118    2300   1
   2  -3  -7   29066    2314   1
   2  -3  -7   30543    2314   1
   2  -3  -7   27588    2286   1
   2  -3  -7   28508    2300   1
   2  -3  -7   29735    2300   1
   2  -3  -7   30097    2314   1
  -2   3   7   28299    2286   1
  -2   3   7   26696    2286   1
   1  -3  -7  141118    9730   1
   1  -3  -7  123218    9730   1
   1  -3  -7  114171    9730   1
   1  -3  -7  110003    9730   1
   1  -3  -7  129771    9730   1
  -1   3   7  132280    9730   1
  -1   3   7  107368    9730   1
   0   3   7  102643    8266  -2
   0  -3  -7  102643    8266   1
   0  -3  -7  104469    8252  -2
   0   3   7  104469    8252   1
   0  -3  -7  105067    8252  -2
   0   3   7  105067    8252   1
  -1  -3  -7   15892    1380   1
  -1  -3  -7   17718    1394   1
  -1  -3  -7   15795    1380   1
  -1  -3  -7   18123    1394   1
  -1  -3  -7   17161    1394   1
   1   3   7   16408    1366   1
   1   3   7   18025    1380   1
   1   3   7   17607    1380   1
  -2  -3  -7   16896    1394   1
  -2  -3  -7   15892    1394   1
  -2  -3  -7   19573    1366   1
   2   3   7   15279    1380   1
  -3  -3  -7     488     181   1
  -3  -3  -7     446     139   1
  -3  -3  -7     809     223   1
   3   3   7     223     112   1
   3   3   7     362     167   1
  -4  -3  -7    2482     474   1
  -4  -3  -7    3011     418   1
  -4  -3  -7    3011     446   1
   4   3   7    3569     362   1
   4   3   7    2760     349   1
  -5  -3  -7     112     167   1
  -5  -3  -7     418     293   1
  -5  -3  -7      28     237   1
   5   3   7    -181     181   1
   5   3   7     -98     112   1
   5   3   7      70     181   1
   6  -4  -7     112      98   1
  -6   4   7     390     125   1
  -6   4   7     223     112   1
   5  -4  -7    2537     237   1
   5  -4  -7    1952     349   1
   5  -4  -7    2147     362   1
   5  -4  -7    1771     362   1
   5  -4  -7    1854     362   1
  -5   4   7    2440     293   1
  -5   4   7    1798     251   1
   4  -4  -7   56863    4475   1
   4  -4  -7   63037    4461   1
   4  -4  -7   55761    4461   1
   4  -4  -7   52819    4447   1
   4  -4  -7   56904    4433   1
  -4   4   7   54771    4447   1
  -4   4   7   50659    4433   1
   3  -4  -7    5340     502   1
   3  -4  -7    4740     488   1
   3  -4  -7    5228     530   1
   3  -4  -7    5465     460   1
   3  -4  -7    4141     488   1
  -3   4   7    5326     432   1
   2  -4  -7   33332    2356   1
   2  -4  -7   25817    2328   1
   2  -4  -7   32858    2356   1
   2  -4  -7   30976    2356   1
   2  -4  -7   25859    2342   1
   2  -4  -7   33848    2342   1
   2  -4  -7   24646    2342   1
  -2   4   7   26528    2328   1
   1  -4  -7   77730    5618   1
   1  -4  -7   60264    5605   1
   1  -4  -7   70496    5605   1
   1  -4  -7   59930    5605   1
   1  -4  -7   76393    5618   1
  -1   4   7   77954    5605   1
  -1   4   7   70789    5605   1
   0   4   7  140058   11333  -2
   0  -4  -7  140058   11333   1
   0   4   7  155532   11333  -2
   0  -4  -7  155532   11333   1
   0   4   7  146095   11333  -2
   0  -4  -7  146095   11333   1
   0   4   7  155685   11333  -2
   0  -4  -7  155685   11333   1
   0  -4  -7  134468   11319  -2
   0   4   7  134468   11319   1
   0  -4  -7  136517   11319  -2
   0   4   7  136517   11319   1
   0  -4  -7  130858   11319  -2
   0   4   7  130858   11319   1
  -1  -4  -7     349     167   1
  -1  -4  -7     265     195   1
  -1  -4  -7      14     139   1
  -1  -4  -7     153     139   1
  -1  -4  -7     251     153   1
   1   4   7     265     112   1
   1   4   7     279     125   1
  -2  -4  -7    3179     390   1
  -2  -4  -7    3137     418   1
  -2  -4  -7    2858     432   1
  -2  -4  -7    3945     516   1
  -2  -4  -7    2956     446   1
   2   4   7    3611     362   1
   2   4   7    3583     404   1
   2   4   7    3290     362   1
  -3  -4  -7     906     265   1
  -3  -4  -7    1185     279   1
  -3  -4  -7    1311     251   1
  -3  -4  -7     850     195   1
   3   4   7     990     195   1
   3   4   7    1185     195   1
  -4  -4  -7    -153     237   1
  -4  -4  -7     307     181   1
  -4  -4  -7    -181     265   1
  -4  -4  -7       0     251   1
   4   4   7     223     153   1
   4   4   7     -84     167   1
   4   4   7    -112     112   1
  -5  -4  -7    -112     153   1
  -5  -4  -7     -98     293   1
  -5  -4  -7     223     251   1
   5   4   7      56     181   1
   6  -5  -7     460     237   1
   6  -5  -7     502      98   1
  -6   5   7     558     125   1
  -5   5   7     864     195   1
   4  -5  -7     335     321   1
   4  -5  -7     167     153   1
   4  -5  -7     237     237   1
   4  -5  -7     307      70   1
   4  -5  -7     362     167   1
   4  -5  -7     293     195   1
  -4   5   7     390     125   1
  -4   5   7     335     112   1
   3  -5  -7     265     181   1
   3  -5  -7     390     195   1
   3  -5  -7     112     167   1
   3  -5  -7     153     153   1
   3  -5  -7     139      70   1
   3  -5  -7     -28     167   1
  -3   5   7     251     125   1
   2  -5  -7    3290     376   1
   2  -5  -7    4322     390   1
   2  -5  -7    2858     404   1
  -2   5   7    3806     362   1
   1  -5  -7   24284    1910   1
   1  -5  -7   20869    1896   1
   1  -5  -7   22290    1910   1
   1  -5  -7   23782    1910   1
  -1   5   7   26068    1882   1
  -1   5   7   24451    1896   1
   0   5   7   21481    1785  -2
   0  -5  -7   21481    1785   1
   0   5   7   22513    1785  -2
   0  -5  -7   22513    1785   1
   0   5   7   22248    1771  -2
   0  -5  -7   22248    1771   1
   0   5   7   21091    1785  -2
   0  -5  -7   21091    1785   1
   0  -5  -7   21635    1757  -2
   0   5   7   21635    1757   1
   0  -5  -7   22332    1757  -2
   0   5   7   22332    1757   1
  -1  -5  -7    -139     167   1
  -1  -5  -7      14     153   1
  -1  -5  -7      84     195   1
  -1  -5  -7     -56     167   1
   1   5   7     265     125   1
   1   5   7    -125     125   1
  -2  -5  -7   40245    3067   1
  -2  -5  -7   38698    3081   1
  -2  -5  -7   36690    3053   1
  -2  -5  -7   36830    3081   1
  -2  -5  -7   35296    3067   1
   2   5   7   41068    3053   1
   2   5   7   36063    3039   1
   2   5   7   39144    3067   1
  -3  -5  -7      56     181   1
  -3  -5  -7     237     251   1
  -3  -5  -7     -42     251   1
   3   5   7    -167     167   1
   3   5   7      28     112   1
  -4  -5  -7    1046     293   1
  -4  -5  -7     781     181   1
   4   5   7     837     153   1
   6  -6  -7     432      98   1
   6  -6  -7     293     237   1
   6  -6  -7     139     251   1
  -6   6   7     390     125   1
   5  -6  -7     669     209   1
   5  -6  -7      84     362   1
  -5   6   7     599     139   1
   4  -6  -7    1966     335   1
   4  -6  -7    1213     181   1
   4  -6  -7    1506     293   1
  -4   6   7    1506     223   1
   3  -6  -7    1896     335   1
   2  -6  -7   46324    3918   1
   2  -6  -7   48429    3904   1
   2  -6  -7   48790    3918   1
   2  -6  -7   54046    3918   1
  -2   6   7   46129    3890   1
  -2   6   7   49752    3904   1
   1  -6  -7     153     181   1
   1  -6  -7       0     181   1
   1  -6  -7     237     167   1
  -1   6   7     139     125   1
   0   6   7    2858     474  -2
   0  -6  -7    2858     474   1
   0   6   7    3179     418  -2
   0  -6  -7    3179     418   1
   0   6   7    3290     446  -2
   0  -6  -7    3290     446   1
   0   6   7    3207     376  -2
   0  -6  -7    3207     376   1
   0  -6  -7    3513     362  -2
   0   6   7    3513     362   1
   0  -6  -7    3527     349  -2
   0   6   7    3527     349   1
  -1  -6  -7   82011    6009   1
  -1  -6  -7   73117    6037   1
  -1  -6  -7   77243    6009   1
   1   6   7   67931    5995   1
   1   6   7   76352    5995   1
  -2  -6  -7     669     251   1
  -2  -6  -7    -139     181   1
  -2  -6  -7     -70     167   1
   2   6   7     181     139   1
   2   6   7      56     195   1
  -3  -6  -7    4210     613   1
  -3  -6  -7    5368     516   1
  -3  -6  -7    5298     544   1
   3   6   7    4531     516   1
   3   6   7    5883     488   1
  -4  -6  -7     558     265   1
  -4  -6  -7     223     167   1
   4   6   7     321     139   1
   4   6   7     390     153   1
  -6   7   7     -28     112   1
   5  -7  -7     167     195   1
   5  -7  -7     195      84   1
   5  -7  -7     139     195   1
   4  -7  -7    4559     376   1
   4  -7  -7    3458     488   1
   4  -7  -7    3639     502   1
   4  -7  -7    4406     488   1
  -4   7   7    4782     404   1
   3  -7  -7    -153     181   1
  -2   7   7    -125     181   1
   1  -7  -7   13578    1129   1
   1  -7  -7   13104    1143   1
  -1   7   7   12658    1074   1
   0   7   7   27685    2510  -2
   0  -7  -7   27685    2510   1
   0   7   7   31436    2551  -2
   0  -7  -7   31436    2551   1
   0   7   7   31324    2523  -2
   0  -7  -7   31324    2523   1
   0  -7  -7   29860    2482  -2
   0   7   7   29860    2482   1
   0  -7  -7   34071    2482  -2
   0   7   7   34071    2482   1
  -1  -7  -7     530     251   1
  -1  -7  -7      14     167   1
  -1  -7  -7     -42     195   1
  -1  -7  -7     418     209   1
   1   7   7     195     139   1
  -2  -7  -7     920     251   1
  -2  -7  -7     167     279   1
  -2  -7  -7     488     209   1
   2   7   7     850     223   1
   2   7   7     613     153   1
  -3  -7  -7     669     349   1
   3   7   7     -42     237   1
  -5   8   7    4266     390   1
   4  -8  -7     -42     237   1
   4  -8  -7    -195     195   1
  -4   8   7     -14     112   1
   2  -8  -7     -42     181   1
   2  -8  -7     -14     195   1
  -2   8   7      42     125   1
   1  -8  -7    8461     823   1
   1  -8  -7    8796     823   1
  -1   8   7    9507     753   1
   0   8   7    8322     823  -2
   0  -8  -7    8322     823   1
   0   8   7    9130     837  -2
   0  -8  -7    9130     837   1
   0  -8  -7    8531     767  -2
   0   8   7    8531     767   1
  -1  -8  -7       0     265   1
  -1  -8  -7     251     181   1
  -1  -8  -7    -139     195   1
  -1  -8  -7      56     209   1
   1   8   7      28     125   1
  -2  -8  -7     711     265   1
  -2  -8  -7     -56     307   1
  -2  -8  -7       0     195   1
  -3  -8  -7     516     237   1
   3   8   7     697     167   1
   5  -9  -7     -42     209   1
  -5   9   7    -112     167   1
   4  -9  -7    -181     195   1
   4  -9  -7    -125     572   1
  -4   9   7      84     112   1
   3  -9  -7     488     251   1
   3  -9  -7     795     237   1
   2  -9  -7    -139     237   1
   2  -9  -7    -181     223   1
  -2   9   7    -125     125   1
   1  -9  -7    5800     697   1
   1  -9  -7    6776     683   1
  -1   9   7    7959     613   1
  -1   9   7    6859     641   1
   0   9   7     418     223  -2
   0  -9  -7     418     223   1
   0   9   7     669     237  -2
   0  -9  -7     669     237   1
   0  -9  -7     502     153  -2
   0   9   7     502     153   1
  -1  -9  -7      70     209   1
  -1  -9  -7    -125     223   1
   1   9   7     390     181   1
   1   9   7    -139     139   1
  -2  -9  -7       0     209   1
   2   9   7     293     153   1
   2   9   7      70     167   1
   4 -10  -7     209     418   1
   4 -10  -7     167     195   1
  -4  10   7      42     125   1
   3 -10  -7     293     279   1
   3 -10  -7     418     307   1
  -3  10   7     460     139   1
   2 -10  -7    -181     223   1
  -2  10   7     195     125   1
   1 -10  -7    6748     711   1
  -1  10   7    7569     641   1
   0  10   7     112     237  -2
   0 -10  -7     112     237   1
   0  10   7     237     209  -2
   0 -10  -7     237     209   1
   0 -10  -7     446     153  -2
   0  10   7     446     153   1
  -1 -10  -7     293     265   1
  -1 -10  -7    -153     223   1
   1  10   7     265     167   1
   1  10   7      84     181   1
   3 -11  -7    -125     321   1
   2 -11  -7     544     293   1
  -2  11   7     432     153   1
   1 -11  -7     209     251   1
   1 -11  -7      98     237   1
   0  12  -8    2105     516  -2
   0 -12   8    2105     516   1
   0  12  -8    2063     404  -2
   0 -12   8    2063     404   1
   0  12  -8    2635     613  -2
   0 -12   8    2635     613   1
   1 -12   8    -279     349   1
   1 -12   8     307     335   1
   1 -12   8       0     237   1
   2 -12   8     892     293   1
   2  11  -8     195     265   1
  -2 -11   8     139     321   1
  -2 -11   8     153     167   1
  -2 -11   8     362     195   1
  -1 -11   8     167     195   1
  -1 -11   8     -14     362   1
   0  11  -8     809     335  -2
   0 -11   8     809     335   1
   0  11  -8     558     223  -2
   0 -11   8     558     223   1
   0  11  -8     181     293  -2
   0 -11   8     181     293   1
   1 -11   8     -56     125   1
   1 -11   8     349     321   1
   1 -11   8      28     209   1
   1 -11   8      98     153   1
   2 -11   8      70     125   1
   2 -11   8     125     139   1
   2 -11   8     279     237   1
   3 -11   8      42      98   1
   3 -11   8     112     139   1
   3 -11   8      98     112   1
   3  10  -8     139     223   1
  -3 -10   8      70     153   1
  -3 -10   8     390     195   1
  -3 -10   8     167     390   1
   2  10  -8     293     209   1
  -2 -10   8      14     293   1
  -2 -10   8     265     307   1
  -2 -10   8      42     195   1
  -2 -10   8     390     167   1
   1  10  -8     167     223   1
  -1 -10   8     251     293   1
  -1 -10   8     502     153   1
  -1 -10   8     349     307   1
  -1 -10   8     613     209   1
   0  10  -8    3625     613  -2
   0 -10   8    3625     613   1
   0  10  -8    3862     460  -2
   0 -10   8    3862     460   1
   0  10  -8    4127     390  -2
   0 -10   8    4127     390   1
   0  10  -8    2802     335  -2
   0 -10   8    2802     335   1
   0  10  -8    2942     558  -2
   0 -10   8    2942     558   1
   1 -10   8    1673     376   1
   1 -10   8    1324     349   1
   1 -10   8    1910     237   1
   1 -10   8    2133     279   1
   2 -10   8      84      98   1
   2 -10   8    -153     223   1
   2 -10   8     209     139   1
   2 -10   8    -112     335   1
   2 -10   8     181      98   1
   3 -10   8     223     139   1
   3 -10   8     446     139   1
   3 -10   8     167     112   1
   3 -10   8     167      98   1
   3 -10   8     502     251   1
  -4  10  -8    1101     153   1
   4 -10   8    1213     195   1
   4 -10   8     864     195   1
   4 -10   8    1213     237   1
   4   9  -8     265     209   1
  -4  -9   8     112     153   1
  -4  -9   8     125     223   1
  -3  -9   8    -153     390   1
  -3  -9   8     -42     209   1
  -3  -9   8    -153     153   1
   2   9  -8     -14     195   1
  -2  -9   8    -195     195   1
  -2  -9   8    -251     279   1
  -2  -9   8     167     293   1
  -2  -9   8    -153     153   1
   1   9  -8    1673     362   1
  -1  -9   8    1785     376   1
  -1  -9   8    2412     321   1
  -1  -9   8    1966     376   1
  -1  -9   8    2426     251   1
  -1  -9   8    2468     390   1
   0   9  -8  104705    8405  -2
   0  -9   8  104705    8405   1
   0   9  -8  101960    8378  -2
   0  -9   8  101960    8378   1
   0   9  -8  105527    8433  -2
   0  -9   8  105527    8433   1
   0   9  -8  100524    8364  -2
   0  -9   8  100524    8364   1
   0   9  -8  114408    8447  -2
   0  -9   8  114408    8447   1
  -1   9  -8    -237     237   1
   1  -9   8     139      84   1
   1  -9   8      42     112   1
   1  -9   8     -28     153   1
   1  -9   8     376     293   1
   1  -9   8     237     293   1
   1  -9   8     293     209   1
  -2   9  -8    3193     502   1
   2  -9   8    4336     404   1
   2  -9   8    4196     362   1
   2  -9   8    3290     362   1
   2  -9   8    3959     349   1
   2  -9   8    4099     502   1
  -3   9  -8     390     209   1
   3  -9   8     195     112   1
   3  -9   8     251      98   1
   3  -9   8     153     237   1
   4  -9   8     -70      98   1
   4  -9   8     153     125   1
   4  -9   8     -28      98   1
  -5   9  -8     -56     112   1
   5  -9   8     -42      98   1
   5  -9   8     181     139   1
   5  -9   8      84     112   1
   4   8  -8     167     265   1
   4   8  -8    -209     209   1
  -4  -8   8    -125     195   1
   3   8  -8    5828     586   1
  -3  -8   8    6525     599   1
  -3  -8   8    4935     753   1
  -3  -8   8    6692     586   1
   2   8  -8    5103     488   1
  -2  -8   8    4322     641   1
  -2  -8   8    3862     641   1
  -2  -8   8    4768     502   1
  -2  -8   8    3750     446   1
   1   8  -8     -28     293   1
  -1  -8   8     209     153   1
  -1  -8   8      98     279   1
  -1  -8   8     -56     265   1
  -1  -8   8     390     195   1
   0  -8   8     112     209  -2
   0   8  -8     112     209   1
   0   8  -8     251     112  -2
   0  -8   8     251     112   1
   0   8  -8      28     362  -2
   0  -8   8      28     362   1
   0   8  -8     376     209  -2
   0  -8   8     376     209   1
  -1   8  -8    2900     376   1
   1  -8   8    3527     293   1
   1  -8   8    2203     544   1
   1  -8   8    3025     418   1
  -2   8  -8    2830     390   1
  -2   8  -8    2886     418   1
   2  -8   8    3695     321   1
   2  -8   8    3402     307   1
   2  -8   8    2468     474   1
   2  -8   8    3374     362   1
  -3   8  -8    1952     362   1
  -3   8  -8    1924     474   1
   3  -8   8    2872     265   1
   3  -8   8    2551     279   1
   3  -8   8    2579     307   1
   3  -8   8    2593     279   1
  -4   8  -8    -223     223   1
   4  -8   8      84     112   1
   4  -8   8     125      98   1
   4  -8   8    -112     125   1
   4  -8   8     -98      98   1
  -5   8  -8      84      98   1
   5  -8   8     112     125   1
   5  -8   8     -98      98   1
   5  -8   8      70      98   1
   5   7  -8     -70     181   1
   5   7  -8     195     167   1
  -5  -7   8     112     153   1
  -5  -7   8     293     279   1
   4   7  -8     153     153   1
   4   7  -8     307     167   1
  -4  -7   8      56     125   1
  -4  -7   8    -153     153   1
   3   7  -8   15111    1269   1
   3   7  -8   16603    1297   1
  -3  -7   8   13452    1366   1
  -3  -7   8   16059    1255   1
  -3  -7   8   15669    1297   1
   2   7  -8   10343     878   1
   2   7  -8    8573     850   1
   2   7  -8    9827     892   1
  -2  -7   8   10148     823   1
  -2  -7   8    9479     809   1
  -2  -7   8   11054     864   1
  -2  -7   8    9061     962   1
  -2  -7   8   10051     878   1
  -2  -7   8   10469     990   1
   1   7  -8     920     167   1
   1   7  -8     586     195   1
  -1  -7   8    1129     195   1
  -1  -7   8     432     293   1
  -1  -7   8     990     209   1
  -1  -7   8     711     167   1
  -1  -7   8    1199     293   1
   0  -7   8    2259     321  -2
   0   7  -8    2259     321   1
   0   7  -8    1380     349  -2
   0  -7   8    1380     349   1
   0   7  -8    2356     279  -2
   0  -7   8    2356     279   1
   0   7  -8    2133     237  -2
   0  -7   8    2133     237   1
  -1   7  -8     -14     139   1
   1  -7   8     711     293   1
   1  -7   8      56      84   1
   1  -7   8     195      84   1
   1  -7   8      56     195   1
  -2   7  -8    3583     432   1
  -2   7  -8    3555     404   1
   2  -7   8    4071     349   1
   2  -7   8    4252     488   1
   2  -7   8    3444     349   1
   2  -7   8    3876     349   1
   2  -7   8    3374     376   1
  -3   7  -8    1157     209   1
  -3   7  -8     418     335   1
   3  -7   8    1324     181   1
   3  -7   8     864     153   1
   3  -7   8     837     251   1
   3  -7   8    1338     181   1
  -4   7  -8     418     223   1
   4  -7   8     307     125   1
   4  -7   8     376     112   1
   4  -7   8     335     112   1
   4  -7   8     251      98   1
  -5   7  -8    -181     432   1
   5  -7   8     139     139   1
   5   6  -8     962     181   1
   5   6  -8     809     195   1
  -5  -6   8    1283     279   1
  -5  -6   8     586     181   1
   4   6  -8      14     153   1
   4   6  -8     -14     153   1
  -4  -6   8     -84     139   1
  -4  -6   8     -28     237   1
  -4  -6   8     -42     112   1
   3   6  -8   11682    1046   1
   3   6  -8   12072    1087   1
  -3  -6   8    9869    1157   1
  -3  -6   8   12574    1032   1
  -3  -6   8   13020    1004   1
  -3  -6   8   12476    1046   1
  -3  -6   8   13536    1004   1
   2   6  -8       0     153   1
  -2  -6   8     251     279   1
  -2  -6   8     474     167   1
  -2  -6   8     167     125   1
  -2  -6   8     265     112   1
  -2  -6   8     -14     195   1
  -2  -6   8     516     293   1
   1   6  -8     -42     125   1
   1   6  -8    -125     153   1
  -1  -6   8     349     139   1
  -1  -6   8     153     167   1
  -1  -6   8      28     237   1
  -1  -6   8      42      84   1
  -1  -6   8     -28      84   1
  -1  -6   8     -14     125   1
  -1  -6   8     -84     237   1
   0  -6   8    2468     293  -2
   0   6  -8    2468     293   1
   0   6  -8    2426     293  -2
   0  -6   8    2426     293   1
   0   6  -8    2663     362  -2
   0  -6   8    2663     362   1
   0   6  -8    2956     265  -2
   0  -6   8    2956     265   1
   0   6  -8    2286     474  -2
   0  -6   8    2286     474   1
   0   6  -8    2342     516  -2
   0  -6   8    2342     516   1
   0   6  -8    2928     251  -2
   0  -6   8    2928     251   1
  -1   6  -8    1046     237   1
   1  -6   8     739     167   1
   1  -6   8     502     195   1
   1  -6   8     502     279   1
   1  -6   8    1018     139   1
   1  -6   8     697     139   1
   1  -6   8     920     153   1
  -2   6  -8    -112     125   1
  -2   6  -8    -112     112   1
   2  -6   8       0      84   1
   2  -6   8     -84      84   1
   2  -6   8    -125     125   1
   2  -6   8     -42     209   1
   2  -6   8      98      84   1
  -3   6  -8    1297     307   1
  -3   6  -8    1060     251   1
  -3   6  -8     823     181   1
   3  -6   8     906     167   1
  -4   6  -8     223     209   1
  -4   6  -8      42     209   1
   4  -6   8     125     112   1
   4  -6   8     -14      98   1
   4  -6   8       0     125   1
   4  -6   8      70      98   1
  -5   6  -8    -112     279   1
  -5   6  -8      42      98   1
   5  -6   8     -14      98   1
   5  -6   8     -14     112   1
   5   5  -8    7513     683   1
   5   5  -8    7667     683   1
  -5  -5   8    7123     683   1
  -5  -5   8    7917     655   1
  -5  -5   8    8698     767   1
   4   5  -8      98     139   1
   4   5  -8     125     279   1
   4   5  -8     279     153   1
  -4  -5   8     265     153   1
  -4  -5   8     167     195   1
  -4  -5   8      84     112   1
  -4  -5   8     125     237   1
  -4  -5   8     -28      98   1
   3   5  -8   18653    1589   1
   3   5  -8   20061    1603   1
   3   5  -8   20451    1589   1
  -3  -5   8   19949    1589   1
  -3  -5   8   20172    1575   1
  -3  -5   8   16910    1603   1
  -3  -5   8   18443    1659   1
  -3  -5   8   20674    1575   1
  -3  -5   8   20381    1631   1
   2   5  -8    3945     376   1
   2   5  -8    3025     376   1
   2   5  -8    3876     349   1
  -2  -5   8    3555     362   1
  -2  -5   8    2844     502   1
  -2  -5   8    3137     502   1
  -2  -5   8    3179     321   1
  -2  -5   8    3444     321   1
  -2  -5   8    3290     335   1
   1   5  -8   76282    5925   1
   1   5  -8   66648    5925   1
  -1  -5   8   81829    5911   1
  -1  -5   8   74846    5925   1
  -1  -5   8   77438    5967   1
  -1  -5   8   77744    5911   1
  -1  -5   8   67192    5925   1
  -1  -5   8   74288    5911   1
  -1  -5   8   74051    5953   1
   0  -5   8   39256    2900  -2
   0   5  -8   39256    2900   1
   0  -5   8   37708    2900  -2
   0   5  -8   37708    2900   1
   0   5  -8   35659    2900  -2
   0  -5   8   35659    2900   1
   0   5  -8   31547    2886  -2
   0  -5   8   31547    2886   1
   0   5  -8   34294    2886  -2
   0  -5   8   34294    2886   1
   0   5  -8   40120    2942  -2
   0  -5   8   40120    2942   1
   0   5  -8   41584    2942  -2
   0  -5   8   41584    2942   1
   0   5  -8   32677    2914  -2
   0  -5   8   32677    2914   1
   0   5  -8   33945    2886  -2
   0  -5   8   33945    2886   1
  -1   5  -8   15641    1241   1
  -1   5  -8   16547    1269   1
   1  -5   8   16032    1255   1
   1  -5   8   17021    1255   1
   1  -5   8   14317    1283   1
   1  -5   8   14986    1241   1
   1  -5   8   14554    1324   1
   1  -5   8   14386    1241   1
   1  -5   8   15460    1241   1
  -2   5  -8     -14     112   1
   2  -5   8      28      84   1
   2  -5   8       0      84   1
   2  -5   8    -153     195   1
   2  -5   8     -28      84   1
   2  -5   8    -125     125   1
   2  -5   8     167     112   1
  -3   5  -8    9563     753   1
  -3   5  -8    9242     739   1
  -3   5  -8    7611     725   1
   3  -5   8    8071     711   1
   3  -5   8    8015     697   1
   3  -5   8    8587     725   1
   3  -5   8    8266     711   1
  -4   5  -8    -209     209   1
  -4   5  -8     223     181   1
   4  -5   8      70      98   1
   4  -5   8    -112     112   1
   4  -5   8     -98     125   1
   4  -5   8     181     112   1
  -5   5  -8      56      98   1
   5  -5   8     -14     112   1
   5  -5   8      14     112   1
   6   4  -8     753     167   1
   6   4  -8     376     167   1
  -6  -4   8     474     279   1
  -6  -4   8     530     153   1
  -6  -4   8     781     125   1
   5   4  -8     251     139   1
   5   4  -8     349     139   1
  -5  -4   8     -70     251   1
  -5  -4   8     167     125   1
   4   4  -8    4155     516   1
   4   4  -8    2970     613   1
   4   4  -8    3890     404   1
   4   4  -8    4057     390   1
  -4  -4   8    4099     362   1
  -4  -4   8    3332     502   1
  -4  -4   8    4433     418   1
   3   4  -8    6511     544   1
   3   4  -8    6093     516   1
  -3  -4   8    5395     669   1
  -3  -4   8    5925     530   1
  -3  -4   8    5814     502   1
  -3  -4   8    6051     502   1
  -3  -4   8    4852     558   1
   2   4  -8    2133     251   1
  -2  -4   8    2049     265   1
  -2  -4   8    2259     237   1
  -2  -4   8    1910     223   1
  -2  -4   8    2496     223   1
  -2  -4   8    2105     321   1
  -2  -4   8    1966     446   1
   1   4  -8    1938     251   1
   1   4  -8    2161     265   1
  -1  -4   8    1701     251   1
  -1  -4   8    2049     209   1
  -1  -4   8    2663     432   1
  -1  -4   8    2091     209   1
  -1  -4   8    2482     223   1
  -1  -4   8    1812     293   1
  -1  -4   8    2175     362   1
   0  -4   8   13285    1074  -2
   0   4  -8   13285    1074   1
   0   4  -8   12992    1087  -2
   0  -4   8   12992    1087   1
   0   4  -8   13341    1060  -2
   0  -4   8   13341    1060   1
   0   4  -8   12393    1060  -2
   0  -4   8   12393    1060   1
   0   4  -8   12825    1060  -2
   0  -4   8   12825    1060   1
   0   4  -8   13968    1129  -2
   0  -4   8   13968    1129   1
   0   4  -8   13940    1060  -2
   0  -4   8   13940    1060   1
   0   4  -8   12086    1060  -2
   0  -4   8   12086    1060   1
  -1   4  -8     125     112   1
  -1   4  -8    -112     112   1
   1  -4   8     -70      70   1
   1  -4   8     -14      98   1
   1  -4   8     139      98   1
   1  -4   8     -14      84   1
   1  -4   8     -14      70   1
   1  -4   8     307     167   1
   1  -4   8     -56     223   1
  -2   4  -8   98962    6859   1
  -2   4  -8   93386    6845   1
   2  -4   8   86500    6859   1
   2  -4   8   80170    6845   1
   2  -4   8   80812    6845   1
   2  -4   8   88856    6845   1
   2  -4   8   85287    6859   1
   2  -4   8   82959    6845   1
   2  -4   8   79222    6873   1
  -3   4  -8    5814     558   1
  -3   4  -8    6734     599   1
  -3   4  -8    6176     586   1
   3  -4   8    5423     572   1
   3  -4   8    6051     530   1
   3  -4   8    6943     558   1
   3  -4   8    6678     558   1
   3  -4   8    6706     544   1
  -4   4  -8   23182    2175   1
  -4   4  -8   29874    2203   1
   4  -4   8   29846    2161   1
   4  -4   8   26821    2147   1
   4  -4   8   27490    2147   1
   4  -4   8   23977    2161   1
  -5   4  -8    2091     446   1
   5  -4   8    2342     265   1
  -6   4  -8      28     112   1
  -6   4  -8     153     321   1
   6  -4   8     195     112   1
   6   3  -8      84     139   1
  -6  -3   8      84     139   1
  -6  -3   8     390     265   1
  -6  -3   8      56     125   1
   5   3  -8    1743     279   1
   5   3  -8    2189     279   1
  -5  -3   8    1575     432   1
  -5  -3   8    2510     251   1
  -5  -3   8    2398     307   1
   4   3  -8    2496     418   1
  -4  -3   8    2705     655   1
  -4  -3   8    2468     390   1
  -4  -3   8    2914     279   1
   3   3  -8    1589     237   1
   3   3  -8    1673     265   1
   3   3  -8    1032     209   1
  -3  -3   8    1366     293   1
  -3  -3   8    1255     181   1
   2   3  -8     -84      84   1
   2   3  -8     112      98   1
   2   3  -8     153     112   1
  -2  -3   8     -98      98   1
  -2  -3   8     293     209   1
  -2  -3   8      14      84   1
  -2  -3   8     -70      70   1
  -2  -3   8    -139     139   1
   1   3  -8   14359    1311   1
   1   3  -8   15906    1324   1
  -1  -3   8   16115    1311   1
  -1  -3   8   16840    1324   1
  -1  -3   8   15279    1366   1
  -1  -3   8   16994    1311   1
  -1  -3   8   16826    1311   1
  -1  -3   8   17788    1311   1
   0  -3   8   62870    4629  -2
   0   3  -8   62870    4629   1
   0  -3   8   54743    4629  -2
   0   3  -8   54743    4629   1
   0   3  -8   62439    4629  -2
   0  -3   8   62439    4629   1
   0   3  -8   50840    4629  -2
   0  -3   8   50840    4629   1
   0   3  -8   60055    4657  -2
   0  -3   8   60055    4657   1
   0   3  -8   63818    4629  -2
   0  -3   8   63818    4629   1
   0   3  -8   56472    4643  -2
   0  -3   8   56472    4643   1
   0   3  -8   58745    4629  -2
   0  -3   8   58745    4629   1
   0   3  -8   60766    4629  -2
   0  -3   8   60766    4629   1
   0   3  -8   51439    4629  -2
   0  -3   8   51439    4629   1
  -1   3  -8    9284     739   1
  -1   3  -8   10176     725   1
   1  -3   8    8991     781   1
   1  -3   8    8684     739   1
   1  -3   8    8364     725   1
   1  -3   8    8252     725   1
   1  -3   8    9353     739   1
   1  -3   8    8308     725   1
   1  -3   8    8615     725   1
   1  -3   8    8977     725   1
  -2   3  -8  370351   28118   1
  -2   3  -8  361751   28118   1
   2  -3   8  381337   28118   1
   2  -3   8  326761   28118   1
   2  -3   8  358335   28118   1
   2  -3   8  341481   28132   1
   2  -3   8  362364   28118   1
   2  -3   8  335153   28118   1
  -3   3  -8   40929    3555   1
  -3   3  -8   43438    3555   1
  -3   3  -8   44205    3569   1
   3  -3   8   49111    3555   1
   3  -3   8   42588    3541   1
   3  -3   8   41849    3555   1
   3  -3   8   46659    3541   1
   3  -3   8   45920    3555   1
   3  -3   8   45571    3541   1
  -4   3  -8    -181     181   1
   4  -3   8      28     125   1
   4  -3   8     -98      98   1
  -5   3  -8     558     265   1
  -5   3  -8     153      98   1
   5  -3   8     251     125   1
   5  -3   8      84     112   1
   5  -3   8     209     139   1
  -6   3  -8     446     307   1
  -6   3  -8     279     112   1
   6  -3   8     -56     139   1
   6  -3   8     223     125   1
   6   2  -8     335     265   1
   6   2  -8      98     153   1
  -6  -2   8     181     125   1
  -6  -2   8      14     418   1
   5   2  -8     488     153   1
   5   2  -8     181     139   1
   5   2  -8     279     404   1
  -5  -2   8     390     153   1
  -5  -2   8     362     125   1
  -5  -2   8      14     251   1
  -5  -2   8     418     125   1
   4   2  -8   10260     809   1
   4   2  -8    8517     850   1
   4   2  -8   10511     809   1
  -4  -2   8    9256     878   1
  -4  -2   8    9632     809   1
  -4  -2   8    9089     795   1
   3   2  -8   17384    1422   1
   3   2  -8   18081    1436   1
   3   2  -8   18430    1422   1
  -3  -2   8   17537    1422   1
  -3  -2   8   18053    1422   1
  -3  -2   8   16784    1492   1
  -3  -2   8   17802    1464   1
  -3  -2   8   17133    1422   1
   2   2  -8     112     125   1
   2   2  -8      70      98   1
   2   2  -8     -56      98   1
  -2  -2   8      70      70   1
  -2  -2   8    -125     125   1
  -2  -2   8    -209     209   1
  -2  -2   8     279      98   1
   1   2  -8   66969    5326   1
   1   2  -8   67317    5340   1
   1   2  -8   67164    5340   1
  -1  -2   8   66035    5340   1
  -1  -2   8   72364    5340   1
  -1  -2   8   63902    5340   1
  -1  -2   8   61868    5340   1
  -1  -2   8   73591    5340   1
  -1  -2   8   65630    5340   1
   0  -2   8    8545     809  -2
   0   2  -8    8545     809   1
   0  -2   8   11124     809  -2
   0   2  -8   11124     809   1
   0  -2   8   10162     795  -2
   0   2  -8   10162     795   1
   0   2  -8   10371     809  -2
   0  -2   8   10371     809   1
   0   2  -8    9507     823  -2
   0  -2   8    9507     823   1
   0   2  -8   10288     837  -2
   0  -2   8   10288     837   1
   0   2  -8    8615     795  -2
   0  -2   8    8615     795   1
   0   2  -8   10803     809  -2
   0  -2   8   10803     809   1
  -1   2  -8   32914    2593   1
  -1   2  -8   34600    2593   1
   1  -2   8   32997    2593   1
   1  -2   8   33973    2593   1
   1  -2   8   29707    2593   1
   1  -2   8   30320    2593   1
   1  -2   8   29275    2593   1
   1  -2   8   35728    2593   1
   1  -2   8   32997    2607   1
  -2   2  -8   50951    3987   1
  -2   2  -8   52164    3987   1
   2  -2   8   47760    4001   1
   2  -2   8   50184    3987   1
   2  -2   8   49376    3987   1
   2  -2   8   46645    3987   1
   2  -2   8   53433    4001   1
   2  -2   8   50422    3987   1
  -3   2  -8    4127     418   1
  -3   2  -8    3695     404   1
  -3   2  -8    3639     376   1
   3  -2   8    3095     390   1
   3  -2   8    3555     349   1
   3  -2   8    3541     404   1
   3  -2   8    4099     349   1
  -4   2  -8    -181     209   1
  -4   2  -8       0     209   1
   4  -2   8     209      98   1
   4  -2   8     -98     153   1
   4  -2   8     209     112   1
   4  -2   8      14     125   1
  -5   2  -8     432     279   1
   5  -2   8    1297     223   1
   5  -2   8     878     153   1
  -6   2  -8     321     293   1
  -6   2  -8     112     112   1
   6  -2   8     181     125   1
   6  -2   8     125     125   1
   6   1  -8    1199     279   1
   6   1  -8    1938     265   1
  -6  -1   8    1771     446   1
  -6  -1   8    1589     293   1
  -6  -1   8    1575     307   1
   5   1  -8    2984     349   1
   5   1  -8    3973     362   1
   5   1  -8    2607     572   1
  -5  -1   8    2523     474   1
  -5  -1   8    3485     362   1
   4   1  -8     558     153   1
   4   1  -8     460     139   1
  -4  -1   8     376     125   1
  -4  -1   8     390     139   1
  -4  -1   8     516     251   1
  -4  -1   8     572     153   1
   3   1  -8     307     125   1
   3   1  -8     279     112   1
   3   1  -8     279     112   1
  -3  -1   8     321      98   1
  -3  -1   8     390      98   1
  -3  -1   8     376     209   1
  -3  -1   8     167     112   1
   2   1  -8   60223    4238   1
   2   1  -8   54451    4238   1
   2   1  -8   45501    4238   1
  -2  -1   8   54242    4238   1
  -2  -1   8   53628    4252   1
  -2  -1   8   55915    4238   1
  -2  -1   8   53586    4224   1
  -2  -1   8   48471    4238   1
   1   1  -8   16352    1255   1
   1   1  -8   16478    1269   1
  -1  -1   8   13745    1255   1
  -1  -1   8   14289    1255   1
  -1  -1   8   16171    1255   1
  -1  -1   8   16938    1269   1
   0  -1   8     195      84  -2
   0   1  -8     195      84   1
   0   1  -8     279      84  -2
   0  -1   8     279      84   1
   0   1  -8     335     139  -2
   0  -1   8     335     139   1
   0   1  -8     362      84  -2
   0  -1   8     362      84   1
  -1   1  -8    1757     195   1
   1  -1   8    1868     209   1
   1  -1   8    1603     237   1
   1  -1   8    2008     195   1
   1  -1   8    1645     195   1
  -2   1  -8   13634    1004   1
  -2   1  -8   12407    1004   1
  -2   1  -8   10511     990   1
  -4   1  -8     251     209   1
  -4   1  -8     223     153   1
   4  -1   8     251     153   1
   4  -1   8     293     125   1
  -5   1  -8      70      84   1
  -5   1  -8     265     251   1
  -5   1  -8     209     321   1
   5  -1   8      70     125   1
   5  -1   8     195     125   1
   6   0  -8      56     153   1
   6   0  -8     -84     153   1
  -6   0   8      56     153   1
  -6   0   8       0     125   1
  -6   0   8     -14     112   1
  -6   0   8     516     321   1
   5   0  -8    1743     488   1
   5   0  -8    3039     446   1
   5   0  -8    2816     321   1
   4   0  -8    1255     237   1
   4   0  -8    1046     153   1
  -4   0   8    1032     209   1
   3   0  -8   16812    1380   1
   3   0  -8   17007    1352   1
   3   0  -8   17412    1366   1
   3   0  -8   16450    1394   1
   3   0  -8   18597    1366   1
  -3   0   8   17286    1366   1
  -3   0   8   16338    1366   1
  -3   0   8   16255    1408   1
   2   0  -8    9604     753   1
   2   0  -8    8949     753   1
[truncated: 613,688 more chars]
