# Supplementary material for: Crystal structures of the solvent-free and ethanol disolvate forms of 4,4′-(diazenediyl)bis(2,3,5,6-tetrafluorobenzoic acid) exemplifying self-stabilized azo­benzene cis-configurations
Source: Acta Crystallogr E Crystallogr Commun. 2018 Sep 25;74(Pt 10):1486–90. doi: 10.1107/S2056989018012781 (PMC6176431; doi:10.1107/S2056989018012781)
Supplement: Supplementary file 2 [file e-74-01486-Isup2.hkl]

data_I                                                                          
_shelx_title ' elkin62_a.res in P-1'                                            
_shelx_refln_list_code          4                                               
_shelx_F_calc_maximum      106.18                                               
_exptl_crystal_F_000       512.00                                               
_reflns_d_resolution_high  0.8148                                               
                                                                                
loop_                                                                           
 _space_group_symop_operation_xyz                                               
 'x, y, z'                                                                      
 '-x, -y, -z'                                                                   
                                                                                
_cell_length_a     5.8188                                                       
_cell_length_b    10.4579                                                       
_cell_length_c    17.4678                                                       
_cell_angle_alpha  99.186                                                       
_cell_angle_beta   99.112                                                       
_cell_angle_gamma  99.950                                                       
                                                                                
_shelx_F_squared_multiplier     1.000                                           
                                                                                
loop_                                                                           
 _refln_index_h                                                                 
 _refln_index_k                                                                 
 _refln_index_l                                                                 
 _refln_F_squared_calc                                                          
 _refln_F_squared_meas                                                          
 _refln_F_squared_sigma                                                         
 _refln_observed_status                                                         
  -1   0   0        225.27        219.76        16.91 o                         
   1   0   0        225.27        234.90        16.91 o                         
   1   0   0        225.27        188.70        16.91 o                         
   1   0   0        225.27        208.36        16.91 o                         
  -2   0   0        687.10        642.45        47.43 o                         
  -2   0   0        687.10        563.34        47.43 o                         
  -2   0   0        687.10        513.65        47.43 o                         
  -2   0   0        687.10        623.25        47.43 o                         
   2   0   0        687.10        636.12        47.43 o                         
   2   0   0        687.10        611.76        47.43 o                         
   2   0   0        687.10        557.11        47.43 o                         
   2   0   0        687.10        583.14        47.43 o                         
   2   0   0        687.10        611.07        47.43 o                         
   2   0   0        687.10        633.74        47.43 o                         
  -3   0   0         28.08         27.95         2.62 o                         
  -3   0   0         28.08         33.48         3.10 o                         
   3   0   0         28.08         28.43         2.71 o                         
   3   0   0         28.08         28.82         2.71 o                         
  -4   0   0          1.08         26.38         3.59 o                         
  -4   0   0          1.08         24.24         2.62 o                         
  -4   0   0          1.08         30.07         2.43 o                         
  -5   0   0          0.01         -0.97         0.97 o                         
  -5   0   0          0.01         -0.87         1.55 o                         
  -5   0   0          0.01         -0.49         0.58 o                         
  -5   0   0          0.01         -0.49         1.65 o                         
   5   0   0          0.01          0.78         1.26 o                         
   5   0   0          0.01         -0.68         0.97 o                         
   5   0   0          0.01          0.39         0.87 o                         
  -6   0   0          0.00         -1.75         1.75 o                         
  -6   0   0          0.00          0.68         1.84 o                         
   6   0   0          0.00          0.49         0.97 o                         
   6   0   0          0.00         -1.06         1.06 o                         
   6  -1   0          4.43          4.75         1.26 o                         
   6  -1   0          4.43          3.49         1.06 o                         
   6  -1   0          4.43          4.36         1.06 o                         
  -6   1   0          4.43          5.53         1.16 o                         
  -6   1   0          4.43          3.88         0.78 o                         
  -6   1   0          4.43          3.20         1.94 o                         
   5  -1   0          0.60          2.43         1.06 o                         
   5  -1   0          0.60         -0.10         2.14 o                         
   5  -1   0          0.60          0.49         0.87 o                         
  -5   1   0          0.60          1.06         0.97 o                         
  -5   1   0          0.60          2.14         0.58 o                         
  -5   1   0          0.60          1.45         1.65 o                         
   4  -1   0         45.45         52.01         4.37 o                         
   4  -1   0         45.45         48.71         4.37 o                         
   4  -1   0         45.45         48.52         4.27 o                         
   4  -1   0         45.45         44.84         4.27 o                         
   4  -1   0         45.45         56.96         4.66 o                         
   4  -1   0         45.45         53.86         4.27 o                         
  -4   1   0         45.45         58.51         4.85 o                         
  -4   1   0         45.45         49.20         4.37 o                         
  -4   1   0         45.45         45.52         4.17 o                         
   3  -1   0       1008.92       1232.26        90.56 o                         
   3  -1   0       1008.92       1083.34        90.56 o                         
   3  -1   0       1008.92       1137.93        90.56 o                         
   3  -1   0       1008.92       1264.65        90.56 o                         
   3  -1   0       1008.92       1156.16        90.56 o                         
   3  -1   0       1008.92       1146.35        90.56 o                         
   3  -1   0       1008.92       1133.18        90.66 o                         
  -3   1   0       1008.92       1130.70        90.66 o                         
  -3   1   0       1008.92       1024.59        90.56 o                         
  -3   1   0       1008.92       1073.53        90.56 o                         
  -3   1   0       1008.92       1180.83        90.66 o                         
   2  -1   0         65.26         55.87         5.15 o                         
   2  -1   0         65.26         59.56         5.05 o                         
   2  -1   0         65.26         67.24         5.15 o                         
   2  -1   0         65.26         57.81         5.05 o                         
   2  -1   0         65.26         67.92         5.15 o                         
   2  -1   0         65.26         72.49         5.25 o                         
  -2   1   0         65.26         64.91         5.25 o                         
  -2   1   0         65.26         62.38         5.15 o                         
   1  -1   0        337.29        400.64        31.04 o                         
  -1   1   0        337.29        381.96        31.04 o                         
   0  -1   0        597.56        516.21        40.81 o                         
   0  -1   0        597.56        557.94        40.81 o                         
   0  -1   0        597.56        465.20        40.81 o                         
   0   1   0        597.56        520.23        40.81 o                         
  -1  -1   0         67.39         56.52         4.28 o                         
  -1  -1   0         67.39         47.49         4.38 o                         
   1   1   0         67.39         57.40         4.38 o                         
   1   1   0         67.39         53.60         4.28 o                         
  -2  -1   0        169.39        165.94        13.06 o                         
  -2  -1   0        169.39        160.18        13.15 o                         
  -2  -1   0        169.39        165.35        13.15 o                         
   2   1   0        169.39        140.12        13.06 o                         
   2   1   0        169.39        167.30        13.06 o                         
   2   1   0        169.39        177.82        13.06 o                         
   2   1   0        169.39        154.83        13.15 o                         
   2   1   0        169.39        178.89        13.06 o                         
  -3  -1   0        321.80        449.10        33.68 o                         
  -3  -1   0        321.80        381.46        33.48 o                         
  -3  -1   0        321.80        428.41        33.68 o                         
   3   1   0        321.80        438.76        33.58 o                         
   3   1   0        321.80        441.48        33.58 o                         
   3   1   0        321.80        413.18        33.48 o                         
   3   1   0        321.80        398.93        33.48 o                         
  -4  -1   0          3.05         -0.29         0.49 o                         
  -4  -1   0          3.05          0.58         0.78 o                         
  -4  -1   0          3.05          0.49         1.45 o                         
   4   1   0          3.05         -0.29         0.78 o                         
   4   1   0          3.05         -0.68         0.97 o                         
   4   1   0          3.05          0.00         1.36 o                         
  -5  -1   0          0.71         11.74         3.01 o                         
  -5  -1   0          0.71         13.68         2.23 o                         
  -5  -1   0          0.71         11.05         1.45 o                         
  -6  -1   0          1.72          1.26         0.58 o                         
  -6  -1   0          1.72         -0.19         1.65 o                         
  -6  -1   0          1.72          0.10         1.84 o                         
   6   1   0          1.72          0.78         0.97 o                         
  -7   2   0          1.41          2.71         2.81 o                         
   6  -2   0          4.52         15.33         1.94 o                         
  -6   2   0          4.52         10.86         1.65 o                         
  -6   2   0          4.52         18.04         3.10 o                         
  -6   2   0          4.52         13.09         1.65 o                         
   5  -2   0        114.32        120.75         9.71 o                         
   5  -2   0        114.32        125.80         9.62 o                         
   5  -2   0        114.32        118.32         9.71 o                         
  -5   2   0        114.32        117.93        10.30 o                         
  -5   2   0        114.32        110.84         9.71 o                         
   4  -2   0        119.63        123.99         9.72 o                         
   4  -2   0        119.63        112.92         9.72 o                         
   4  -2   0        119.63        127.49         9.72 o                         
   4  -2   0        119.63        134.49        10.01 o                         
   4  -2   0        119.63        123.99         9.81 o                         
   4  -2   0        119.63        118.94         9.72 o                         
  -4   2   0        119.63        111.94        10.01 o                         
  -4   2   0        119.63        114.47         9.72 o                         
  -4   2   0        119.63        117.58         9.62 o                         
   3  -2   0        899.81        975.37        74.22 o                         
   3  -2   0        899.81        854.49        74.12 o                         
   3  -2   0        899.81       1001.26        74.12 o                         
   3  -2   0        899.81        933.57        74.12 o                         
   3  -2   0        899.81        980.80        74.12 o                         
   3  -2   0        899.81        936.83        74.12 o                         
   3  -2   0        899.81        937.91        74.12 o                         
  -3   2   0        899.81        929.81        74.12 o                         
  -3   2   0        899.81        908.16        74.32 o                         
  -3   2   0        899.81        888.89        74.12 o                         
   2  -2   0         15.98         14.46         1.55 o                         
   2  -2   0         15.98         15.53         1.65 o                         
   2  -2   0         15.98         20.48         1.84 o                         
   2  -2   0         15.98         17.56         1.55 o                         
   2  -2   0         15.98         18.44         1.65 o                         
   2  -2   0         15.98         17.08         1.55 o                         
  -2   2   0         15.98         19.60         1.65 o                         
  -2   2   0         15.98         18.63         1.75 o                         
   1  -2   0       1509.29       1305.58       107.85 o                         
   1  -2   0       1509.29       1450.35       107.85 o                         
   1  -2   0       1509.29       1399.36       107.85 o                         
   1  -2   0       1509.29       1256.26       107.85 o                         
  -1   2   0       1509.29       1388.93       107.85 o                         
   0  -2   0         26.38         24.96         1.94 o                         
   0  -2   0         26.38         24.18         2.04 o                         
   0   2   0         26.38         23.31         1.94 o                         
   0   2   0         26.38         22.34         1.94 o                         
  -1  -2   0        485.06        548.81        40.77 o                         
  -1  -2   0        485.06        527.80        40.77 o                         
  -1  -2   0        485.06        458.10        40.77 o                         
  -1  -2   0        485.06        501.44        40.77 o                         
   1   2   0        485.06        458.69        40.77 o                         
   1   2   0        485.06        537.08        40.77 o                         
   1   2   0        485.06        563.72        40.77 o                         
  -2  -2   0       1726.90       1729.57       139.85 o                         
  -2  -2   0       1726.90       1855.26       139.75 o                         
  -2  -2   0       1726.90       1795.30       139.85 o                         
  -2  -2   0       1726.90       1834.53       139.85 o                         
  -2  -2   0       1726.90       1563.63       139.75 o                         
   2   2   0       1726.90       1908.14       139.75 o                         
   2   2   0       1726.90       1604.18       139.75 o                         
   2   2   0       1726.90       1811.47       139.85 o                         
   2   2   0       1726.90       1765.27       139.75 o                         
  -3  -2   0         51.03         62.02         5.44 o                         
  -3  -2   0         51.03         69.60         6.02 o                         
  -3  -2   0         51.03         66.69         5.92 o                         
  -3  -2   0         51.03         65.71         5.54 o                         
   3   2   0         51.03         64.06         5.63 o                         
   3   2   0         51.03         77.56         5.54 o                         
  -4  -2   0        104.17         85.77         7.29 o                         
  -4  -2   0        104.17         83.44         7.57 o                         
  -4  -2   0        104.17         89.46         7.77 o                         
  -4  -2   0        104.17         83.44         7.48 o                         
  -4  -2   0        104.17         99.66         7.09 o                         
   4   2   0        104.17         90.72         7.29 o                         
   4   2   0        104.17         83.15         7.29 o                         
   4   2   0        104.17         84.99         7.29 o                         
   4   2   0        104.17         93.15         7.29 o                         
  -5  -2   0         53.54        101.80         8.15 o                         
   5   2   0         53.54         88.70         7.57 o                         
   5   2   0         53.54         90.74         7.48 o                         
   5   2   0         53.54         82.98         7.57 o                         
  -6  -2   0          1.31          0.29         1.94 o                         
  -6  -2   0          1.31         -2.04         2.04 o                         
   6   2   0          1.31         -0.87         1.26 o                         
   6   2   0          1.31          1.06         1.65 o                         
  -7   3   0          0.36          0.29         0.78 o                         
   6  -3   0         18.46         29.39         2.91 o                         
   5  -3   0         13.86         25.80         2.52 o                         
   5  -3   0         13.86         23.77         2.91 o                         
   5  -3   0         13.86         23.09         3.98 o                         
   5  -3   0         13.86         27.26         2.71 o                         
  -5   3   0         13.86         26.48         2.91 o                         
   4  -3   0         28.30         21.44         1.94 o                         
   4  -3   0         28.30         21.54         1.94 o                         
   4  -3   0         28.30         16.30         2.62 o                         
   4  -3   0         28.30         21.15         2.14 o                         
   4  -3   0         28.30         22.70         1.84 o                         
  -4   3   0         28.30         14.46         2.62 o                         
  -4   3   0         28.30         17.27         1.75 o                         
  -4   3   0         28.30         15.14         2.04 o                         
   3  -3   0         51.39         62.51         4.56 o                         
   3  -3   0         51.39         54.85         4.56 o                         
   3  -3   0         51.39         53.10         4.76 o                         
   3  -3   0         51.39         57.76         4.56 o                         
   3  -3   0         51.39         54.07         4.56 o                         
  -3   3   0         51.39         55.33         4.46 o                         
  -3   3   0         51.39         50.47         4.66 o                         
   2  -3   0          6.92         15.04         1.65 o                         
   2  -3   0          6.92         14.35         1.45 o                         
   2  -3   0          6.92         16.68         1.55 o                         
   2  -3   0          6.92         15.04         1.36 o                         
   2  -3   0          6.92         16.00         1.84 o                         
   2  -3   0          6.92         12.61         1.94 o                         
   1  -3   0        682.14        648.06        48.44 o                         
   1  -3   0        682.14        644.70        48.44 o                         
   1  -3   0        682.14        569.96        48.44 o                         
   1  -3   0        682.14        585.94        48.44 o                         
   1  -3   0        682.14        598.94        48.53 o                         
   1  -3   0        682.14        616.41        48.44 o                         
   0  -3   0       3701.39       4387.12       293.21 o                         
   0  -3   0       3701.39       3948.72       293.21 o                         
   0  -3   0       3701.39       3430.51       293.10 o                         
   0  -3   0       3701.39       3849.45       293.10 o                         
   0   3   0       3701.39       3314.07       293.10 o                         
   0   3   0       3701.39       3264.32       293.10 o                         
  -1  -3   0         90.85         87.21         7.00 o                         
  -1  -3   0         90.85         94.31         7.10 o                         
  -1  -3   0         90.85         77.39         6.81 o                         
  -1  -3   0         90.85         71.94         6.91 o                         
  -1  -3   0         90.85         88.38         7.00 o                         
  -1  -3   0         90.85         94.02         7.00 o                         
   1   3   0         90.85         78.95         6.81 o                         
   1   3   0         90.85         92.27         6.91 o                         
  -2  -3   0        227.48        232.55        20.57 o                         
  -2  -3   0        227.48        254.38        20.67 o                         
  -2  -3   0        227.48        249.41        20.57 o                         
  -2  -3   0        227.48        224.17        20.47 o                         
  -2  -3   0        227.48        288.01        20.67 o                         
  -2  -3   0        227.48        262.95        20.67 o                         
  -2  -3   0        227.48        293.56        20.47 o                         
   2   3   0        227.48        243.65        20.47 o                         
   2   3   0        227.48        263.54        20.57 o                         
   2   3   0        227.48        263.24        20.57 o                         
  -3  -3   0        120.44        128.09        10.60 o                         
  -3  -3   0        120.44        126.34        10.69 o                         
  -3  -3   0        120.44        124.59        10.88 o                         
  -3  -3   0        120.44        133.92        10.79 o                         
  -3  -3   0        120.44        134.89        10.40 o                         
  -3  -3   0        120.44        122.84        10.60 o                         
  -3  -3   0        120.44        115.74        10.30 o                         
   3   3   0        120.44        147.42        10.50 o                         
   3   3   0        120.44        118.95        10.40 o                         
   3   3   0        120.44        142.38        10.40 o                         
  -4  -3   0          4.12          0.19         0.87 o                         
  -4  -3   0          4.12          0.68         2.04 o                         
  -4  -3   0          4.12          1.65         0.68 o                         
  -4  -3   0          4.12          0.49         1.84 o                         
   4   3   0          4.12          2.71         1.75 o                         
   4   3   0          4.12          0.10         1.16 o                         
   4   3   0          4.12          3.69         1.16 o                         
   4   3   0          4.12          3.10         0.87 o                         
  -5  -3   0        108.19        132.87         9.81 o                         
  -5  -3   0        108.19         97.80        10.00 o                         
   5   3   0        108.19        114.22         9.61 o                         
   5   3   0        108.19        119.27         9.52 o                         
  -6  -3   0          1.79          1.36         1.75 o                         
  -6  -3   0          1.79          2.04         0.97 o                         
  -6  -3   0          1.79         -1.06         1.55 o                         
   6   3   0          1.79          0.10         1.06 o                         
   6  -4   0          1.34         -0.10         1.36 o                         
   6  -4   0          1.34         -0.39         0.87 o                         
  -6   4   0          1.34         -1.75         2.62 o                         
  -6   4   0          1.34          0.58         0.68 o                         
   5  -4   0        135.63        157.70        13.61 o                         
   5  -4   0        135.63        165.08        13.12 o                         
   5  -4   0        135.63        147.98        13.12 o                         
   5  -4   0        135.63        174.80        13.12 o                         
  -5   4   0        135.63        156.92        13.22 o                         
  -5   4   0        135.63        174.32        13.02 o                         
   4  -4   0          1.29          0.19         1.26 o                         
   4  -4   0          1.29          2.62         1.06 o                         
   4  -4   0          1.29         -0.49         0.68 o                         
  -4   4   0          1.29         -1.45         1.45 o                         
  -4   4   0          1.29          0.78         0.78 o                         
   3  -4   0          3.30          4.26         0.78 o                         
   3  -4   0          3.30          3.30         0.58 o                         
   3  -4   0          3.30          2.81         0.97 o                         
   3  -4   0          3.30          3.20         0.58 o                         
   3  -4   0          3.30          2.62         0.58 o                         
   3  -4   0          3.30          3.20         0.68 o                         
  -3   4   0          3.30          2.71         0.68 o                         
   2  -4   0        612.92        550.66        41.91 o                         
   2  -4   0        612.92        494.99        41.91 o                         
   2  -4   0        612.92        568.67        41.91 o                         
   2  -4   0        612.92        546.73        42.01 o                         
   2  -4   0        612.92        574.56        42.01 o                         
   2  -4   0        612.92        468.72        41.91 o                         
   2  -4   0        612.92        512.01        41.91 o                         
   2  -4   0        612.92        478.95        41.91 o                         
   2  -4   0        612.92        591.19        41.91 o                         
  -2   4   0        612.92        492.72        41.91 o                         
   1  -4   0       1610.72       1659.72       120.43 o                         
   1  -4   0       1610.72       1427.96       120.43 o                         
   1  -4   0       1610.72       1639.98       120.43 o                         
   1  -4   0       1610.72       1400.63       120.33 o                         
   1  -4   0       1610.72       1341.44       120.43 o                         
   1  -4   0       1610.72       1482.71       120.33 o                         
   1  -4   0       1610.72       1537.06       120.33 o                         
   1  -4   0       1610.72       1658.60       120.43 o                         
   0  -4   0        353.20        336.66        24.68 o                         
   0  -4   0        353.20        314.14        24.68 o                         
   0  -4   0        353.20        346.45        24.78 o                         
   0  -4   0        353.20        279.37        24.68 o                         
   0  -4   0        353.20        277.90        24.68 o                         
  -1  -4   0          0.00          5.24         1.06 o                         
  -1  -4   0          0.00          5.82         1.75 o                         
  -1  -4   0          0.00          6.98         1.75 o                         
   1   4   0          0.00          4.56         1.06 o                         
  -2  -4   0          5.52         15.33         2.62 o                         
  -2  -4   0          5.52         11.64         2.33 o                         
  -2  -4   0          5.52         11.35         2.23 o                         
  -2  -4   0          5.52         12.22         1.36 o                         
  -2  -4   0          5.52         15.90         1.45 o                         
   2   4   0          5.52         15.90         2.04 o                         
   2   4   0          5.52         13.58         1.65 o                         
  -3  -4   0          5.04          1.16         0.68 o                         
  -3  -4   0          5.04          1.94         1.36 o                         
  -3  -4   0          5.04         -0.29         1.65 o                         
  -3  -4   0          5.04          3.20         1.65 o                         
  -3  -4   0          5.04          1.65         1.84 o                         
  -3  -4   0          5.04          3.10         1.16 o                         
   3   4   0          5.04          1.65         1.06 o                         
   3   4   0          5.04          1.45         0.78 o                         
  -4  -4   0         28.22         16.40         1.84 o                         
  -4  -4   0         28.22         17.95         2.62 o                         
  -4  -4   0         28.22         14.55         3.10 o                         
  -4  -4   0         28.22         15.04         2.62 o                         
  -4  -4   0         28.22         17.47         2.14 o                         
   4   4   0         28.22         18.82         2.43 o                         
   4   4   0         28.22         18.73         2.33 o                         
   4   4   0         28.22         17.18         2.23 o                         
  -5  -4   0          1.59         -0.10         1.26 o                         
  -5  -4   0          1.59         -1.84         1.84 o                         
  -5  -4   0          1.59         -0.39         0.97 o                         
   5   4   0          1.59          0.49         0.97 o                         
   5   4   0          1.59         -0.10         1.26 o                         
  -6  -4   0          3.06          4.36         1.65 o                         
  -6  -4   0          3.06          2.62         1.06 o                         
  -6  -4   0          3.06          4.08         1.75 o                         
   6   4   0          3.06          0.78         1.55 o                         
   6   4   0          3.06          1.65         1.06 o                         
   6  -5   0          0.11          0.19         0.87 o                         
   6  -5   0          0.11          0.68         0.87 o                         
  -6   5   0          0.11          0.68         0.68 o                         
   5  -5   0          0.49          1.75         1.16 o                         
   5  -5   0          0.49          1.26         1.94 o                         
   5  -5   0          0.49          0.49         0.68 o                         
   5  -5   0          0.49         -0.29         0.68 o                         
  -5   5   0          0.49          1.26         1.16 o                         
  -5   5   0          0.49          0.49         0.58 o                         
   4  -5   0          4.86          2.43         0.68 o                         
   4  -5   0          4.86          2.52         0.68 o                         
   4  -5   0          4.86          1.55         0.68 o                         
  -4   5   0          4.86          1.16         0.58 o                         
  -4   5   0          4.86          1.55         1.65 o                         
   3  -5   0         76.95         89.34         6.80 o                         
   3  -5   0         76.95         88.37         6.80 o                         
   3  -5   0         76.95         84.39         6.80 o                         
   3  -5   0         76.95         83.80         6.80 o                         
  -3   5   0         76.95         82.25         6.70 o                         
  -3   5   0         76.95         71.67         6.99 o                         
  -3   5   0         76.95         84.97         6.80 o                         
   2  -5   0          0.31         -0.68         0.78 o                         
   2  -5   0          0.31         -0.19         0.97 o                         
   2  -5   0          0.31          0.00         0.49 o                         
   2  -5   0          0.31         -0.10         0.39 o                         
   1  -5   0         84.23         64.80         5.44 o                         
   1  -5   0         84.23         71.70         5.44 o                         
   1  -5   0         84.23         68.88         5.64 o                         
   1  -5   0         84.23         65.19         5.83 o                         
   1  -5   0         84.23         62.66         6.31 o                         
   1  -5   0         84.23         63.73         5.54 o                         
   1  -5   0         84.23         75.49         5.54 o                         
   1  -5   0         84.23         75.29         5.54 o                         
   1  -5   0         84.23         63.45         5.54 o                         
   1  -5   0         84.23         68.78         5.74 o                         
   0  -5   0       2173.31       2108.00       188.59 o                         
   0  -5   0       2173.31       2475.43       188.70 o                         
   0  -5   0       2173.31       2628.64       188.80 o                         
   0  -5   0       2173.31       2417.48       188.70 o                         
   0  -5   0       2173.31       2270.37       188.70 o                         
  -1  -5   0         38.60         55.31         4.85 o                         
  -1  -5   0         38.60         48.24         4.46 o                         
  -1  -5   0         38.60         43.39         5.34 o                         
  -1  -5   0         38.60         55.90         4.56 o                         
  -1  -5   0         38.60         61.14         4.75 o                         
  -1  -5   0         38.60         51.91         4.85 o                         
   1   5   0         38.60         46.39         4.75 o                         
  -2  -5   0         94.49         86.93         8.45 o                         
  -2  -5   0         94.49         94.81         8.16 o                         
  -2  -5   0         94.49         97.13         8.35 o                         
  -2  -5   0         94.49        110.54         8.45 o                         
  -2  -5   0         94.49        104.72         8.35 o                         
  -2  -5   0         94.49        105.01         8.06 o                         
   2   5   0         94.49        100.34         8.06 o                         
   2   5   0         94.49         93.45         8.16 o                         
  -3  -5   0          2.23          0.58         1.55 o                         
  -3  -5   0          2.23         -0.58         0.97 o                         
  -3  -5   0          2.23         -0.10         1.75 o                         
  -3  -5   0          2.23          0.78         1.16 o                         
  -3  -5   0          2.23         -0.87         1.94 o                         
   3   5   0          2.23          0.68         0.87 o                         
   3   5   0          2.23         -0.58         1.06 o                         
  -4  -5   0        121.41        117.94        10.40 o                         
  -4  -5   0        121.41        125.12        10.20 o                         
   4   5   0        121.41        139.99        10.20 o                         
   4   5   0        121.41        128.81        10.30 o                         
   4   5   0        121.41        113.75        10.30 o                         
  -5  -5   0          5.99          4.26         1.36 o                         
  -5  -5   0          5.99          4.26         1.06 o                         
  -5  -5   0          5.99          3.78         1.75 o                         
   5   5   0          5.99          3.39         1.36 o                         
   5   5   0          5.99          4.65         1.26 o                         
   6  -6   0          0.19          1.36         0.97 o                         
   6  -6   0          0.19          1.84         0.87 o                         
  -6   6   0          0.19         -0.10         0.78 o                         
  -6   6   0          0.19          0.58         0.68 o                         
   5  -6   0         12.52         15.42         1.75 o                         
   5  -6   0         12.52         11.35         1.65 o                         
   5  -6   0         12.52         11.15         1.55 o                         
   5  -6   0         12.52         18.14         3.59 o                         
  -5   6   0         12.52         13.00         1.45 o                         
   4  -6   0         37.53         42.12         4.27 o                         
   4  -6   0         37.53         31.05         3.49 o                         
  -4   6   0         37.53         37.07         3.10 o                         
  -4   6   0         37.53         39.98         3.49 o                         
   3  -6   0        117.04        113.58         9.33 o                         
   3  -6   0        117.04        124.67         9.62 o                         
   3  -6   0        117.04        125.06         9.72 o                         
   3  -6   0        117.04        106.79         9.33 o                         
   3  -6   0        117.04        126.71         9.33 o                         
   3  -6   0        117.04        104.55         9.33 o                         
  -3   6   0        117.04        107.47         9.23 o                         
  -3   6   0        117.04        118.74         9.42 o                         
   1  -6   0        124.90        115.98         9.43 o                         
   1  -6   0        124.90        121.23         9.33 o                         
   1  -6   0        124.90        112.28         9.53 o                         
   1  -6   0        124.90        113.74         9.23 o                         
   1  -6   0        124.90        118.79         9.23 o                         
   1  -6   0        124.90        114.91         9.53 o                         
   1  -6   0        124.90        118.12         9.23 o                         
   1  -6   0        124.90        113.35         9.33 o                         
   1  -6   0        124.90        111.60         9.33 o                         
   0  -6   0        631.69        746.82        56.24 o                         
   0  -6   0        631.69        629.13        56.24 o                         
   0  -6   0        631.69        724.55        56.14 o                         
   0  -6   0        631.69        819.27        56.14 o                         
   0  -6   0        631.69        616.66        56.04 o                         
  -1  -6   0         15.20         16.49         1.84 o                         
  -1  -6   0         15.20         18.14         2.62 o                         
  -1  -6   0         15.20         14.26         2.52 o                         
  -1  -6   0         15.20         16.30         1.94 o                         
  -1  -6   0         15.20         14.55         2.33 o                         
  -1  -6   0         15.20         13.29         2.23 o                         
   1   6   0         15.20         15.81         1.75 o                         
  -2  -6   0        113.20        105.99         8.26 o                         
  -2  -6   0        113.20         96.38         8.55 o                         
  -2  -6   0        113.20        107.16         8.65 o                         
  -2  -6   0        113.20        103.66         8.45 o                         
  -2  -6   0        113.20        106.96         8.84 o                         
  -2  -6   0        113.20        101.14         8.75 o                         
   2   6   0        113.20         92.39         8.26 o                         
   2   6   0        113.20         98.61         8.45 o                         
  -3  -6   0        285.27        298.79        25.13 o                         
  -3  -6   0        285.27        290.80        25.23 o                         
  -3  -6   0        285.27        326.93        25.32 o                         
  -3  -6   0        285.27        333.85        25.23 o                         
   3   6   0        285.27        305.70        25.03 o                         
   3   6   0        285.27        319.63        25.03 o                         
  -4  -6   0         24.62         20.18         2.71 o                         
  -4  -6   0         24.62         17.27         3.59 o                         
  -4  -6   0         24.62         18.82         2.52 o                         
  -4  -6   0         24.62         20.57         3.20 o                         
   4   6   0         24.62         22.12         2.71 o                         
   4   6   0         24.62         24.54         2.62 o                         
   4   6   0         24.62         22.50         2.62 o                         
  -5  -6   0          0.88          0.68         1.16 o                         
  -5  -6   0          0.88          1.26         1.16 o                         
   5   6   0          0.88          1.16         0.97 o                         
   5   6   0          0.88         -0.87         1.36 o                         
   6  -7   0          6.69          5.82         1.16 o                         
   6  -7   0          6.69          6.98         1.45 o                         
  -6   7   0          6.69          7.85         1.26 o                         
   5  -7   0          2.50          0.97         0.87 o                         
   5  -7   0          2.50          1.45         0.78 o                         
  -5   7   0          2.50          1.16         0.58 o                         
   4  -7   0          2.99          2.04         0.97 o                         
   4  -7   0          2.99          4.08         1.84 o                         
   4  -7   0          2.99          2.14         0.78 o                         
   4  -7   0          2.99          1.75         0.78 o                         
  -4   7   0          2.99          1.75         1.16 o                         
   3  -7   0          2.35         11.54         1.65 o                         
   3  -7   0          2.35         11.74         1.65 o                         
  -3   7   0          2.35          8.93         1.75 o                         
   2  -7   0         19.13         12.61         1.16 o                         
   2  -7   0         19.13         14.55         1.65 o                         
   2  -7   0         19.13         13.58         1.36 o                         
   2  -7   0         19.13         10.48         1.36 o                         
   2  -7   0         19.13         10.19         2.04 o                         
   2  -7   0         19.13          8.05         1.84 o                         
   2  -7   0         19.13         10.86         2.04 o                         
   2  -7   0         19.13         12.51         1.55 o                         
   1  -7   0         45.02         42.80         3.88 o                         
   1  -7   0         45.02         46.30         4.08 o                         
   1  -7   0         45.02         45.81         4.37 o                         
   1  -7   0         45.02         50.36         4.08 o                         
   1  -7   0         45.02         43.09         4.46 o                         
   1  -7   0         45.02         53.47         3.88 o                         
   0  -7   0        238.25        221.24        19.19 o                         
   0  -7   0        238.25        232.63        19.38 o                         
   0  -7   0        238.25        270.01        19.47 o                         
   0  -7   0        238.25        263.68        19.28 o                         
   0  -7   0        238.25        237.79        19.19 o                         
   0  -7   0        238.25        234.09        19.28 o                         
   0   7   0        238.25        223.67        19.19 o                         
  -1  -7   0         28.02         40.27         3.49 o                         
  -1  -7   0         28.02         31.92         3.59 o                         
  -1  -7   0         28.02         38.72         3.88 o                         
  -1  -7   0         28.02         42.40         3.79 o                         
  -1  -7   0         28.02         38.03         4.17 o                         
   1   7   0         28.02         39.10         3.49 o                         
  -2  -7   0          0.02          3.98         1.65 o                         
  -2  -7   0          0.02          0.87         1.45 o                         
  -2  -7   0          0.02         -0.78         1.06 o                         
  -2  -7   0          0.02         -1.45         1.45 o                         
   2   7   0          0.02         -1.06         1.06 o                         
   2   7   0          0.02          1.16         2.52 o                         
  -3  -7   0          3.81          3.78         1.65 o                         
  -3  -7   0          3.81          1.65         0.97 o                         
  -3  -7   0          3.81          1.84         1.75 o                         
   3   7   0          3.81          3.98         1.26 o                         
  -4  -7   0          4.56          2.23         1.65 o                         
  -4  -7   0          4.56          4.95         2.04 o                         
  -4  -7   0          4.56          2.33         1.75 o                         
  -4  -7   0          4.56          5.14         1.36 o                         
   4   7   0          4.56          5.82         1.16 o                         
   6  -8   0          0.57         -0.87         0.97 o                         
   6  -8   0          0.57         -0.49         0.87 o                         
  -6   8   0          0.57          0.10         0.68 o                         
   5  -8   0          1.20          1.94         1.06 o                         
   5  -8   0          1.20          2.14         1.16 o                         
   5  -8   0          1.20          0.58         0.49 o                         
   5  -8   0          1.20         -0.78         0.78 o                         
  -5   8   0          1.20          1.26         0.68 o                         
   4  -8   0          2.54          0.58         0.97 o                         
   4  -8   0          2.54          2.04         0.97 o                         
   4  -8   0          2.54         -0.97         2.04 o                         
   4  -8   0          2.54          0.10         0.68 o                         
   4  -8   0          2.54          1.36         0.78 o                         
   4  -8   0          2.54          0.19         0.49 o                         
  -4   8   0          2.54         -1.36         1.36 o                         
   3  -8   0          8.67          4.85         1.16 o                         
   3  -8   0          8.67          7.66         1.84 o                         
   3  -8   0          8.67          8.93         1.36 o                         
   3  -8   0          8.67          7.08         1.16 o                         
   3  -8   0          8.67          5.43         2.14 o                         
   3  -8   0          8.67         10.28         1.65 o                         
  -3   8   0          8.67          7.47         1.26 o                         
   2  -8   0        291.78        302.78        21.63 o                         
   2  -8   0        291.78        287.48        21.73 o                         
   2  -8   0        291.78        242.77        21.82 o                         
   2  -8   0        291.78        275.40        21.53 o                         
   2  -8   0        291.78        256.40        21.92 o                         
   2  -8   0        291.78        263.32        21.63 o                         
   2  -8   0        291.78        251.33        21.63 o                         
   2  -8   0        291.78        290.99        21.82 o                         
   2  -8   0        291.78        271.21        21.73 o                         
   1  -8   0          1.51          1.26         0.97 o                         
   1  -8   0          1.51          1.65         1.36 o                         
   1  -8   0          1.51          0.97         0.58 o                         
   1  -8   0          1.51          1.84         1.06 o                         
   1  -8   0          1.51         -0.19         0.68 o                         
   1  -8   0          1.51          2.71         0.87 o                         
   1  -8   0          1.51          0.87         1.55 o                         
   0  -8   0          0.38          0.19         0.97 o                         
   0  -8   0          0.38          1.94         1.26 o                         
   0  -8   0          0.38         -0.39         1.45 o                         
   0  -8   0          0.38          0.78         1.06 o                         
   0  -8   0          0.38          0.68         1.16 o                         
   0   8   0          0.38          0.58         0.87 o                         
  -1  -8   0          0.82          1.94         1.16 o                         
   1   8   0          0.82          0.78         1.45 o                         
   1   8   0          0.82          3.01         1.16 o                         
  -2  -8   0         35.67         26.49         3.49 o                         
   2   8   0         35.67         33.96         3.59 o                         
  -3  -8   0          0.17          0.68         1.75 o                         
  -3  -8   0          0.17          1.36         1.55 o                         
  -3  -8   0          0.17          4.08         2.23 o                         
  -3  -8   0          0.17          0.49         1.16 o                         
   3   8   0          0.17         -0.39         1.06 o                         
  -4  -8   0          1.70          2.14         1.84 o                         
  -4  -8   0          1.70          2.33         1.06 o                         
  -4  -8   0          1.70         -0.97         2.43 o                         
   4   8   0          1.70          2.14         1.06 o                         
   4   8   0          1.70          3.30         1.36 o                         
   5  -9   0          4.42          2.81         1.06 o                         
   5  -9   0          4.42          2.04         0.58 o                         
   5  -9   0          4.42          3.10         1.26 o                         
  -5   9   0          4.42          1.45         1.06 o                         
   4  -9   0          1.38          1.06         0.78 o                         
   4  -9   0          1.38          1.16         1.06 o                         
   4  -9   0          1.38          0.97         0.68 o                         
  -4   9   0          1.38          0.97         0.68 o                         
   3  -9   0         37.31         36.48         3.30 o                         
   3  -9   0         37.31         33.87         3.59 o                         
   3  -9   0         37.31         37.94         3.59 o                         
   3  -9   0         37.31         37.74         3.30 o                         
   3  -9   0         37.31         38.52         3.20 o                         
   3  -9   0         37.31         33.97         4.66 o                         
   2  -9   0         48.95         48.14         3.88 o                         
   2  -9   0         48.95         43.19         3.98 o                         
   2  -9   0         48.95         48.43         5.05 o                         
   2  -9   0         48.95         45.42         4.27 o                         
   2  -9   0         48.95         44.74         4.95 o                         
   1  -9   0          0.71          0.68         0.87 o                         
   1  -9   0          0.71          0.10         1.55 o                         
   1  -9   0          0.71          0.49         1.36 o                         
   0  -9   0         14.88         12.13         2.52 o                         
   0  -9   0         14.88         12.80         2.04 o                         
   0   9   0         14.88          7.95         1.45 o                         
  -1  -9   0          4.24          1.65         1.45 o                         
  -1  -9   0          4.24          2.04         1.75 o                         
   1   9   0          4.24          4.17         1.65 o                         
  -2  -9   0         23.86          9.41         2.23 o                         
  -2  -9   0         23.86         16.78         2.91 o                         
   2   9   0         23.86         13.10         1.84 o                         
  -3  -9   0          0.02         -1.75         3.20 o                         
  -3  -9   0          0.02          2.14         2.04 o                         
   3   9   0          0.02          0.00         1.55 o                         
   3   9   0          0.02          0.19         1.06 o                         
   5 -10   0         14.13         12.61         1.75 o                         
  -5  10   0         14.13         11.93         1.75 o                         
   4 -10   0          0.53         -0.58         0.78 o                         
   4 -10   0          0.53          0.58         1.06 o                         
   4 -10   0          0.53         -0.19         0.49 o                         
   4 -10   0          0.53         -0.87         1.36 o                         
   3 -10   0         12.94          8.54         1.45 o                         
   3 -10   0         12.94          8.93         1.26 o                         
   3 -10   0         12.94          7.38         2.04 o                         
   3 -10   0         12.94          6.01         1.36 o                         
   2 -10   0         79.50         84.56         6.50 o                         
   2 -10   0         79.50         84.36         7.28 o                         
   2 -10   0         79.50         74.66         6.70 o                         
   2 -10   0         79.50         71.55         6.99 o                         
   1 -10   0         17.32         12.13         2.71 o                         
   1 -10   0         17.32         13.78         2.33 o                         
   1 -10   0         17.32          9.89         2.23 o                         
   1 -10   0         17.32          8.05         2.04 o                         
   0 -10   0          5.38          2.04         1.65 o                         
   0 -10   0          5.38          3.01         1.55 o                         
  -1 -10   0         27.70         31.34         3.30 o                         
  -1 -10   0         27.70         26.10         3.59 o                         
   1  10   0         27.70         28.14         3.40 o                         
  -2 -10   0          2.87          1.36         1.26 o                         
  -2 -10   0          2.87          3.01         1.94 o                         
  -2 -10   0          2.87          3.20         1.55 o                         
   2  10   0          2.87         -1.06         1.16 o                         
  -3 -10   0          0.51         -0.78         1.75 o                         
  -3 -10   0          0.51         -1.06         3.78 o                         
  -3 -10   0          0.51          1.84         1.16 o                         
   4 -11   0          0.44          0.29         0.87 o                         
   4 -11   0          0.44         -0.97         1.16 o                         
   3 -11   0          0.12         -0.29         0.87 o                         
   3 -11   0          0.12          0.00         1.26 o                         
   2 -11   0         43.23         29.89         3.88 o                         
   2 -11   0         43.23         23.48         3.10 o                         
   1 -11   0          0.61          3.39         1.55 o                         
   1 -11   0          0.61          1.94         1.75 o                         
   0 -11   0          3.64          1.26         1.65 o                         
   0 -11   0          3.64          0.97         1.45 o                         
   0 -11   0          3.64          0.68         1.65 o                         
   0  11   0          3.64          3.59         1.65 o                         
  -1 -11   0          0.78         -0.39         1.45 o                         
  -1 -11   0          0.78         -1.94         2.71 o                         
  -2 -11   0          0.25         -1.16         2.04 o                         
  -2 -11   0          0.25         -0.78         1.55 o                         
  -2 -11   0          0.25          1.06         1.26 o                         
   3 -12   0          2.16          3.01         1.55 o                         
   2 -12   0          0.39         -0.29         2.14 o                         
   1 -12   0          0.93         -0.97         1.65 o                         
   1 -12   0          0.93         -0.87         1.84 o                         
   0 -12   0          0.52         -1.55         1.75 o                         
   0 -12   0          0.52          2.71         1.65 o                         
   0 -12   1          0.73          1.84         1.75 o                         
   0 -12   1          0.73         -1.45         1.84 o                         
   0 -12   1          0.73          0.68         2.33 o                         
   1 -12   1          5.47          2.91         1.94 o                         
   1 -12   1          5.47          0.58         1.75 o                         
   2 -12   1          0.30         -0.49         1.55 o                         
   2 -12   1          0.30         -1.75         1.75 o                         
   3 -12   1          0.00         -1.16         1.45 o                         
   2  11  -1          1.80         -0.68         1.45 o                         
   2  11  -1          1.80          1.65         1.55 o                         
  -2 -11   1          1.80          2.33         1.26 o                         
  -2 -11   1          1.80          4.08         1.75 o                         
  -2 -11   1          1.80          1.06         2.04 o                         
  -1 -11   1          0.27         -0.58         1.84 o                         
  -1 -11   1          0.27          2.71         1.65 o                         
   0  11  -1         23.16         37.64         4.36 o                         
   0 -11   1         23.16         40.46         4.17 o                         
   0 -11   1         23.16         42.88         4.46 o                         
   1 -11   1         11.53          8.24         1.84 o                         
   1 -11   1         11.53          9.31         1.84 o                         
   2 -11   1          0.77          5.63         1.36 o                         
   2 -11   1          0.77          3.98         2.14 o                         
   3 -11   1         10.98          3.98         1.36 o                         
   3 -11   1         10.98          5.34         0.97 o                         
   4 -11   1          2.88          3.88         1.26 o                         
   4 -11   1          2.88          4.65         0.87 o                         
   3  10  -1          0.74         -0.68         1.55 o                         
   3  10  -1          0.74          0.49         1.16 o                         
  -3 -10   1          0.74          0.19         1.94 o                         
  -3 -10   1          0.74          2.23         2.62 o                         
  -3 -10   1          0.74          2.04         1.16 o                         
  -2 -10   1          0.01         -1.26         1.84 o                         
  -2 -10   1          0.01         -1.36         1.55 o                         
  -2 -10   1          0.01         -0.78         1.16 o                         
   1  10  -1          0.39          1.55         1.55 o                         
  -1 -10   1          0.39         -0.68         1.75 o                         
  -1 -10   1          0.39          0.87         1.45 o                         
   0  10  -1          0.97         -1.55         1.55 o                         
   0 -10   1          0.97          0.97         1.45 o                         
   0 -10   1          0.97          0.00         1.16 o                         
   1 -10   1          0.03          0.39         1.45 o                         
   1 -10   1          0.03         -0.78         1.16 o                         
   1 -10   1          0.03         -0.49         1.16 o                         
   1 -10   1          0.03          0.00         1.65 o                         
   2 -10   1         69.25         94.55         7.09 o                         
   2 -10   1         69.25         76.39         6.80 o                         
   2 -10   1         69.25         88.04         7.57 o                         
   2 -10   1         69.25         74.84         6.80 o                         
   3 -10   1          3.98          2.23         0.68 o                         
   3 -10   1          3.98          2.81         2.14 o                         
   3 -10   1          3.98          2.04         1.16 o                         
   3 -10   1          3.98          3.49         0.78 o                         
   3 -10   1          3.98          4.26         1.45 o                         
   3 -10   1          3.98          3.39         0.68 o                         
   4 -10   1          2.12          0.97         0.49 o                         
   4 -10   1          2.12          0.87         0.78 o                         
   4 -10   1          2.12          2.14         1.16 o                         
   4 -10   1          2.12          2.04         1.36 o                         
   4 -10   1          2.12          1.84         0.68 o                         
  -5  10  -1          0.18          0.49         0.78 o                         
   5 -10   1          0.18          2.43         1.16 o                         
   5 -10   1          0.18          0.49         0.78 o                         
   3   9  -1          0.20          1.84         1.45 o                         
   3   9  -1          0.20          2.23         1.06 o                         
  -3  -9   1          0.20         -0.78         1.65 o                         
  -3  -9   1          0.20         -0.49         1.06 o                         
  -3  -9   1          0.20         -2.23         2.23 o                         
   2   9  -1          0.70         -0.19         1.26 o                         
  -2  -9   1          0.70         -0.49         1.84 o                         
  -2  -9   1          0.70         -0.29         1.26 o                         
  -2  -9   1          0.70          0.00         1.55 o                         
   1   9  -1        281.15        377.22        29.12 o                         
  -1  -9   1        281.15        377.60        29.31 o                         
  -1  -9   1        281.15        335.45        29.31 o                         
   0  -9   1          0.48         -0.10         1.36 o                         
   0  -9   1          0.48          1.55         1.06 o                         
   0  -9   1          0.48          2.04         1.06 o                         
   0  -9   1          0.48          0.39         1.45 o                         
   1  -9   1         15.56         14.65         1.94 o                         
   1  -9   1         15.56          9.80         2.33 o                         
   1  -9   1         15.56         10.28         1.55 o                         
   1  -9   1         15.56         12.61         2.23 o                         
   2  -9   1         80.72         79.32         6.41 o                         
   2  -9   1         80.72         75.63         6.60 o                         
   2  -9   1         80.72         69.81         6.99 o                         
   2  -9   1         80.72         79.13         6.50 o                         
   2  -9   1         80.72         82.23         6.31 o                         
   2  -9   1         80.72         85.83         6.80 o                         
   2  -9   1         80.72         72.23         7.19 o                         
  -3   9  -1          6.82          3.49         1.65 o                         
   3  -9   1          6.82          1.75         0.87 o                         
   3  -9   1          6.82          4.36         1.94 o                         
   3  -9   1          6.82          3.78         0.78 o                         
   3  -9   1          6.82          2.91         1.06 o                         
   3  -9   1          6.82          4.08         1.06 o                         
   4  -9   1          4.24          3.78         0.87 o                         
   4  -9   1          4.24          3.78         0.78 o                         
   4  -9   1          4.24          4.36         1.06 o                         
   4  -9   1          4.24          4.75         1.36 o                         
   5  -9   1          3.69          3.49         0.87 o                         
   5  -9   1          3.69          1.45         1.26 o                         
   5  -9   1          3.69          1.75         0.49 o                         
   5  -9   1          3.69          0.19         1.06 o                         
   4   8  -1          1.63          3.20         1.45 o                         
   4   8  -1          1.63          4.46         1.16 o                         
  -4  -8   1          1.63         -0.58         2.43 o                         
  -4  -8   1          1.63          1.45         1.65 o                         
  -4  -8   1          1.63          3.39         1.16 o                         
   3   8  -1          1.23          0.78         1.16 o                         
  -3  -8   1          1.23         -1.55         1.65 o                         
  -3  -8   1          1.23          0.68         2.14 o                         
  -3  -8   1          1.23          1.55         1.65 o                         
  -3  -8   1          1.23          1.06         1.16 o                         
  -3  -8   1          1.23         -0.87         1.26 o                         
   2   8  -1        132.81        138.46        11.56 o                         
  -2  -8   1        132.81        136.81        11.86 o                         
  -2  -8   1        132.81        156.42        11.76 o                         
  -2  -8   1        132.81        126.02        11.66 o                         
  -2  -8   1        132.81        138.75        11.47 o                         
  -2  -8   1        132.81        148.46        11.56 o                         
   1   8  -1          1.58          1.65         1.55 o                         
   1   8  -1          1.58          2.52         1.45 o                         
  -1  -8   1          1.58          3.20         1.45 o                         
  -1  -8   1          1.58          5.04         1.06 o                         
   0   8  -1          0.61         -0.39         0.97 o                         
   0  -8   1          0.61          1.36         1.06 o                         
   0  -8   1          0.61          3.49         1.45 o                         
   0  -8   1          0.61          0.19         1.26 o                         
   0  -8   1          0.61          1.75         0.87 o                         
   1  -8   1          1.48          1.84         1.06 o                         
   1  -8   1          1.48         -0.58         1.55 o                         
   1  -8   1          1.48          3.10         1.06 o                         
   1  -8   1          1.48          1.16         0.58 o                         
   1  -8   1          1.48          0.87         1.36 o                         
   1  -8   1          1.48          1.45         0.58 o                         
   2  -8   1          4.98          9.60         1.65 o                         
   2  -8   1          4.98          5.91         1.26 o                         
   2  -8   1          4.98          7.18         1.26 o                         
   2  -8   1          4.98          8.83         1.65 o                         
   2  -8   1          4.98          6.60         0.87 o                         
  -3   8  -1         40.83         33.97         3.49 o                         
   3  -8   1         40.83         39.59         3.49 o                         
   3  -8   1         40.83         41.14         4.36 o                         
   3  -8   1         40.83         38.04         3.49 o                         
   3  -8   1         40.83         30.28         4.66 o                         
   3  -8   1         40.83         37.75         3.30 o                         
   3  -8   1         40.83         40.47         3.30 o                         
  -4   8  -1         12.72          5.04         1.06 o                         
  -4   8  -1         12.72          4.95         1.55 o                         
   4  -8   1         12.72          5.14         2.23 o                         
   4  -8   1         12.72          4.95         0.87 o                         
   4  -8   1         12.72          6.69         1.16 o                         
   4  -8   1         12.72          6.30         1.16 o                         
   4  -8   1         12.72          7.18         1.26 o                         
  -5   8  -1          3.15          1.84         0.68 o                         
   5  -8   1          3.15          2.33         0.87 o                         
   5  -8   1          3.15          1.55         1.16 o                         
   5  -8   1          3.15          2.14         0.58 o                         
   5  -8   1          3.15          2.33         0.68 o                         
   5  -8   1          3.15          2.04         0.97 o                         
  -6   8  -1         10.79         13.87         1.55 o                         
  -6   8  -1         10.79         14.16         1.65 o                         
   6  -8   1         10.79         14.35         1.94 o                         
   6  -8   1         10.79         10.38         1.75 o                         
   5   7  -1          0.02          2.23         1.36 o                         
  -5  -7   1          0.02          0.29         1.65 o                         
   4   7  -1          0.39          0.10         1.26 o                         
   4   7  -1          0.39          0.19         1.06 o                         
  -4  -7   1          0.39          1.94         1.65 o                         
  -4  -7   1          0.39          2.23         2.14 o                         
  -2  -7   1          0.15         -0.78         1.45 o                         
   1   7  -1          7.23          7.76         1.65 o                         
  -1  -7   1          7.23          3.01         1.36 o                         
  -1  -7   1          7.23          5.53         1.06 o                         
  -1  -7   1          7.23          6.21         1.36 o                         
  -1  -7   1          7.23          4.17         1.45 o                         
   0  -7   1          9.77          6.21         1.36 o                         
   0  -7   1          9.77          7.18         1.55 o                         
   0  -7   1          9.77          6.89         1.45 o                         
   0  -7   1          9.77          9.70         2.43 o                         
   0  -7   1          9.77          9.50         1.65 o                         
   0  -7   1          9.77          6.69         1.36 o                         
   1  -7   1          6.46          4.36         0.78 o                         
   1  -7   1          6.46          1.16         1.36 o                         
   1  -7   1          6.46          2.52         0.58 o                         
   1  -7   1          6.46          4.36         1.06 o                         
   1  -7   1          6.46          2.52         1.16 o                         
   1  -7   1          6.46          2.81         0.39 o                         
   1  -7   1          6.46          3.01         0.58 o                         
   1  -7   1          6.46          4.46         0.87 o                         
   1  -7   1          6.46          1.65         0.87 o                         
  -2   7  -1          3.44          2.04         0.68 o                         
   2  -7   1          3.44          2.04         0.58 o                         
   2  -7   1          3.44          1.16         0.68 o                         
   2  -7   1          3.44          1.75         0.78 o                         
   2  -7   1          3.44          1.45         0.68 o                         
   2  -7   1          3.44          1.06         1.16 o                         
   2  -7   1          3.44          1.26         0.58 o                         
   2  -7   1          3.44          0.10         1.06 o                         
   2  -7   1          3.44          1.65         0.39 o                         
  -3   7  -1        194.19        226.84        17.32 o                         
  -3   7  -1        194.19        209.53        17.22 o                         
   3  -7   1        194.19        226.07        17.80 o                         
   3  -7   1        194.19        194.55        17.61 o                         
   3  -7   1        194.19        216.34        17.32 o                         
   3  -7   1        194.19        222.37        17.32 o                         
   3  -7   1        194.19        211.37        17.32 o                         
   3  -7   1        194.19        211.57        17.22 o                         
   3  -7   1        194.19        226.45        17.51 o                         
  -4   7  -1         35.41         32.41         2.91 o                         
  -4   7  -1         35.41         30.28         3.40 o                         
   4  -7   1         35.41         36.39         3.01 o                         
   4  -7   1         35.41         31.93         3.01 o                         
   4  -7   1         35.41         29.59         4.08 o                         
   4  -7   1         35.41         38.13         3.10 o                         
  -5   7  -1         41.60         56.66         4.75 o                         
   5  -7   1         41.60         58.31         4.85 o                         
   5  -7   1         41.60         59.57         4.95 o                         
   5  -7   1         41.60         55.59         4.75 o                         
   6  -7   1          0.00          2.71         1.26 o                         
   6  -7   1          0.00          5.14         1.06 o                         
   5   6  -1          9.23         10.57         1.84 o                         
  -5  -6   1          9.23         10.38         1.84 o                         
  -5  -6   1          9.23          8.73         2.14 o                         
   4   6  -1          4.25         -0.39         1.36 o                         
   4   6  -1          4.25          3.49         1.26 o                         
   4   6  -1          4.25          2.52         1.16 o                         
  -4  -6   1          4.25          2.52         1.16 o                         
  -4  -6   1          4.25         -0.87         1.26 o                         
  -4  -6   1          4.25         -1.06         1.75 o                         
   3   6  -1         61.44         66.68         6.31 o                         
  -3  -6   1         61.44         91.04         6.99 o                         
  -3  -6   1         61.44         67.65         6.41 o                         
   2   6  -1        145.27        134.24        10.88 o                         
   2   6  -1        145.27        145.23        10.70 o                         
  -2  -6   1        145.27        131.43        10.98 o                         
  -2  -6   1        145.27        132.01        11.08 o                         
  -2  -6   1        145.27        139.69        10.98 o                         
  -2  -6   1        145.27        112.86        10.79 o                         
  -2  -6   1        145.27        131.72        10.70 o                         
   1   6  -1        119.11        164.14        12.35 o                         
  -1  -6   1        119.11        139.85        12.53 o                         
  -1  -6   1        119.11        164.82        12.44 o                         
  -1  -6   1        119.11        155.00        12.35 o                         
  -1  -6   1        119.11        150.14        12.53 o                         
  -1  -6   1        119.11        146.84        12.35 o                         
   0  -6   1         27.86         25.13         3.20 o                         
   0  -6   1         27.86         27.75         2.62 o                         
   0  -6   1         27.86         26.39         2.71 o                         
   0  -6   1         27.86         29.11         3.01 o                         
  -1   6  -1          0.64         -0.49         0.49 o                         
   1  -6   1          0.64         -0.49         1.16 o                         
   1  -6   1          0.64         -0.58         0.97 o                         
   1  -6   1          0.64          0.29         0.49 o                         
   1  -6   1          0.64          0.58         0.49 o                         
   1  -6   1          0.64          0.00         0.58 o                         
   1  -6   1          0.64          0.19         0.58 o                         
   1  -6   1          0.64          0.68         0.78 o                         
   1  -6   1          0.64          1.06         0.68 o                         
  -2   6  -1         38.25         39.50         3.40 o                         
   2  -6   1         38.25         40.77         3.30 o                         
   2  -6   1         38.25         44.64         3.40 o                         
   2  -6   1         38.25         40.86         3.69 o                         
   2  -6   1         38.25         37.27         3.79 o                         
   2  -6   1         38.25         34.55         3.59 o                         
   2  -6   1         38.25         39.40         3.30 o                         
   2  -6   1         38.25         39.02         3.40 o                         
  -3   6  -1         41.45         44.74         4.17 o                         
   3  -6   1         41.45         50.45         4.08 o                         
   3  -6   1         41.45         47.94         3.98 o                         
   3  -6   1         41.45         47.75         4.08 o                         
   3  -6   1         41.45         51.81         4.56 o                         
   3  -6   1         41.45         47.55         4.56 o                         
   3  -6   1         41.45         48.51         4.08 o                         
   3  -6   1         41.45         46.97         5.73 o                         
  -4   6  -1        135.24        136.15        11.27 o                         
  -4   6  -1        135.24        148.57        11.08 o                         
   4  -6   1        135.24        128.85        11.56 o                         
  -5   6  -1         33.99         33.28         3.01 o                         
   5  -6   1         33.99         35.90         3.10 o                         
   5  -6   1         33.99         32.99         3.10 o                         
   5  -6   1         33.99         38.03         3.20 o                         
  -6   6  -1         16.26         25.71         2.14 o                         
   6  -6   1         16.26         18.72         2.33 o                         
   6  -6   1         16.26         22.02         2.33 o                         
   5   5  -1          1.04          5.04         1.36 o                         
   5   5  -1          1.04          3.49         1.16 o                         
   5   5  -1          1.04          3.88         1.36 o                         
  -5  -5   1          1.04          1.26         1.75 o                         
  -5  -5   1          1.04          5.82         1.36 o                         
   4   5  -1         14.41          9.31         1.84 o                         
   4   5  -1         14.41          8.83         2.14 o                         
  -4  -5   1         14.41         11.54         1.94 o                         
  -4  -5   1         14.41          5.73         2.04 o                         
  -4  -5   1         14.41          6.99         2.23 o                         
   3   5  -1         14.53          9.80         1.84 o                         
   3   5  -1         14.53         14.16         2.04 o                         
  -3  -5   1         14.53         16.59         2.81 o                         
  -3  -5   1         14.53         12.42         2.81 o                         
  -3  -5   1         14.53          9.02         2.23 o                         
  -3  -5   1         14.53         14.84         3.01 o                         
  -3  -5   1         14.53         14.74         2.23 o                         
  -3  -5   1         14.53         11.25         1.55 o                         
   2   5  -1          0.09         -0.58         0.78 o                         
   2   5  -1          0.09         -0.49         0.68 o                         
  -2  -5   1          0.09         -1.36         1.36 o                         
  -2  -5   1          0.09          0.39         0.97 o                         
  -2  -5   1          0.09          1.84         1.36 o                         
  -2  -5   1          0.09          0.78         1.26 o                         
  -2  -5   1          0.09         -0.29         1.45 o                         
   1   5  -1        546.65        582.26        49.82 o                         
  -1  -5   1        546.65        604.43        49.92 o                         
  -1  -5   1        546.65        657.78        49.92 o                         
  -1  -5   1        546.65        633.86        49.82 o                         
  -1  -5   1        546.65        660.72        49.92 o                         
   0  -5   1        342.75        326.74        29.33 o                         
   0  -5   1        342.75        386.95        29.52 o                         
   0  -5   1        342.75        378.93        29.42 o                         
   0  -5   1        342.75        386.36        29.42 o                         
   1  -5   1         13.85          9.31         1.06 o                         
   1  -5   1         13.85          8.83         1.65 o                         
   1  -5   1         13.85         10.86         1.26 o                         
   1  -5   1         13.85          7.95         0.97 o                         
   1  -5   1         13.85          9.70         1.45 o                         
   1  -5   1         13.85         11.93         1.06 o                         
   1  -5   1         13.85         12.13         1.26 o                         
   1  -5   1         13.85          9.80         1.84 o                         
  -2   5  -1         28.26         27.08         2.43 o                         
   2  -5   1         28.26         26.88         2.43 o                         
   2  -5   1         28.26         29.40         2.43 o                         
   2  -5   1         28.26         29.12         2.52 o                         
  -3   5  -1        598.49        546.07        46.46 o                         
  -3   5  -1        598.49        597.43        46.56 o                         
   3  -5   1        598.49        600.86        46.46 o                         
   3  -5   1        598.49        574.40        46.66 o                         
   3  -5   1        598.49        582.43        46.46 o                         
   3  -5   1        598.49        591.75        46.46 o                         
   3  -5   1        598.49        604.19        46.46 o                         
  -4   5  -1         17.52         17.95         1.65 o                         
   4  -5   1         17.52         13.68         2.14 o                         
   4  -5   1         17.52         16.98         1.84 o                         
   4  -5   1         17.52         14.65         3.10 o                         
   4  -5   1         17.52         16.59         1.84 o                         
   4  -5   1         17.52         20.67         1.84 o                         
  -5   5  -1         55.43         68.90         6.21 o                         
  -5   5  -1         55.43         73.75         5.83 o                         
   5  -5   1         55.43         77.93         5.92 o                         
   5  -5   1         55.43         60.85         6.79 o                         
   5  -5   1         55.43         72.88         5.92 o                         
  -6   5  -1         14.09         20.66         2.04 o                         
   6  -5   1         14.09         21.44         2.23 o                         
   6  -5   1         14.09         19.50         2.23 o                         
   6   4  -1          0.05          2.71         1.06 o                         
  -6  -4   1          0.05          1.45         0.97 o                         
  -6  -4   1          0.05          1.36         1.65 o                         
  -6  -4   1          0.05          1.26         1.65 o                         
   5   4  -1          3.25          3.78         1.26 o                         
  -5  -4   1          3.25          4.65         2.04 o                         
  -5  -4   1          3.25          4.75         0.87 o                         
  -5  -4   1          3.25          6.21         1.06 o                         
   4   4  -1        106.11         96.06         8.06 o                         
   4   4  -1        106.11         87.90         8.06 o                         
   4   4  -1        106.11         92.07         8.06 o                         
  -4  -4   1        106.11         97.32         8.16 o                         
  -4  -4   1        106.11        109.76         7.87 o                         
  -4  -4   1        106.11        101.60         7.96 o                         
  -4  -4   1        106.11         92.37         8.45 o                         
   3   4  -1         29.50         30.08         3.69 o                         
   3   4  -1         29.50         26.78         2.81 o                         
   3   4  -1         29.50         30.27         2.91 o                         
  -3  -4   1         29.50         31.63         2.81 o                         
  -3  -4   1         29.50         31.73         2.62 o                         
  -3  -4   1         29.50         33.09         3.79 o                         
  -3  -4   1         29.50         28.14         3.49 o                         
  -3  -4   1         29.50         25.03         3.88 o                         
   2   4  -1        711.72        682.68        55.67 o                         
   2   4  -1        711.72        786.35        55.57 o                         
   2   4  -1        711.72        658.68        55.57 o                         
  -2  -4   1        711.72        767.17        55.57 o                         
  -2  -4   1        711.72        710.52        55.67 o                         
  -2  -4   1        711.72        653.96        55.57 o                         
  -2  -4   1        711.72        712.98        55.77 o                         
  -2  -4   1        711.72        701.08        55.67 o                         
  -2  -4   1        711.72        682.49        55.67 o                         
  -2  -4   1        711.72        643.73        55.47 o                         
   1   4  -1         75.68         61.50         5.15 o                         
   1   4  -1         75.68         62.17         5.15 o                         
  -1  -4   1         75.68         72.77         5.44 o                         
  -1  -4   1         75.68         60.91         5.15 o                         
  -1  -4   1         75.68         55.37         5.44 o                         
  -1  -4   1         75.68         68.49         5.44 o                         
   0  -4   1         36.19         39.12         3.40 o                         
   0  -4   1         36.19         43.20         3.50 o                         
   0  -4   1         36.19         46.21         3.59 o                         
   0  -4   1         36.19         39.03         3.50 o                         
   1  -4   1       1037.60       1040.28        77.59 o                         
   1  -4   1       1037.60        940.65        77.49 o                         
   1  -4   1       1037.60       1052.74        77.59 o                         
   1  -4   1       1037.60        901.55        77.49 o                         
   1  -4   1       1037.60        933.07        77.49 o                         
   1  -4   1       1037.60        984.23        77.59 o                         
   1  -4   1       1037.60        987.42        77.49 o                         
   1  -4   1       1037.60        979.74        77.49 o                         
  -2   4  -1       1539.65       1550.95       114.79 o                         
   2  -4   1       1539.65       1562.59       114.79 o                         
   2  -4   1       1539.65       1463.47       114.79 o                         
   2  -4   1       1539.65       1320.07       114.69 o                         
   2  -4   1       1539.65       1334.94       114.69 o                         
   2  -4   1       1539.65       1611.60       114.79 o                         
   2  -4   1       1539.65       1384.64       114.79 o                         
   2  -4   1       1539.65       1501.04       114.69 o                         
   2  -4   1       1539.65       1358.03       114.79 o                         
   2  -4   1       1539.65       1382.33       114.69 o                         
  -3   4  -1         89.93         95.59         8.06 o                         
  -3   4  -1         89.93        104.23         8.16 o                         
   3  -4   1         89.93        100.25         8.26 o                         
   3  -4   1         89.93         91.99         8.06 o                         
   3  -4   1         89.93        105.49         8.06 o                         
   3  -4   1         89.93        107.34         8.06 o                         
   3  -4   1         89.93        100.06         8.06 o                         
   3  -4   1         89.93        104.53         8.06 o                         
   3  -4   1         89.93         89.08         7.96 o                         
  -4   4  -1          8.33         12.90         1.36 o                         
  -4   4  -1          8.33          9.41         2.33 o                         
   4  -4   1          8.33         12.22         1.45 o                         
   4  -4   1          8.33         15.23         1.55 o                         
   4  -4   1          8.33         12.32         1.55 o                         
  -5   4  -1         68.45         71.92         6.02 o                         
  -5   4  -1         68.45         61.64         6.31 o                         
  -5   4  -1         68.45         77.75         5.63 o                         
   5  -4   1         68.45         63.87         5.83 o                         
   5  -4   1         68.45         64.84         6.70 o                         
   5  -4   1         68.45         71.74         5.73 o                         
  -6   4  -1          2.32          1.06         2.04 o                         
   6  -4   1          2.32          2.23         0.87 o                         
   6  -4   1          2.32          2.14         1.06 o                         
   6   3  -1          1.62          4.95         1.26 o                         
  -6  -3   1          1.62          3.01         1.65 o                         
  -6  -3   1          1.62          3.39         1.84 o                         
   5   3  -1          4.60         -0.29         1.06 o                         
   5   3  -1          4.60         -0.49         1.06 o                         
   5   3  -1          4.60         -0.87         1.16 o                         
  -5  -3   1          4.60          1.45         2.14 o                         
  -5  -3   1          4.60          0.10         1.36 o                         
   4   3  -1        110.77        128.61         9.52 o                         
   4   3  -1        110.77        109.38         9.52 o                         
   4   3  -1        110.77        121.72         9.52 o                         
  -4  -3   1        110.77        113.56         9.32 o                         
  -4  -3   1        110.77        118.13         9.91 o                         
  -4  -3   1        110.77        111.90         9.62 o                         
  -4  -3   1        110.77        115.60         9.91 o                         
  -4  -3   1        110.77        112.00         9.42 o                         
   2   3  -1        121.74        103.47         8.36 o                         
   2   3  -1        121.74         95.29         8.36 o                         
  -2  -3   1        121.74         91.90         8.27 o                         
  -2  -3   1        121.74         88.39         8.46 o                         
  -2  -3   1        121.74        113.48         8.56 o                         
  -2  -3   1        121.74        114.26         8.56 o                         
  -2  -3   1        121.74        101.52         8.46 o                         
  -2  -3   1        121.74        119.32         8.27 o                         
  -2  -3   1        121.74        103.85         8.66 o                         
   1   3  -1        120.04        110.36         8.18 o                         
   1   3  -1        120.04         93.14         8.08 o                         
  -1  -3   1        120.04        115.33         8.27 o                         
  -1  -3   1        120.04         86.23         8.08 o                         
  -1  -3   1        120.04        114.84         8.37 o                         
  -1  -3   1        120.04         91.68         8.18 o                         
  -1  -3   1        120.04         99.56         8.27 o                         
   0   3  -1          2.63         28.71         2.62 o                         
   0   3  -1          2.63         31.33         2.62 o                         
   0  -3   1          2.63         31.03         2.81 o                         
   0  -3   1          2.63         36.27         2.91 o                         
   0  -3   1          2.63         33.76         2.71 o                         
   0  -3   1          2.63         31.33         2.71 o                         
   1  -3   1         37.42         35.74         3.11 o                         
   1  -3   1         37.42         38.46         3.20 o                         
   1  -3   1         37.42         36.51         3.20 o                         
   1  -3   1         37.42         37.58         3.01 o                         
   1  -3   1         37.42         34.28         3.11 o                         
   1  -3   1         37.42         39.04         3.01 o                         
   1  -3   1         37.42         37.58         3.01 o                         
   1  -3   1         37.42         37.19         3.20 o                         
  -2   3  -1       1405.28       1273.35       107.65 o                         
  -2   3  -1       1405.28       1366.73       107.54 o                         
   2  -3   1       1405.28       1315.27       107.54 o                         
   2  -3   1       1405.28       1419.70       107.54 o                         
   2  -3   1       1405.28       1298.48       107.54 o                         
   2  -3   1       1405.28       1459.09       107.65 o                         
   2  -3   1       1405.28       1239.48       107.54 o                         
   2  -3   1       1405.28       1337.89       107.65 o                         
   2  -3   1       1405.28       1500.00       107.54 o                         
  -3   3  -1        593.91        538.51        45.44 o                         
  -3   3  -1        593.91        565.78        45.54 o                         
   3  -3   1        593.91        587.87        45.44 o                         
   3  -3   1        593.91        623.01        45.44 o                         
   3  -3   1        593.91        576.19        45.44 o                         
   3  -3   1        593.91        603.97        45.44 o                         
   3  -3   1        593.91        525.06        45.44 o                         
   3  -3   1        593.91        612.31        45.44 o                         
   3  -3   1        593.91        517.80        45.54 o                         
  -4   3  -1         12.49         13.87         1.75 o                         
  -4   3  -1         12.49         13.78         1.36 o                         
  -4   3  -1         12.49         10.48         2.43 o                         
   4  -3   1         12.49         15.23         2.52 o                         
   4  -3   1         12.49         12.22         1.45 o                         
   4  -3   1         12.49         10.77         1.84 o                         
   4  -3   1         12.49         11.84         1.55 o                         
   4  -3   1         12.49         11.64         1.94 o                         
   4  -3   1         12.49         13.39         1.55 o                         
  -5   3  -1        250.01        317.70        22.87 o                         
  -5   3  -1        250.01        273.21        23.17 o                         
  -5   3  -1        250.01        288.79        22.97 o                         
   5  -3   1        250.01        271.56        23.26 o                         
   5  -3   1        250.01        256.37        22.87 o                         
   5  -3   1        250.01        320.92        22.87 o                         
   5  -3   1        250.01        277.79        22.97 o                         
  -6   3  -1          0.01         -1.84         1.84 o                         
   6  -3   1          0.01         -1.36         1.36 o                         
   6  -3   1          0.01         -0.87         0.87 o                         
   6   2  -1         42.33         43.48         4.27 o                         
   6   2  -1         42.33         43.77         3.98 o                         
  -6  -2   1         42.33         54.04         6.01 o                         
  -6  -2   1         42.33         40.18         4.85 o                         
   5   2  -1          0.01         12.42         1.94 o                         
   4   2  -1          1.22          0.49         0.78 o                         
   4   2  -1          1.22         -0.87         0.97 o                         
   4   2  -1          1.22          0.39         0.97 o                         
  -4  -2   1          1.22          1.75         1.75 o                         
  -4  -2   1          1.22          0.29         0.58 o                         
  -4  -2   1          1.22          0.19         0.58 o                         
  -4  -2   1          1.22          1.45         1.36 o                         
   2   2  -1        399.31        431.94        33.11 o                         
   2   2  -1        399.31        396.48        33.21 o                         
   2   2  -1        399.31        419.99        33.11 o                         
   2   2  -1        399.31        369.14        33.11 o                         
  -2  -2   1        399.31        395.60        33.21 o                         
  -2  -2   1        399.31        425.58        33.21 o                         
  -2  -2   1        399.31        453.39        33.21 o                         
  -2  -2   1        399.31        445.46        33.11 o                         
   1   2  -1          0.46          0.29         0.19 o                         
   1   2  -1          0.46          0.19         0.39 o                         
  -1  -2   1          0.46          0.39         0.29 o                         
  -1  -2   1          0.46          0.00         0.29 o                         
  -1  -2   1          0.46         -0.68         0.68 o                         
  -1  -2   1          0.46          0.87         0.58 o                         
  -1  -2   1          0.46         -0.49         0.68 o                         
   0   2  -1         77.77         69.04         5.36 o                         
   0   2  -1         77.77         63.20         5.36 o                         
   0  -2   1         77.77         57.35         5.26 o                         
   0  -2   1         77.77         76.45         5.36 o                         
   0  -2   1         77.77         66.42         5.26 o                         
  -1   2  -1       1365.79       1309.84        90.96 o                         
   1  -2   1       1365.79       1102.04        90.96 o                         
   1  -2   1       1365.79       1136.95        91.07 o                         
   1  -2   1       1365.79       1089.51        90.96 o                         
   1  -2   1       1365.79       1137.97        91.07 o                         
   1  -2   1       1365.79       1112.41        90.96 o                         
   2  -2   1        202.62        302.67        25.56 o                         
   2  -2   1        202.62        340.32        25.56 o                         
  -3   2  -1        337.37        370.13        27.64 o                         
  -3   2  -1        337.37        311.64        27.64 o                         
  -3   2  -1        337.37        320.92        27.55 o                         
   3  -2   1        337.37        345.13        27.55 o                         
   3  -2   1        337.37        364.38        27.55 o                         
   3  -2   1        337.37        329.42        27.55 o                         
   3  -2   1        337.37        369.95        27.55 o                         
   3  -2   1        337.37        349.43        27.64 o                         
   3  -2   1        337.37        359.59        27.55 o                         
  -4   2  -1        508.56        487.88        38.54 o                         
  -4   2  -1        508.56        466.36        38.54 o                         
  -4   2  -1        508.56        455.60        38.74 o                         
   4  -2   1        508.56        540.50        38.54 o                         
   4  -2   1        508.56        549.01        38.54 o                         
   4  -2   1        508.56        456.97        38.64 o                         
   4  -2   1        508.56        505.69        38.54 o                         
   4  -2   1        508.56        469.39        38.74 o                         
   4  -2   1        508.56        433.60        38.54 o                         
  -5   2  -1          2.10         -1.06         1.75 o                         
  -5   2  -1          2.10         -0.58         0.68 o                         
   5  -2   1          2.10          0.97         0.78 o                         
   5  -2   1          2.10          1.06         1.06 o                         
  -6   2  -1          1.55          3.30         0.78 o                         
  -6   2  -1          1.55          3.10         1.84 o                         
   6  -2   1          1.55          3.98         1.16 o                         
  -6  -1   1          9.22          8.44         1.16 o                         
  -6  -1   1          9.22          7.66         2.04 o                         
  -6  -1   1          9.22          6.01         1.84 o                         
   5   1  -1          5.78          0.68         0.97 o                         
   5   1  -1          5.78          2.62         0.97 o                         
   5   1  -1          5.78          1.16         1.55 o                         
  -5  -1   1          5.78          0.68         1.94 o                         
  -5  -1   1          5.78          4.17         1.55 o                         
   4   1  -1          4.40          2.14         1.26 o                         
   4   1  -1          4.40          1.26         0.97 o                         
   4   1  -1          4.40          0.29         0.78 o                         
  -4  -1   1          4.40          1.84         0.78 o                         
  -4  -1   1          4.40          2.52         1.36 o                         
   3   1  -1          6.56        164.19        12.80 o                         
  -3  -1   1          6.56        155.86        12.80 o                         
   2   1  -1       1047.77       1063.93        79.50 o                         
   2   1  -1       1047.77        849.08        79.50 o                         
   2   1  -1       1047.77        912.41        79.50 o                         
   2   1  -1       1047.77        889.13        79.60 o                         
  -2  -1   1       1047.77       1042.26        79.60 o                         
  -2  -1   1       1047.77       1146.73        79.60 o                         
  -2  -1   1       1047.77       1046.45        79.50 o                         
  -2  -1   1       1047.77       1074.41        79.60 o                         
   1   1  -1       1069.38        983.20        73.69 o                         
   1   1  -1       1069.38        922.48        73.69 o                         
  -1  -1   1       1069.38        829.92        73.69 o                         
  -1  -1   1       1069.38        980.45        73.69 o                         
   0   1  -1       2236.26       2070.39       158.13 o                         
   0   1  -1       2236.26       1759.52       158.02 o                         
   0  -1   1       2236.26       2153.90       158.13 o                         
  -1   1  -1       1255.56       1265.89        99.73 o                         
  -1   1  -1       1255.56       1335.54        99.62 o                         
   1  -1   1       1255.56       1170.91        99.73 o                         
  -2   1  -1        554.87        698.81        50.28 o                         
  -2   1  -1        554.87        650.89        50.38 o                         
  -2   1  -1        554.87        619.54        50.28 o                         
   2  -1   1        554.87        644.58        50.28 o                         
   2  -1   1        554.87        659.07        50.28 o                         
   2  -1   1        554.87        650.20        50.28 o                         
   2  -1   1        554.87        605.64        50.28 o                         
   2  -1   1        554.87        601.60        50.28 o                         
   2  -1   1        554.87        651.97        50.38 o                         
   2  -1   1        554.87        558.80        50.28 o                         
  -3   1  -1        330.22        277.33        22.17 o                         
  -3   1  -1        330.22        244.62        22.27 o                         
  -3   1  -1        330.22        261.32        22.27 o                         
   3  -1   1        330.22        267.08        22.17 o                         
   3  -1   1        330.22        307.61        22.17 o                         
   3  -1   1        330.22        309.86        22.17 o                         
   3  -1   1        330.22        253.89        22.27 o                         
   3  -1   1        330.22        279.19        22.17 o                         
   3  -1   1        330.22        305.75        22.17 o                         
  -4   1  -1          2.95         28.71         3.69 o                         
  -4   1  -1          2.95         30.07         3.49 o                         
  -5   1  -1          3.32          2.52         1.16 o                         
  -5   1  -1          3.32          2.52         0.68 o                         
  -5   1  -1          3.32          0.97         1.75 o                         
   5  -1   1          3.32          1.06         0.78 o                         
   5  -1   1          3.32          1.26         0.97 o                         
   5  -1   1          3.32         -0.19         0.97 o                         
   5  -1   1          3.32         -0.10         2.52 o                         
  -6   1  -1          0.10         -0.19         1.75 o                         
  -6   1  -1          0.10          1.26         0.68 o                         
  -6   1  -1          0.10          1.45         0.78 o                         
  -6   1  -1          0.10         -0.68         2.33 o                         
   6  -1   1          0.10          0.97         0.97 o                         
   6  -1   1          0.10         -1.16         1.16 o                         
   6  -1   1          0.10         -0.68         0.97 o                         
   6   0  -1          2.90          2.43         1.06 o                         
  -6   0   1          2.90          0.87         1.84 o                         
  -6   0   1          2.90          3.20         0.97 o                         
  -6   0   1          2.90          4.95         0.97 o                         
   5   0  -1          0.19         -0.19         0.97 o                         
   5   0  -1          0.19          0.97         0.87 o                         
  -5   0   1          0.19          1.75         1.65 o                         
  -5   0   1          0.19          0.39         0.58 o                         
   4   0  -1         68.63         85.92         6.80 o                         
   4   0  -1         68.63         79.81         6.99 o                         
   4   0  -1         68.63         85.82         6.70 o                         
   4   0  -1         68.63         74.17         6.80 o                         
  -4   0   1         68.63         89.03         7.19 o                         
  -4   0   1         68.63         85.53         6.70 o                         
  -4   0   1         68.63         76.11         7.28 o                         
  -4   0   1         68.63         84.37         6.80 o                         
   3   0  -1        157.75        170.67        12.46 o                         
   3   0  -1        157.75        157.14        12.55 o                         
   3   0  -1        157.75        147.70        12.55 o                         
   3   0  -1        157.75        153.05        12.55 o                         
   3   0  -1        157.75        164.34        12.55 o                         
   3   0  -1        157.75        167.26        12.65 o                         
  -3   0   1        157.75        146.43        12.46 o                         
  -3   0   1        157.75        153.44        12.46 o                         
  -3   0   1        157.75        145.09        12.65 o                         
  -3   0   1        157.75        158.50        12.65 o                         
   2   0  -1        241.58        231.37        18.37 o                         
   2   0  -1        241.58        247.58        18.37 o                         
   2   0  -1        241.58        210.94        18.37 o                         
   2   0  -1        241.58        236.55        18.37 o                         
   2   0  -1        241.58        235.38        18.37 o                         
   2   0  -1        241.58        202.06        18.37 o                         
  -2   0   1        241.58        227.46        18.37 o                         
  -2   0   1        241.58        238.40        18.37 o                         
  -2   0   1        241.58        245.53        18.37 o                         
   1   0  -1        553.52        550.52        44.28 o                         
  -1   0   1        553.52        566.95        44.28 o                         
   0   0  -1         18.63         15.08         1.26 o                         
   0   0   1         18.63         15.38         1.26 o                         
  -1   0  -1        623.07        623.76        46.20 o                         
  -1   0  -1        623.07        596.70        46.20 o                         
   1   0   1        623.07        547.31        46.20 o                         
   1   0   1        623.07        563.53        46.20 o                         
  -2   0  -1          1.99         93.87         7.47 o                         
   2   0   1          1.99         89.51         7.37 o                         
  -3   0  -1        121.25        122.59        10.11 o                         
  -3   0  -1        121.25        120.55         9.92 o                         
  -3   0  -1        121.25        120.84         9.82 o                         
   3   0   1        121.25        127.45        10.01 o                         
   3   0   1        121.25        123.56         9.82 o                         
   3   0   1        121.25        129.01         9.92 o                         
   3   0   1        121.25        121.82         9.92 o                         
   3   0   1        121.25        123.66         9.92 o                         
   3   0   1        121.25        119.48         9.92 o                         
   3   0   1        121.25        125.80         9.82 o                         
  -4   0  -1         35.32         32.80         4.08 o                         
  -4   0  -1         35.32         38.33         3.20 o                         
  -4   0  -1         35.32         41.05         3.40 o                         
  -4   0  -1         35.32         42.41         3.98 o                         
   4   0   1         35.32         37.07         3.40 o                         
   4   0   1         35.32         43.77         3.88 o                         
   4   0   1         35.32         33.28         3.40 o                         
   4   0   1         35.32         38.82         3.40 o                         
   4   0   1         35.32         33.97         3.40 o                         
  -5   0  -1          7.08          5.91         1.26 o                         
  -5   0  -1          7.08          8.15         1.65 o                         
  -5   0  -1          7.08          5.24         2.62 o                         
  -5   0  -1          7.08          5.14         1.94 o                         
   5   0   1          7.08          7.95         1.45 o                         
  -6   0  -1          0.77          1.65         1.75 o                         
  -6   0  -1          0.77          1.16         0.58 o                         
   6   0   1          0.77         -0.39         0.97 o                         
  -7   1   1          1.39         -2.33         2.43 o                         
   6  -1  -1          1.38         15.32         2.04 o                         
   6  -1  -1          1.38         14.07         2.23 o                         
  -6   1   1          1.38         12.70         1.55 o                         
  -6   1   1          1.38         12.03         1.65 o                         
   5  -1  -1          4.21          2.62         1.06 o                         
   5  -1  -1          4.21          4.46         1.06 o                         
   5  -1  -1          4.21          7.56         1.36 o                         
  -5   1   1          4.21          4.56         1.75 o                         
  -5   1   1          4.21          5.82         1.84 o                         
  -5   1   1          4.21          5.04         1.06 o                         
   4  -1  -1         15.56         15.62         1.75 o                         
   4  -1  -1         15.56         15.23         1.94 o                         
   4  -1  -1         15.56         17.85         1.75 o                         
   4  -1  -1         15.56         15.62         1.94 o                         
   4  -1  -1         15.56         13.78         1.75 o                         
   4  -1  -1         15.56         18.82         2.33 o                         
  -4   1   1         15.56         16.00         1.84 o                         
  -4   1   1         15.56         15.62         1.55 o                         
   3  -1  -1         15.76        243.77        18.63 o                         
   3  -1  -1         15.76        198.77        18.63 o                         
   3  -1  -1         15.76        250.37        18.63 o                         
  -3   1   1         15.76        242.42        18.63 o                         
   2  -1  -1        293.14        308.58        23.59 o                         
   2  -1  -1        293.14        288.02        23.59 o                         
   2  -1  -1        293.14        270.02        23.59 o                         
   2  -1  -1        293.14        337.16        23.59 o                         
   2  -1  -1        293.14        245.64        23.59 o                         
   2  -1  -1        293.14        266.10        23.59 o                         
   2  -1  -1        293.14        332.17        23.59 o                         
   2  -1  -1        293.14        312.40        23.59 o                         
  -2   1   1        293.14        312.10        23.59 o                         
  -2   1   1        293.14        293.90        23.59 o                         
   1  -1  -1        983.35        815.38        66.76 o                         
   1  -1  -1        983.35        868.94        66.85 o                         
  -1   1   1        983.35        835.31        66.76 o                         
  -1   1   1        983.35        850.55        66.85 o                         
   0  -1  -1       6184.75       4209.27       361.67 o                         
   0   1   1       6184.75       4918.43       361.67 o                         
  -1  -1  -1        623.43        559.06        50.71 o                         
  -1  -1  -1        623.43        650.14        50.71 o                         
  -1  -1  -1        623.43        694.38        50.81 o                         
  -1  -1  -1        623.43        649.44        50.71 o                         
   1   1   1        623.43        581.68        50.71 o                         
   1   1   1        623.43        702.55        50.71 o                         
  -2  -1  -1         45.68         75.05         5.83 o                         
  -2  -1  -1         45.68         74.37         5.83 o                         
  -2  -1  -1         45.68         58.93         5.63 o                         
   2   1   1         45.68         80.58         5.73 o                         
   2   1   1         45.68         66.51         5.73 o                         
   2   1   1         45.68         74.47         5.63 o                         
   2   1   1         45.68         61.56         5.63 o                         
  -3  -1  -1        984.64        883.84        70.98 o                         
  -3  -1  -1        984.64        939.40        70.98 o                         
  -3  -1  -1        984.64        897.59        70.88 o                         
  -3  -1  -1        984.64        842.81        70.88 o                         
   3   1   1        984.64        909.45        70.88 o                         
   3   1   1        984.64        885.13        70.88 o                         
   3   1   1        984.64        878.80        70.88 o                         
   3   1   1        984.64        877.82        70.88 o                         
   3   1   1        984.64        925.47        70.88 o                         
  -4  -1  -1        106.09         98.50         7.87 o                         
  -4  -1  -1        106.09         88.21         8.36 o                         
  -4  -1  -1        106.09        101.52         7.77 o                         
  -4  -1  -1        106.09        101.80         8.26 o                         
   4   1   1        106.09         99.08         7.96 o                         
   4   1   1        106.09         96.66         7.96 o                         
   4   1   1        106.09         99.38         7.96 o                         
   4   1   1        106.09         87.62         7.96 o                         
  -5  -1  -1          0.00         44.81         4.65 o                         
   5   1   1          0.00         38.80         3.78 o                         
  -6  -1  -1          0.41          0.78         1.84 o                         
   6   1   1          0.41         -1.16         1.16 o                         
   6   1   1          0.41         -0.97         0.97 o                         
  -7   2   1          0.22          0.78         1.06 o                         
   6  -2  -1          0.01         14.35         2.23 o                         
  -6   2   1          0.01         19.39         1.94 o                         
  -6   2   1          0.01         22.31         1.94 o                         
  -6   2   1          0.01         13.87         3.30 o                         
   5  -2  -1         41.08         38.23         3.40 o                         
   5  -2  -1         41.08         34.35         3.49 o                         
   5  -2  -1         41.08         41.92         3.49 o                         
   5  -2  -1         41.08         34.45         4.27 o                         
  -5   2   1         41.08         36.68         3.69 o                         
  -5   2   1         41.08         33.58         5.14 o                         
  -5   2   1         41.08         42.99         3.30 o                         
   4  -2  -1          1.51          2.62         0.87 o                         
   4  -2  -1          1.51          3.20         0.87 o                         
   4  -2  -1          1.51          1.75         0.87 o                         
   4  -2  -1          1.51          1.65         1.06 o                         
   4  -2  -1          1.51          0.87         0.58 o                         
   4  -2  -1          1.51          1.55         0.68 o                         
  -4   2   1          1.51          0.58         0.68 o                         
  -4   2   1          1.51          0.58         0.49 o                         
  -4   2   1          1.51          0.97         1.36 o                         
   3  -2  -1         29.56        137.11        11.26 o                         
   3  -2  -1         29.56        159.32        11.26 o                         
   3  -2  -1         29.56        130.32        11.26 o                         
  -3   2   1         29.56        135.85        11.26 o                         
   2  -2  -1          7.89         33.56         3.30 o                         
   2  -2  -1          7.89         44.52         3.20 o                         
   1  -2  -1         85.31         93.54         7.40 o                         
   1  -2  -1         85.31         98.21         7.50 o                         
   1  -2  -1         85.31         94.61         7.40 o                         
   1  -2  -1         85.31        103.85         7.50 o                         
   1  -2  -1         85.31         90.52         7.40 o                         
  -1   2   1         85.31         80.21         7.40 o                         
  -1   2   1         85.31         90.32         7.50 o                         
   0   2   1         17.78         11.94         1.07 o                         
  -1  -2  -1        483.46        463.70        35.40 o                         
  -1  -2  -1        483.46        456.60        35.40 o                         
  -1  -2  -1        483.46        447.14        35.30 o                         
  -1  -2  -1        483.46        380.00        35.30 o                         
   1   2   1        483.46        459.96        35.30 o                         
   1   2   1        483.46        462.91        35.30 o                         
   2   2   1         68.80        113.94         8.65 o                         
   2   2   1         68.80        101.89         8.65 o                         
  -3  -2  -1         36.46         29.40         2.91 o                         
  -3  -2  -1         36.46         37.75         3.49 o                         
  -3  -2  -1         36.46         34.84         3.59 o                         
  -3  -2  -1         36.46         28.44         2.81 o                         
   3   2   1         36.46         37.75         3.01 o                         
   3   2   1         36.46         28.73         3.01 o                         
   3   2   1         36.46         36.20         3.01 o                         
   3   2   1         36.46         35.62         3.10 o                         
  -4  -2  -1          1.90          0.97         0.58 o                         
  -4  -2  -1          1.90         -1.75         1.75 o                         
  -4  -2  -1          1.90         -0.97         1.55 o                         
  -4  -2  -1          1.90          1.36         0.87 o                         
  -4  -2  -1          1.90          1.36         1.36 o                         
   4   2   1          1.90         -0.58         1.16 o                         
   4   2   1          1.90          0.29         0.87 o                         
   4   2   1          1.90          0.29         1.06 o                         
  -5  -2  -1          0.25         15.03         3.39 o                         
   5   2   1          0.25         15.52         2.91 o                         
  -6  -2  -1          5.68          2.04         0.68 o                         
   6   2   1          5.68          0.00         1.06 o                         
  -7   3   1          2.34          2.43         0.78 o                         
  -7   3   1          2.34          1.65         0.87 o                         
   6  -3  -1         46.11         57.44         5.92 o                         
   6  -3  -1         46.11         66.95         5.73 o                         
  -6   3   1         46.11         79.47         5.63 o                         
   5  -3  -1         33.13         32.41         3.59 o                         
   5  -3  -1         33.13         38.23         3.40 o                         
   5  -3  -1         33.13         43.28         3.49 o                         
  -5   3   1         33.13         35.42         3.69 o                         
  -5   3   1         33.13         43.18         3.30 o                         
   4  -3  -1          3.23         26.18         2.43 o                         
   4  -3  -1          3.23         20.85         2.81 o                         
   4  -3  -1          3.23         23.37         2.23 o                         
   3  -3  -1         36.13         83.94         7.38 o                         
   3  -3  -1         36.13         86.95         7.48 o                         
   3  -3  -1         36.13         96.85         7.38 o                         
   3  -3  -1         36.13         96.08         7.57 o                         
   3  -3  -1         36.13        103.06         7.38 o                         
   3  -3  -1         36.13         94.43         7.38 o                         
  -3   3   1         36.13         79.48         7.28 o                         
   2  -3  -1        742.95        786.42        57.54 o                         
   2  -3  -1        742.95        639.99        57.44 o                         
   2  -3  -1        742.95        762.19        57.44 o                         
   2  -3  -1        742.95        753.49        57.44 o                         
   2  -3  -1        742.95        739.96        57.44 o                         
   2  -3  -1        742.95        747.86        57.44 o                         
   2  -3  -1        742.95        694.67        57.44 o                         
   2  -3  -1        742.95        721.76        57.54 o                         
  -2   3   1        742.95        673.90        57.44 o                         
   1  -3  -1        399.51        390.63        28.90 o                         
   1  -3  -1        399.51        390.24        28.90 o                         
   1  -3  -1        399.51        366.45        28.90 o                         
   1  -3  -1        399.51        389.16        28.90 o                         
   1  -3  -1        399.51        317.13        28.90 o                         
   1  -3  -1        399.51        350.72        28.90 o                         
  -1   3   1        399.51        341.00        28.90 o                         
   0  -3  -1        675.37        941.12        67.77 o                         
   0  -3  -1        675.37        813.52        67.77 o                         
   0  -3  -1        675.37        805.78        67.77 o                         
   0  -3  -1        675.37        856.58        67.77 o                         
  -1  -3  -1        152.77        173.64        13.25 o                         
  -1  -3  -1        152.77        172.47        13.34 o                         
  -1  -3  -1        152.77        165.36        13.34 o                         
  -1  -3  -1        152.77        151.24        13.34 o                         
   1   3   1        152.77        169.65        13.25 o                         
  -2  -3  -1        124.38        167.83        12.74 o                         
   2   3   1        124.38        153.62        12.74 o                         
   2   3   1        124.38        158.00        12.83 o                         
  -3  -3  -1         78.09         63.50         6.21 o                         
  -3  -3  -1         78.09         76.62         6.31 o                         
  -3  -3  -1         78.09         60.11         6.80 o                         
  -3  -3  -1         78.09         66.80         6.41 o                         
  -3  -3  -1         78.09         83.51         5.83 o                         
  -3  -3  -1         78.09         69.14         5.92 o                         
   3   3   1         78.09         71.27         6.02 o                         
   3   3   1         78.09         83.90         6.12 o                         
  -4  -3  -1          0.24          0.78         0.58 o                         
  -4  -3  -1          0.24         -1.16         1.16 o                         
   4   3   1          0.24          0.78         1.06 o                         
   4   3   1          0.24         -0.19         1.06 o                         
  -5  -3  -1         52.07         48.43         3.88 o                         
  -5  -3  -1         52.07         40.67         5.05 o                         
  -5  -3  -1         52.07         50.46         4.56 o                         
   5   3   1         52.07         51.81         4.27 o                         
   5   3   1         52.07         39.30         4.17 o                         
   5   3   1         52.07         47.07         4.27 o                         
  -6  -3  -1          0.01         -1.75         1.75 o                         
  -6  -3  -1          0.01         -0.68         1.55 o                         
   6   3   1          0.01         -1.06         1.06 o                         
   6   3   1          0.01          0.29         1.06 o                         
  -7   4   1          0.01         -0.39         0.78 o                         
  -6   4   1          6.48         12.03         1.65 o                         
  -6   4   1          6.48         12.90         1.55 o                         
   5  -4  -1         18.05         26.09         3.69 o                         
   5  -4  -1         18.05         27.74         2.81 o                         
   5  -4  -1         18.05         26.48         2.52 o                         
   5  -4  -1         18.05         21.73         2.43 o                         
  -5   4   1         18.05         21.34         3.49 o                         
  -5   4   1         18.05         24.93         2.33 o                         
  -5   4   1         18.05         30.66         2.91 o                         
   4  -4  -1          1.93          1.36         0.68 o                         
   4  -4  -1          1.93          0.68         1.06 o                         
   4  -4  -1          1.93          1.65         0.68 o                         
  -4   4   1          1.93          1.26         0.49 o                         
   3  -4  -1         40.26         43.00         4.08 o                         
   3  -4  -1         40.26         45.72         4.08 o                         
   3  -4  -1         40.26         50.46         4.08 o                         
  -3   4   1         40.26         58.61         4.46 o                         
  -3   4   1         40.26         51.34         4.17 o                         
   2  -4  -1         94.68         88.15         7.49 o                         
   2  -4  -1         94.68         86.79         7.39 o                         
   2  -4  -1         94.68        102.53         7.58 o                         
   2  -4  -1         94.68         92.33         7.39 o                         
   2  -4  -1         94.68         83.39         7.49 o                         
   2  -4  -1         94.68         95.34         7.49 o                         
   2  -4  -1         94.68         95.63         7.39 o                         
   1  -4  -1       3147.55       3115.40       244.62 o                         
   1  -4  -1       3147.55       2767.57       244.51 o                         
   1  -4  -1       3147.55       3296.98       244.62 o                         
   1  -4  -1       3147.55       3362.85       244.62 o                         
   1  -4  -1       3147.55       3224.49       244.62 o                         
   1  -4  -1       3147.55       3074.70       244.51 o                         
   1  -4  -1       3147.55       3133.13       244.51 o                         
   1  -4  -1       3147.55       2854.63       244.62 o                         
   1  -4  -1       3147.55       2941.49       244.51 o                         
   0  -4  -1        534.37        624.97        46.43 o                         
   0  -4  -1        534.37        625.76        46.43 o                         
   0  -4  -1        534.37        522.68        46.43 o                         
   0  -4  -1        534.37        561.23        46.43 o                         
   0  -4  -1        534.37        655.85        46.53 o                         
   0   4   1        534.37        519.14        46.43 o                         
  -1  -4  -1       1023.95       1046.39        89.63 o                         
  -1  -4  -1       1023.95       1215.14        89.63 o                         
  -1  -4  -1       1023.95       1251.46        89.63 o                         
  -1  -4  -1       1023.95       1167.00        89.83 o                         
  -1  -4  -1       1023.95       1059.29        89.63 o                         
   1   4   1       1023.95       1039.95        89.63 o                         
  -2  -4  -1          4.29         13.38         1.36 o                         
  -3  -4  -1        214.04        193.46        15.38 o                         
  -3  -4  -1        214.04        187.33        15.38 o                         
  -3  -4  -1        214.04        203.48        15.09 o                         
  -3  -4  -1        214.04        167.09        15.48 o                         
  -3  -4  -1        214.04        188.89        15.57 o                         
  -3  -4  -1        214.04        197.84        15.18 o                         
   3   4   1        214.04        181.59        15.28 o                         
   3   4   1        214.04        196.67        15.18 o                         
  -4  -4  -1         17.12         14.84         3.20 o                         
  -4  -4  -1         17.12          7.86         2.04 o                         
  -4  -4  -1         17.12          7.08         2.04 o                         
  -4  -4  -1         17.12         10.09         2.14 o                         
  -4  -4  -1         17.12          8.44         1.65 o                         
   4   4   1         17.12         10.77         1.65 o                         
   4   4   1         17.12          8.44         1.94 o                         
   4   4   1         17.12          9.60         1.94 o                         
  -5  -4  -1          0.19         -1.16         1.16 o                         
  -5  -4  -1          0.19         -0.29         0.97 o                         
  -5  -4  -1          0.19         -0.10         1.84 o                         
   5   4   1          0.19          1.26         1.26 o                         
   5   4   1          0.19          0.00         0.87 o                         
   5   4   1          0.19         -0.58         1.06 o                         
   6  -5  -1          1.97          2.33         0.97 o                         
   6  -5  -1          1.97          0.39         0.87 o                         
  -6   5   1          1.97          1.94         0.68 o                         
  -6   5   1          1.97          1.26         0.78 o                         
   5  -5  -1         21.78         17.47         3.59 o                         
   5  -5  -1         21.78         23.09         2.14 o                         
   5  -5  -1         21.78         17.85         2.43 o                         
   5  -5  -1         21.78         23.67         2.23 o                         
  -5   5   1         21.78         21.83         2.62 o                         
   4  -5  -1         65.23         64.94         5.34 o                         
   4  -5  -1         65.23         65.81         5.54 o                         
   4  -5  -1         65.23         64.06         5.44 o                         
   4  -5  -1         65.23         66.49         5.44 o                         
  -4   5   1         65.23         65.71         5.34 o                         
   3  -5  -1         10.48         13.29         1.55 o                         
   3  -5  -1         10.48         15.81         1.55 o                         
   3  -5  -1         10.48         15.81         1.55 o                         
   3  -5  -1         10.48         11.83         2.33 o                         
   2  -5  -1         21.57         31.83         3.10 o                         
   2  -5  -1         21.57         34.06         2.81 o                         
   1  -5  -1         60.59         76.62         5.83 o                         
   1  -5  -1         60.59         70.79         6.12 o                         
   1  -5  -1         60.59         70.69         6.02 o                         
   1  -5  -1         60.59         68.17         5.92 o                         
   1  -5  -1         60.59         68.07         5.83 o                         
   1  -5  -1         60.59         75.35         5.92 o                         
   1  -5  -1         60.59         74.48         5.92 o                         
   1  -5  -1         60.59         76.71         5.92 o                         
   1  -5  -1         60.59         71.76         5.83 o                         
   0  -5  -1        538.79        629.20        45.54 o                         
   0  -5  -1        538.79        572.38        45.54 o                         
   0  -5  -1        538.79        533.43        45.44 o                         
   0  -5  -1        538.79        526.95        45.44 o                         
   0  -5  -1        538.79        610.26        45.54 o                         
   0   5   1        538.79        561.39        45.44 o                         
  -1  -5  -1         83.38         84.02         6.90 o                         
  -1  -5  -1         83.38         82.07         7.00 o                         
  -1  -5  -1         83.38         88.49         7.19 o                         
  -1  -5  -1         83.38         95.68         7.29 o                         
  -1  -5  -1         83.38         87.61         7.19 o                         
   1   5   1         83.38         75.57         6.90 o                         
  -2  -5  -1         38.09         32.32         3.10 o                         
  -2  -5  -1         38.09         31.35         2.81 o                         
  -2  -5  -1         38.09         24.94         3.49 o                         
  -2  -5  -1         38.09         33.97         3.69 o                         
  -2  -5  -1         38.09         30.96         3.40 o                         
  -2  -5  -1         38.09         26.01         3.30 o                         
   2   5   1         38.09         31.93         2.91 o                         
   2   5   1         38.09         34.16         3.10 o                         
  -3  -5  -1        156.49        137.65        12.06 o                         
  -3  -5  -1        156.49        142.51        12.15 o                         
  -3  -5  -1        156.49        145.23        11.86 o                         
  -3  -5  -1        156.49        143.49        11.96 o                         
  -3  -5  -1        156.49        148.53        12.25 o                         
  -3  -5  -1        156.49        143.00        12.54 o                         
  -3  -5  -1        156.49        159.71        12.45 o                         
   3   5   1        156.49        150.57        11.96 o                         
   3   5   1        156.49        157.48        12.06 o                         
  -4  -5  -1         11.08          4.08         1.94 o                         
  -4  -5  -1         11.08          4.65         1.36 o                         
  -4  -5  -1         11.08          3.49         2.04 o                         
  -4  -5  -1         11.08          2.33         1.94 o                         
  -4  -5  -1         11.08          4.65         1.06 o                         
   4   5   1         11.08          4.26         1.36 o                         
   4   5   1         11.08          4.46         1.36 o                         
  -5  -5  -1          1.00         -0.39         1.65 o                         
   5   5   1          1.00          0.68         1.06 o                         
   5   5   1          1.00          2.04         1.75 o                         
   6  -6  -1         22.22         42.30         4.08 o                         
   6  -6  -1         22.22         41.62         3.98 o                         
  -6   6   1         22.22         50.53         3.98 o                         
  -6   6   1         22.22         47.25         3.88 o                         
   5  -6  -1          0.04          3.49         2.04 o                         
   5  -6  -1          0.04         -0.19         0.78 o                         
   5  -6  -1          0.04          1.06         0.78 o                         
  -5   6   1          0.04          0.00         0.58 o                         
   4  -6  -1          0.31          2.04         1.55 o                         
   4  -6  -1          0.31          0.19         0.87 o                         
   4  -6  -1          0.31          0.00         1.06 o                         
  -4   6   1          0.31         -0.78         0.97 o                         
  -4   6   1          0.31         -0.49         0.49 o                         
  -3   6   1          1.66         10.18         1.45 o                         
   2  -6  -1         21.02         14.55         1.45 o                         
   2  -6  -1         21.02         15.43         1.36 o                         
   2  -6  -1         21.02         17.08         2.04 o                         
   2  -6  -1         21.02         11.84         1.94 o                         
   2  -6  -1         21.02         12.03         1.26 o                         
   2  -6  -1         21.02         12.32         2.23 o                         
   2  -6  -1         21.02         13.97         1.65 o                         
  -2   6   1         21.02         11.54         1.36 o                         
   1  -6  -1         48.65         41.06         3.30 o                         
   1  -6  -1         48.65         37.28         3.30 o                         
   1  -6  -1         48.65         41.55         3.50 o                         
   1  -6  -1         48.65         32.81         3.79 o                         
   1  -6  -1         48.65         38.34         3.79 o                         
   1  -6  -1         48.65         46.30         3.50 o                         
   1  -6  -1         48.65         44.56         3.40 o                         
   1  -6  -1         48.65         33.78         3.30 o                         
   1  -6  -1         48.65         38.44         3.50 o                         
   1  -6  -1         48.65         44.26         3.50 o                         
   0  -6  -1          0.28          0.10         0.97 o                         
   0  -6  -1          0.28          1.84         1.06 o                         
   0  -6  -1          0.28          1.16         0.58 o                         
   0  -6  -1          0.28          2.71         1.16 o                         
   0  -6  -1          0.28          0.19         0.68 o                         
   0  -6  -1          0.28          1.26         0.58 o                         
  -1  -6  -1         96.43         86.65         7.00 o                         
  -1  -6  -1         96.43         81.79         6.90 o                         
  -1  -6  -1         96.43         77.12         6.51 o                         
  -1  -6  -1         96.43         77.42         6.61 o                         
  -1  -6  -1         96.43         71.01         6.70 o                         
  -1  -6  -1         96.43         81.88         6.80 o                         
   1   6   1         96.43         81.98         6.51 o                         
  -2  -6  -1         18.38         13.49         1.94 o                         
  -2  -6  -1         18.38         10.38         2.62 o                         
  -2  -6  -1         18.38         15.33         2.81 o                         
  -2  -6  -1         18.38         11.74         3.01 o                         
  -2  -6  -1         18.38         10.96         2.33 o                         
  -2  -6  -1         18.38         14.36         2.23 o                         
   2   6   1         18.38          8.44         1.94 o                         
   2   6   1         18.38         12.42         1.94 o                         
  -3  -6  -1         65.50         58.62         5.54 o                         
  -3  -6  -1         65.50         48.72         8.15 o                         
  -3  -6  -1         65.50         60.17         6.02 o                         
  -3  -6  -1         65.50         49.31         5.63 o                         
  -3  -6  -1         65.50         61.44         5.44 o                         
   3   6   1         65.50         66.97         5.34 o                         
   3   6   1         65.50         62.02         5.24 o                         
  -4  -6  -1         17.27          6.40         2.04 o                         
  -4  -6  -1         17.27          8.34         1.36 o                         
  -4  -6  -1         17.27          7.95         1.55 o                         
   4   6   1         17.27         10.28         1.94 o                         
   4   6   1         17.27          9.31         2.04 o                         
  -5  -6  -1          0.95          0.97         1.65 o                         
  -5  -6  -1          0.95          2.62         1.16 o                         
   5   6   1          0.95          0.19         1.45 o                         
   5   6   1          0.95          1.65         0.97 o                         
   6  -7  -1          7.07          6.98         1.26 o                         
   6  -7  -1          7.07          8.34         1.55 o                         
   6  -7  -1          7.07          6.01         1.45 o                         
  -6   7   1          7.07          7.85         1.26 o                         
   5  -7  -1          0.62          1.65         0.97 o                         
   5  -7  -1          0.62          1.75         0.49 o                         
   5  -7  -1          0.62          2.33         1.06 o                         
   5  -7  -1          0.62          1.36         0.78 o                         
   4  -7  -1          2.95          3.59         0.58 o                         
   4  -7  -1          2.95          1.75         1.06 o                         
   4  -7  -1          2.95          3.88         0.87 o                         
   4  -7  -1          2.95          4.26         1.06 o                         
   4  -7  -1          2.95          3.49         0.78 o                         
   3  -7  -1          0.50          0.10         0.78 o                         
   3  -7  -1          0.50          0.10         1.36 o                         
   3  -7  -1          0.50          0.58         0.39 o                         
   3  -7  -1          0.50          0.00         0.78 o                         
   3  -7  -1          0.50         -0.78         0.78 o                         
   3  -7  -1          0.50          1.06         0.58 o                         
   3  -7  -1          0.50          0.00         0.58 o                         
  -3   7   1          0.50         -0.78         0.78 o                         
   2  -7  -1         19.52          9.12         1.36 o                         
   2  -7  -1         19.52          8.44         1.16 o                         
   2  -7  -1         19.52          7.18         1.36 o                         
   2  -7  -1         19.52         11.15         2.43 o                         
   1  -7  -1         79.77         74.48         5.54 o                         
   1  -7  -1         79.77         66.42         5.54 o                         
   1  -7  -1         79.77         76.03         5.64 o                         
   1  -7  -1         79.77         62.73         5.92 o                         
   1  -7  -1         79.77         59.72         5.73 o                         
   1  -7  -1         79.77         67.19         6.02 o                         
   1  -7  -1         79.77         65.06         5.73 o                         
   1  -7  -1         79.77         70.01         5.44 o                         
   0  -7  -1        105.90        113.66         9.42 o                         
   0  -7  -1        105.90        122.31         9.23 o                         
   0  -7  -1        105.90        102.59         9.23 o                         
   0  -7  -1        105.90        121.63         9.52 o                         
   0  -7  -1        105.90        104.24         9.14 o                         
   0   7   1        105.90        111.91         9.14 o                         
  -1  -7  -1         14.33         12.13         2.04 o                         
  -1  -7  -1         14.33         10.77         2.43 o                         
  -1  -7  -1         14.33          9.21         1.84 o                         
  -1  -7  -1         14.33         11.06         1.75 o                         
  -1  -7  -1         14.33          9.80         1.75 o                         
   1   7   1         14.33         13.29         1.84 o                         
  -2  -7  -1          2.69          0.19         1.16 o                         
  -2  -7  -1          2.69          2.33         1.36 o                         
  -2  -7  -1          2.69          0.78         1.55 o                         
   2   7   1          2.69         -0.78         0.97 o                         
   2   7   1          2.69         -0.87         1.45 o                         
  -3  -7  -1         34.81         18.53         4.36 o                         
  -3  -7  -1         34.81         30.66         3.59 o                         
  -3  -7  -1         34.81         28.24         3.10 o                         
  -3  -7  -1         34.81         22.51         3.40 o                         
   3   7   1         34.81         22.90         2.81 o                         
   3   7   1         34.81         32.79         3.10 o                         
  -4  -7  -1          1.01         -0.78         2.04 o                         
  -4  -7  -1          1.01          2.04         1.26 o                         
   4   7   1          1.01          0.97         1.06 o                         
   4   7   1          1.01          0.39         1.45 o                         
   6  -8  -1          0.45          2.14         1.06 o                         
   6  -8  -1          0.45          0.58         0.97 o                         
  -6   8   1          0.45         -0.10         0.68 o                         
   5  -8  -1          1.57          0.87         0.49 o                         
   5  -8  -1          1.57          0.58         0.78 o                         
   5  -8  -1          1.57          0.29         0.97 o                         
   5  -8  -1          1.57         -0.68         1.06 o                         
  -5   8   1          1.57          1.36         0.68 o                         
   4  -8  -1          6.44          3.01         2.04 o                         
   4  -8  -1          6.44          5.53         1.16 o                         
   4  -8  -1          6.44          5.14         1.26 o                         
   4  -8  -1          6.44          5.91         1.16 o                         
  -4   8   1          6.44          6.21         1.16 o                         
  -4   8   1          6.44          5.43         1.55 o                         
   3  -8  -1          0.79          0.58         0.97 o                         
   3  -8  -1          0.79          2.23         0.87 o                         
   3  -8  -1          0.79          1.16         0.97 o                         
   3  -8  -1          0.79          0.19         1.45 o                         
   3  -8  -1          0.79          4.75         1.94 o                         
   3  -8  -1          0.79          1.16         0.39 o                         
   3  -8  -1          0.79          1.26         0.78 o                         
  -3   8   1          0.79          1.75         1.06 o                         
  -3   8   1          0.79          1.55         0.78 o                         
   2  -8  -1        450.89        424.91        34.28 o                         
   2  -8  -1        450.89        473.43        34.28 o                         
   2  -8  -1        450.89        447.06        34.47 o                         
   2  -8  -1        450.89        412.11        34.09 o                         
   2  -8  -1        450.89        418.55        34.28 o                         
   2  -8  -1        450.89        481.73        34.09 o                         
   2  -8  -1        450.89        424.61        34.28 o                         
   2  -8  -1        450.89        410.25        34.19 o                         
   2  -8  -1        450.89        372.75        34.38 o                         
   1  -8  -1          0.20         -1.26         1.26 o                         
   1  -8  -1          0.20          0.19         1.06 o                         
   1  -8  -1          0.20          1.16         1.06 o                         
   1  -8  -1          0.20         -0.49         1.45 o                         
  -1   8   1          0.20         -0.39         0.87 o                         
   0  -8  -1          0.79          1.06         1.06 o                         
   0  -8  -1          0.79          1.06         1.55 o                         
   0  -8  -1          0.79         -1.26         1.26 o                         
   0   8   1          0.79         -0.78         0.87 o                         
  -1  -8  -1         18.20         12.51         2.23 o                         
   1   8   1         18.20         12.51         2.14 o                         
  -2  -8  -1          5.29          2.33         1.75 o                         
  -2  -8  -1          5.29          3.98         1.65 o                         
   2   8   1          5.29          3.20         1.16 o                         
   2   8   1          5.29          2.33         1.65 o                         
  -3  -8  -1         11.39          8.44         1.84 o                         
  -3  -8  -1         11.39         10.38         2.14 o                         
  -3  -8  -1         11.39          9.80         2.14 o                         
  -3  -8  -1         11.39          7.28         2.52 o                         
   3   8   1         11.39         13.29         2.04 o                         
  -4  -8  -1          3.18         -0.49         1.94 o                         
  -4  -8  -1          3.18         -0.68         2.62 o                         
  -4  -8  -1          3.18          1.45         1.06 o                         
   4   8   1          3.18          1.55         1.45 o                         
   4   8   1          3.18          1.45         1.06 o                         
   5  -9  -1          0.60          2.23         1.16 o                         
   5  -9  -1          0.60          1.94         0.87 o                         
   5  -9  -1          0.60          0.49         1.26 o                         
   4  -9  -1          2.26          0.68         1.06 o                         
   4  -9  -1          2.26          1.36         0.78 o                         
   4  -9  -1          2.26          2.23         0.68 o                         
  -4   9   1          2.26          2.14         0.78 o                         
   3  -9  -1         68.51         70.08         5.44 o                         
   3  -9  -1         68.51         53.96         6.11 o                         
   3  -9  -1         68.51         70.96         5.24 o                         
   3  -9  -1         68.51         72.90         5.63 o                         
   3  -9  -1         68.51         70.66         5.73 o                         
   3  -9  -1         68.51         57.66         6.31 o                         
   3  -9  -1         68.51         62.90         5.34 o                         
  -3   9   1         68.51         53.48         5.83 o                         
   2  -9  -1          0.25          0.58         0.78 o                         
  -2   9   1          0.25          1.94         0.97 o                         
   1  -9  -1        201.31        243.45        17.60 o                         
   1  -9  -1        201.31        224.78        17.90 o                         
   1  -9  -1        201.31        214.95        17.80 o                         
   1  -9  -1        201.31        190.93        17.51 o                         
   0  -9  -1         56.02         60.36         5.73 o                         
   0  -9  -1         56.02         60.75         5.83 o                         
   0  -9  -1         56.02         62.50         5.34 o                         
  -1  -9  -1         25.67         22.80         3.59 o                         
  -1  -9  -1         25.67         20.77         3.40 o                         
  -1  -9  -1         25.67         29.49         3.01 o                         
   1   9   1         25.67         23.87         3.10 o                         
   1   9   1         25.67         23.19         2.91 o                         
  -2  -9  -1         11.62          6.99         1.84 o                         
  -2  -9  -1         11.62          8.83         2.23 o                         
  -2  -9  -1         11.62          8.93         1.94 o                         
   2   9   1         11.62          7.08         1.65 o                         
  -3  -9  -1          0.59          5.82         2.71 o                         
  -3  -9  -1          0.59          2.71         1.75 o                         
   3   9   1          0.59          3.30         1.65 o                         
   5 -10  -1          0.65          0.58         1.16 o                         
   5 -10  -1          0.65         -0.87         0.87 o                         
  -5  10   1          0.65          0.10         1.06 o                         
   4 -10  -1          4.86          2.14         0.87 o                         
   4 -10  -1          4.86          3.49         1.26 o                         
   4 -10  -1          4.86          2.23         0.58 o                         
   3 -10  -1          9.67          8.24         1.45 o                         
   3 -10  -1          9.67          5.04         1.84 o                         
   3 -10  -1          9.67          6.50         1.45 o                         
   2 -10  -1         49.30         33.00         4.17 o                         
   2 -10  -1         49.30         40.47         4.46 o                         
   2 -10  -1         49.30         40.18         3.40 o                         
   2 -10  -1         49.30         38.04         3.79 o                         
   1 -10  -1         20.44          7.95         1.94 o                         
   1 -10  -1         20.44         13.00         2.71 o                         
   1 -10  -1         20.44         12.71         2.23 o                         
   0 -10  -1         20.22         10.58         2.23 o                         
   0 -10  -1         20.22          8.93         1.94 o                         
  -1 -10  -1          2.56          2.52         1.65 o                         
  -1 -10  -1          2.56          1.45         1.36 o                         
  -1 -10  -1          2.56         -0.68         1.45 o                         
   1  10   1          2.56          4.36         1.45 o                         
  -2 -10  -1          5.46         -2.04         2.04 o                         
  -2 -10  -1          5.46          0.39         2.14 o                         
   2  10   1          5.46          0.49         1.84 o                         
   4 -11  -1          0.01          2.23         1.26 o                         
   4 -11  -1          0.01         -0.68         0.87 o                         
   3 -11  -1          2.31          1.36         1.26 o                         
   2 -11  -1          0.61          3.39         2.04 o                         
   2 -11  -1          0.61         -0.10         1.26 o                         
   1 -11  -1         15.57         13.19         3.20 o                         
   1 -11  -1         15.57         15.33         2.91 o                         
   0 -11  -1         11.69         13.00         2.81 o                         
   0 -11  -1         11.69         15.62         3.20 o                         
   0 -11  -1         11.69         17.46         2.91 o                         
   0  11   1         11.69         12.13         2.04 o                         
  -1 -11  -1          9.04         10.86         2.71 o                         
  -1 -11  -1          9.04         12.42         2.71 o                         
   1  11   1          9.04         11.83         2.52 o                         
   2 -12  -1          0.83          1.75         1.75 o                         
   1 -12  -1          0.21          2.33         1.84 o                         
   1 -12  -1          0.21          0.10         1.75 o                         
   0 -12  -1          0.85         -0.19         1.75 o                         
   0 -12  -1          0.85         -1.65         1.65 o                         
   1  12  -2          0.09          0.10         2.14 o                         
  -1 -12   2          0.09          0.49         1.94 o                         
  -1 -12   2          0.09          0.00         1.45 o                         
  -1 -12   2          0.09          2.43         1.84 o                         
   0 -12   2         15.85         24.54         3.69 o                         
   0 -12   2         15.85         20.85         3.49 o                         
   0 -12   2         15.85         28.13         3.98 o                         
   1 -12   2          1.32          7.08         2.04 o                         
   1 -12   2          1.32          1.26         1.75 o                         
   2 -12   2          0.04          1.84         1.94 o                         
   3 -12   2          2.22          1.65         1.55 o                         
   2  11  -2          1.14          3.10         1.75 o                         
   2  11  -2          1.14          0.29         1.55 o                         
  -2 -11   2          1.14          1.94         1.26 o                         
  -2 -11   2          1.14         -1.45         2.04 o                         
  -2 -11   2          1.14          4.08         1.75 o                         
  -1 -11   2          0.43          2.62         1.36 o                         
  -1 -11   2          0.43          0.58         1.94 o                         
  -1 -11   2          0.43         -1.65         1.65 o                         
   0 -11   2          0.72         -0.97         1.75 o                         
   0 -11   2          0.72          3.59         1.65 o                         
   0 -11   2          0.72          0.87         1.36 o                         
   1 -11   2          8.03          6.89         1.84 o                         
   1 -11   2          8.03          8.83         1.75 o                         
   2 -11   2         95.48         84.48         7.38 o                         
   2 -11   2         95.48         74.38         6.99 o                         
   2 -11   2         95.48         96.81         7.67 o                         
   2 -11   2         95.48         76.03         6.90 o                         
   3 -11   2          0.30          1.84         0.78 o                         
   3 -11   2          0.30          1.36         0.78 o                         
   3 -11   2          0.30         -0.78         1.16 o                         
   4 -11   2          5.52          3.88         1.26 o                         
   4 -11   2          5.52          4.17         0.87 o                         
   4 -11   2          5.52          4.46         0.78 o                         
   3  10  -2          2.93          4.36         1.65 o                         
  -3 -10   2          2.93          1.94         1.94 o                         
  -3 -10   2          2.93          5.63         2.52 o                         
   2  10  -2          0.96          2.04         1.36 o                         
  -2 -10   2          0.96         -0.68         1.65 o                         
  -2 -10   2          0.96          2.33         1.36 o                         
  -2 -10   2          0.96         -1.26         1.94 o                         
   1  10  -2         69.67         82.60         7.67 o                         
  -1 -10   2         69.67         94.35         7.86 o                         
   0  10  -2          3.61          3.78         1.65 o                         
   0 -10   2          3.61          5.82         1.65 o                         
   0 -10   2          3.61          3.01         1.26 o                         
   1 -10   2          3.24          2.33         1.26 o                         
   1 -10   2          3.24          4.08         1.16 o                         
   1 -10   2          3.24          1.36         1.45 o                         
   2 -10   2        294.34        336.85        26.20 o                         
   2 -10   2        294.34        376.09        25.81 o                         
   2 -10   2        294.34        303.94        25.81 o                         
   2 -10   2        294.34        323.22        26.20 o                         
   2 -10   2        294.34        307.93        25.81 o                         
   2 -10   2        294.34        295.56        25.90 o                         
   3 -10   2          9.04          7.66         1.26 o                         
   3 -10   2          9.04         10.96         1.75 o                         
   3 -10   2          9.04          7.28         1.16 o                         
   3 -10   2          9.04          8.24         1.36 o                         
   3 -10   2          9.04          9.60         2.23 o                         
   3 -10   2          9.04          5.82         1.26 o                         
   4 -10   2         15.54         12.90         1.45 o                         
   4 -10   2         15.54         11.35         2.04 o                         
   4 -10   2         15.54         14.55         1.55 o                         
   4 -10   2         15.54         12.51         2.52 o                         
  -5  10  -2          0.39          1.06         0.78 o                         
   5 -10   2          0.39          0.87         0.78 o                         
   5 -10   2          0.39         -0.39         1.06 o                         
   3   9  -2          0.61         -0.10         1.06 o                         
  -3  -9   2          0.61         -1.36         2.14 o                         
  -3  -9   2          0.61          0.68         1.16 o                         
  -3  -9   2          0.61         -1.65         1.65 o                         
   2   9  -2          0.12         -0.39         1.26 o                         
  -2  -9   2          0.12          0.87         1.16 o                         
  -2  -9   2          0.12         -0.78         1.26 o                         
  -2  -9   2          0.12         -0.97         1.55 o                         
  -2  -9   2          0.12         -0.87         1.84 o                         
   1   9  -2          0.31         -1.26         1.45 o                         
  -1  -9   2          0.31          1.65         0.97 o                         
  -1  -9   2          0.31         -1.45         1.45 o                         
  -1  -9   2          0.31         -0.29         1.26 o                         
  -1  -9   2          0.31          2.43         1.75 o                         
   0  -9   2         82.32        103.79         8.64 o                         
   0  -9   2         82.32         94.47         8.45 o                         
   1  -9   2         35.53         49.87         4.46 o                         
   1  -9   2         35.53         49.58         4.46 o                         
   1  -9   2         35.53         60.83         4.56 o                         
   1  -9   2         35.53         44.73         5.14 o                         
   1  -9   2         35.53         60.64         5.05 o                         
   1  -9   2         35.53         51.80         4.66 o                         
   2  -9   2         82.20         72.23         6.21 o                         
   2  -9   2         82.20         87.77         7.09 o                         
   2  -9   2         82.20         72.72         6.12 o                         
   2  -9   2         82.20         79.71         6.90 o                         
   2  -9   2         82.20         71.75         6.02 o                         
   2  -9   2         82.20         71.26         6.31 o                         
   2  -9   2         82.20         70.97         6.21 o                         
   3  -9   2          4.97          3.10         0.87 o                         
   3  -9   2          4.97          4.46         0.78 o                         
   3  -9   2          4.97          3.78         0.78 o                         
   3  -9   2          4.97          2.23         0.97 o                         
   3  -9   2          4.97          0.00         2.04 o                         
   3  -9   2          4.97          2.91         0.68 o                         
   4  -9   2          9.56          7.08         1.26 o                         
   4  -9   2          9.56          6.99         1.26 o                         
   4  -9   2          9.56         10.09         1.36 o                         
   5  -9   2          2.22         -0.49         0.97 o                         
   5  -9   2          2.22         -1.26         1.26 o                         
   5  -9   2          2.22          0.58         0.58 o                         
   5  -9   2          2.22          0.78         0.87 o                         
   5  -9   2          2.22         -0.29         1.16 o                         
   4   8  -2          0.31          0.58         1.16 o                         
   4   8  -2          0.31         -0.10         1.84 o                         
  -4  -8   2          0.31          0.00         1.65 o                         
  -4  -8   2          0.31         -2.52         2.52 o                         
  -4  -8   2          0.31          0.19         1.36 o                         
  -4  -8   2          0.31         -1.45         1.45 o                         
   3   8  -2          8.43          5.43         1.26 o                         
  -3  -8   2          8.43          4.46         1.75 o                         
  -3  -8   2          8.43          4.95         1.36 o                         
  -3  -8   2          8.43          5.82         1.26 o                         
   2   8  -2          5.18          1.84         1.36 o                         
  -2  -8   2          5.18          1.26         1.94 o                         
  -2  -8   2          5.18          1.65         1.65 o                         
   1   8  -2        186.74        225.34        17.12 o                         
  -1  -8   2        186.74        226.50        16.92 o                         
  -1  -8   2        186.74        180.69        17.51 o                         
   0  -8   2          0.77          1.65         1.06 o                         
   0  -8   2          0.77          2.33         1.45 o                         
   0  -8   2          0.77         -0.29         0.87 o                         
   0  -8   2          0.77          0.78         1.06 o                         
   0  -8   2          0.77         -0.19         1.36 o                         
  -1   8  -2         81.00         76.32         5.83 o                         
   1  -8   2         81.00         73.12         5.64 o                         
   1  -8   2         81.00         73.60         5.83 o                         
   1  -8   2         81.00         60.98         5.64 o                         
   1  -8   2         81.00         66.80         6.31 o                         
   1  -8   2         81.00         61.37         5.54 o                         
   1  -8   2         81.00         67.19         6.21 o                         
   1  -8   2         81.00         63.31         5.54 o                         
  -2   8  -2        221.94        213.41        17.03 o                         
   2  -8   2        221.94        247.65        17.03 o                         
   2  -8   2        221.94        221.10        17.03 o                         
   2  -8   2        221.94        197.74        17.33 o                         
   2  -8   2        221.94        201.92        17.33 o                         
   2  -8   2        221.94        209.03        17.03 o                         
   2  -8   2        221.94        228.88        16.94 o                         
   2  -8   2        221.94        213.41        17.03 o                         
   2  -8   2        221.94        200.07        17.03 o                         
   2  -8   2        221.94        194.82        17.33 o                         
   3  -8   2         14.38         20.85         2.43 o                         
   3  -8   2         14.38         19.89         2.04 o                         
  -4   8  -2         10.86         10.96         1.26 o                         
  -4   8  -2         10.86          7.47         1.75 o                         
   4  -8   2         10.86          7.18         2.43 o                         
   4  -8   2         10.86         11.06         1.26 o                         
   4  -8   2         10.86          9.60         1.84 o                         
   4  -8   2         10.86         10.28         1.45 o                         
   4  -8   2         10.86         12.22         1.75 o                         
   4  -8   2         10.86         13.78         1.55 o                         
   5  -8   2          5.67          2.81         1.16 o                         
   5  -8   2          5.67          2.14         0.97 o                         
   5  -8   2          5.67          1.45         0.58 o                         
   5  -8   2          5.67          2.23         0.78 o                         
   6  -8   2          0.02          0.58         0.97 o                         
   6  -8   2          0.02         -0.78         0.78 o                         
   5   7  -2          2.20          3.10         1.36 o                         
  -5  -7   2          2.20          3.88         1.26 o                         
  -5  -7   2          2.20          4.17         1.26 o                         
  -5  -7   2          2.20          7.08         1.75 o                         
   4   7  -2          3.28          0.78         1.06 o                         
   4   7  -2          3.28          3.78         1.45 o                         
  -4  -7   2          3.28          1.75         1.16 o                         
  -4  -7   2          3.28          2.52         1.65 o                         
  -4  -7   2          3.28          4.26         2.23 o                         
  -3  -7   2          5.05          2.91         1.65 o                         
   1   7  -2         43.07         43.38         4.17 o                         
   1   7  -2         43.07         41.64         4.27 o                         
  -1  -7   2         43.07         46.29         4.08 o                         
  -1  -7   2         43.07         49.78         4.56 o                         
  -1  -7   2         43.07         54.05         4.66 o                         
  -1  -7   2         43.07         45.71         4.17 o                         
   0   7  -2          0.44          0.10         0.78 o                         
   0  -7   2          0.44          1.16         0.87 o                         
   0  -7   2          0.44          2.52         1.16 o                         
   0  -7   2          0.44          1.75         0.58 o                         
   0  -7   2          0.44          3.30         1.26 o                         
   0  -7   2          0.44          2.14         0.87 o                         
   0  -7   2          0.44          0.97         0.78 o                         
  -1   7  -2        100.99         94.04         7.87 o                         
   1  -7   2        100.99        110.36         7.87 o                         
   1  -7   2        100.99         93.55         7.87 o                         
   1  -7   2        100.99         94.52         7.77 o                         
   1  -7   2        100.99         94.82         7.97 o                         
   1  -7   2        100.99        102.49         8.26 o                         
   1  -7   2        100.99         89.86         8.16 o                         
   1  -7   2        100.99         98.41         8.16 o                         
   1  -7   2        100.99         98.60         7.77 o                         
   1  -7   2        100.99         92.97         7.77 o                         
  -2   7  -2         43.26         37.75         3.30 o                         
   2  -7   2         43.26         36.49         3.30 o                         
   2  -7   2         43.26         39.89         3.69 o                         
   2  -7   2         43.26         41.73         3.20 o                         
   2  -7   2         43.26         39.40         3.10 o                         
   2  -7   2         43.26         33.97         4.08 o                         
   2  -7   2         43.26         36.59         3.30 o                         
   2  -7   2         43.26         34.55         3.30 o                         
   2  -7   2         43.26         37.37         3.20 o                         
   2  -7   2         43.26         41.05         3.79 o                         
  -3   7  -2         30.55         59.76         4.56 o                         
   3  -7   2         30.55         48.03         4.36 o                         
   3  -7   2         30.55         51.90         4.36 o                         
   3  -7   2         30.55         54.03         4.46 o                         
   3  -7   2         30.55         49.48         4.56 o                         
  -4   7  -2         45.40         49.88         4.27 o                         
   4  -7   2         45.40         55.60         4.46 o                         
   4  -7   2         45.40         50.94         4.36 o                         
   4  -7   2         45.40         52.20         4.36 o                         
  -5   7  -2          2.20          2.71         0.68 o                         
   5  -7   2          2.20          2.33         0.68 o                         
   5  -7   2          2.20          2.52         0.78 o                         
  -6   7  -2          3.58          2.43         0.68 o                         
   6  -7   2          3.58          1.55         0.87 o                         
   6  -7   2          3.58          0.87         0.87 o                         
   5   6  -2         10.58         11.25         2.14 o                         
   5   6  -2         10.58         10.77         2.14 o                         
  -5  -6   2         10.58         10.58         2.33 o                         
  -5  -6   2         10.58         14.07         1.94 o                         
  -5  -6   2         10.58         11.15         2.91 o                         
   4   6  -2        126.23        164.66        12.34 o                         
   4   6  -2        126.23        143.40        12.34 o                         
  -4  -6   2        126.23        132.61        12.73 o                         
  -4  -6   2        126.23        162.53        12.34 o                         
  -4  -6   2        126.23        153.59        12.63 o                         
  -4  -6   2        126.23        148.83        12.44 o                         
   3   6  -2         12.66         10.58         2.04 o                         
   3   6  -2         12.66          7.08         1.45 o                         
  -3  -6   2         12.66         10.19         2.23 o                         
  -3  -6   2         12.66          7.76         1.84 o                         
  -3  -6   2         12.66          9.41         1.65 o                         
  -3  -6   2         12.66          9.50         2.33 o                         
  -3  -6   2         12.66          5.14         2.71 o                         
   2   6  -2          0.32         -0.39         0.87 o                         
   2   6  -2          0.32          2.23         1.16 o                         
  -2  -6   2          0.32         -0.39         1.26 o                         
  -2  -6   2          0.32          1.55         1.45 o                         
  -2  -6   2          0.32          0.39         1.45 o                         
  -2  -6   2          0.32          0.29         0.87 o                         
   1   6  -2          7.89          9.80         1.55 o                         
   1   6  -2          7.89          9.31         1.84 o                         
  -1  -6   2          7.89          8.63         2.04 o                         
  -1  -6   2          7.89         10.96         1.55 o                         
  -1  -6   2          7.89          8.63         2.14 o                         
   0  -6   2        811.12        718.92        63.94 o                         
   0  -6   2        811.12        819.91        64.04 o                         
   0  -6   2        811.12        923.16        64.04 o                         
   0  -6   2        811.12        784.44        64.04 o                         
   0  -6   2        811.12        783.35        63.94 o                         
   1  -6   2          7.70          5.04         0.97 o                         
   1  -6   2          7.70          3.59         0.87 o                         
   1  -6   2          7.70          4.36         0.87 o                         
   1  -6   2          7.70          3.88         1.16 o                         
   1  -6   2          7.70          4.95         0.58 o                         
   1  -6   2          7.70          2.33         1.36 o                         
   1  -6   2          7.70          5.43         0.87 o                         
   1  -6   2          7.70          3.10         0.78 o                         
  -2   6  -2        163.41        172.36        13.13 o                         
   2  -6   2        163.41        177.61        13.33 o                         
   2  -6   2        163.41        169.92        13.13 o                         
   2  -6   2        163.41        155.63        13.13 o                         
   2  -6   2        163.41        149.40        13.33 o                         
   2  -6   2        163.41        174.69        13.23 o                         
   2  -6   2        163.41        161.65        13.13 o                         
   2  -6   2        163.41        172.85        13.13 o                         
   2  -6   2        163.41        143.18        13.33 o                         
  -3   6  -2         20.98         34.06         3.01 o                         
   3  -6   2         20.98         33.37         2.62 o                         
   3  -6   2         20.98         27.45         2.62 o                         
   3  -6   2         20.98         27.17         2.62 o                         
   3  -6   2         20.98         26.29         2.71 o                         
  -4   6  -2          9.35          4.56         1.06 o                         
   4  -6   2          9.35          3.88         0.78 o                         
   4  -6   2          9.35          4.46         0.87 o                         
   4  -6   2          9.35          6.60         1.16 o                         
   4  -6   2          9.35          2.33         1.65 o                         
  -5   6  -2          5.02          2.43         0.68 o                         
   5  -6   2          5.02          3.20         0.78 o                         
   5  -6   2          5.02          3.30         0.78 o                         
   5  -6   2          5.02          1.94         0.87 o                         
   6  -6   2          0.00          1.26         0.87 o                         
   5   5  -2          0.00          0.78         1.26 o                         
   5   5  -2          0.00          0.78         1.06 o                         
  -5  -5   2          0.00          1.84         1.26 o                         
  -5  -5   2          0.00         -1.55         1.75 o                         
   4   5  -2         28.53         34.15         3.69 o                         
   4   5  -2         28.53         41.53         3.98 o                         
   4   5  -2         28.53         33.67         3.59 o                         
  -4  -5   2         28.53         36.87         3.49 o                         
   3   5  -2         37.82         35.90         3.79 o                         
   3   5  -2         37.82         35.52         3.40 o                         
   3   5  -2         37.82         37.07         3.30 o                         
  -3  -5   2         37.82         40.85         3.40 o                         
  -3  -5   2         37.82         35.03         3.10 o                         
  -3  -5   2         37.82         33.38         4.36 o                         
  -3  -5   2         37.82         36.39         3.98 o                         
  -3  -5   2         37.82         33.67         3.88 o                         
   2   5  -2        315.10        345.84        24.58 o                         
   2   5  -2        315.10        285.96        24.58 o                         
   2   5  -2        315.10        300.59        24.58 o                         
  -2  -5   2        315.10        265.86        24.58 o                         
  -2  -5   2        315.10        299.71        24.68 o                         
  -2  -5   2        315.10        313.46        24.58 o                         
  -2  -5   2        315.10        330.04        24.48 o                         
  -2  -5   2        315.10        303.71        24.77 o                         
  -2  -5   2        315.10        329.46        24.77 o                         
   1   5  -2       2452.16       2812.97       192.50 o                         
   1   5  -2       2452.16       2546.42       192.50 o                         
  -1  -5   2       2452.16       2100.61       192.50 o                         
  -1  -5   2       2452.16       2147.16       192.40 o                         
  -1  -5   2       2452.16       2502.72       192.60 o                         
  -1  -5   2       2452.16       2494.28       192.60 o                         
  -1  -5   2       2452.16       2334.98       192.50 o                         
  -1  -5   2       2452.16       2331.62       192.40 o                         
  -1  -5   2       2452.16       2581.57       192.60 o                         
   0  -5   2        977.00        965.07        79.71 o                         
   0  -5   2        977.00        883.38        79.71 o                         
   0  -5   2        977.00       1095.54        79.81 o                         
   0  -5   2        977.00       1022.28        79.71 o                         
   0  -5   2        977.00       1059.26        79.81 o                         
   1  -5   2          0.04         -0.97         0.97 o                         
   1  -5   2          0.04         -0.39         0.39 o                         
   1  -5   2          0.04         -0.39         0.78 o                         
   1  -5   2          0.04         -0.78         0.87 o                         
   1  -5   2          0.04         -0.19         0.39 o                         
   1  -5   2          0.04         -0.68         0.68 o                         
  -2   5  -2         83.50         90.05         7.09 o                         
   2  -5   2         83.50         84.41         7.29 o                         
   2  -5   2         83.50         87.52         7.09 o                         
   2  -5   2         83.50         84.41         7.09 o                         
   2  -5   2         83.50         79.56         7.39 o                         
   2  -5   2         83.50         83.15         7.29 o                         
   2  -5   2         83.50         92.18         7.09 o                         
   2  -5   2         83.50         93.93         7.29 o                         
   2  -5   2         83.50         96.66         7.19 o                         
  -3   5  -2          2.61          6.50         1.26 o                         
   3  -5   2          2.61          4.75         1.06 o                         
   3  -5   2          2.61          8.34         1.06 o                         
   3  -5   2          2.61          7.56         1.36 o                         
  -4   5  -2         61.30         71.25         5.54 o                         
  -4   5  -2         61.30         66.10         5.83 o                         
   4  -5   2         61.30         65.61         5.63 o                         
   4  -5   2         61.30         71.54         5.63 o                         
   4  -5   2         61.30         64.64         5.63 o                         
  -5   5  -2         26.52         18.63         3.30 o                         
  -5   5  -2         26.52         22.70         2.14 o                         
   5  -5   2         26.52         20.86         4.17 o                         
   5  -5   2         26.52         25.42         2.33 o                         
   5  -5   2         26.52         27.65         2.33 o                         
  -6   5  -2          3.35          5.53         1.06 o                         
   6  -5   2          3.35          3.88         0.97 o                         
   6  -5   2          3.35          5.43         1.06 o                         
   6   4  -2          0.02          0.19         0.97 o                         
  -6  -4   2          0.02          4.75         1.75 o                         
  -6  -4   2          0.02          0.58         1.55 o                         
   5   4  -2          4.08          0.78         1.16 o                         
   5   4  -2          4.08          1.84         1.06 o                         
   5   4  -2          4.08          3.69         1.06 o                         
  -5  -4   2          4.08          2.14         1.26 o                         
  -5  -4   2          4.08          1.84         1.75 o                         
   4   4  -2         59.25         71.63         6.41 o                         
  -4  -4   2         59.25         79.69         6.41 o                         
  -4  -4   2         59.25         68.91         6.99 o                         
  -4  -4   2         59.25         77.74         6.60 o                         
  -4  -4   2         59.25         80.95         6.21 o                         
   3   4  -2         65.67         49.51         5.05 o                         
   3   4  -2         65.67         61.45         4.95 o                         
   3   4  -2         65.67         63.68         4.85 o                         
  -3  -4   2         65.67         55.23         5.24 o                         
  -3  -4   2         65.67         60.28         4.85 o                         
  -3  -4   2         65.67         60.57         4.66 o                         
  -3  -4   2         65.67         47.86         5.54 o                         
   2   4  -2         96.25        104.94         8.84 o                         
   2   4  -2         96.25        100.27         8.84 o                         
   2   4  -2         96.25         98.33         8.75 o                         
  -2  -4   2         96.25        116.11         9.04 o                         
  -2  -4   2         96.25        110.86         8.65 o                         
  -2  -4   2         96.25        118.15         9.04 o                         
  -2  -4   2         96.25        122.33         8.75 o                         
  -2  -4   2         96.25        110.67         8.84 o                         
  -2  -4   2         96.25         95.12         8.94 o                         
   1   4  -2        343.81        364.08        27.09 o                         
   1   4  -2        343.81        331.42        27.09 o                         
   1   4  -2        343.81        366.53        27.09 o                         
  -1  -4   2        343.81        292.99        26.99 o                         
  -1  -4   2        343.81        317.92        27.09 o                         
  -1  -4   2        343.81        366.82        27.19 o                         
  -1  -4   2        343.81        363.00        27.19 o                         
  -1  -4   2        343.81        287.02        26.99 o                         
  -1  -4   2        343.81        377.19        27.19 o                         
   0  -4   2        247.51        208.29        17.19 o                         
   0  -4   2        247.51        196.86        17.09 o                         
   0  -4   2        247.51        243.74        17.19 o                         
   0  -4   2        247.51        246.66        17.29 o                         
   0  -4   2        247.51        188.07        17.09 o                         
   0  -4   2        247.51        210.14        17.09 o                         
   1  -4   2         59.04         89.16         6.80 o                         
   1  -4   2         59.04         81.97         6.90 o                         
   1  -4   2         59.04         78.09         6.80 o                         
   1  -4   2         59.04         84.31         6.80 o                         
   1  -4   2         59.04         93.05         7.00 o                         
   1  -4   2         59.04         82.46         7.00 o                         
  -2   4  -2         79.71         66.45         5.35 o                         
   2  -4   2         79.71         63.34         5.35 o                         
   2  -4   2         79.71         76.26         5.35 o                         
   2  -4   2         79.71         68.20         5.35 o                         
   2  -4   2         79.71         58.00         5.54 o                         
   2  -4   2         79.71         62.76         5.64 o                         
  -3   4  -2         40.47         46.68         3.69 o                         
   3  -4   2         40.47         41.44         3.49 o                         
   3  -4   2         40.47         37.27         3.49 o                         
   3  -4   2         40.47         41.93         3.49 o                         
   3  -4   2         40.47         41.35         3.59 o                         
   3  -4   2         40.47         42.51         3.59 o                         
  -4   4  -2          4.47          3.98         0.97 o                         
  -4   4  -2          4.47          4.75         1.45 o                         
   4  -4   2          4.47          5.04         1.16 o                         
   4  -4   2          4.47          3.98         0.78 o                         
   4  -4   2          4.47          2.52         1.55 o                         
   4  -4   2          4.47          3.88         0.97 o                         
  -5   4  -2          1.71          0.29         0.68 o                         
  -5   4  -2          1.71         -0.10         1.16 o                         
   5  -4   2          1.71          0.29         0.78 o                         
   5  -4   2          1.71          2.23         2.04 o                         
   5  -4   2          1.71         -0.19         0.68 o                         
  -6   4  -2          0.10         -0.19         0.68 o                         
   6  -4   2          0.10         -0.87         0.87 o                         
   6   3  -2          2.21          0.39         1.26 o                         
   6   3  -2          2.21          0.00         1.06 o                         
  -6  -3   2          2.21          0.49         0.78 o                         
  -6  -3   2          2.21          0.49         2.23 o                         
  -6  -3   2          2.21          0.87         1.75 o                         
  -6  -3   2          2.21          0.10         0.87 o                         
   5   3  -2          5.05         10.48         1.84 o                         
  -5  -3   2          5.05          8.83         2.33 o                         
  -5  -3   2          5.05         14.16         1.45 o                         
   4   3  -2          5.87          2.62         1.16 o                         
   4   3  -2          5.87          3.30         0.87 o                         
   4   3  -2          5.87          0.00         1.16 o                         
  -4  -3   2          5.87          1.94         0.87 o                         
  -4  -3   2          5.87          3.88         1.36 o                         
  -4  -3   2          5.87          1.06         1.75 o                         
   3   3  -2         19.81         20.18         2.23 o                         
   3   3  -2         19.81         24.74         2.62 o                         
   3   3  -2         19.81         24.93         2.33 o                         
  -3  -3   2         19.81         23.28         2.04 o                         
  -3  -3   2         19.81         19.30         3.10 o                         
  -3  -3   2         19.81         17.47         2.91 o                         
  -3  -3   2         19.81         26.29         2.14 o                         
   2   3  -2          9.55          7.76         1.55 o                         
   1   3  -2         58.26         57.50         4.27 o                         
   1   3  -2         58.26         52.16         4.17 o                         
   1   3  -2         58.26         54.20         4.17 o                         
  -1  -3   2         58.26         45.57         4.08 o                         
  -1  -3   2         58.26         49.64         4.37 o                         
  -1  -3   2         58.26         54.01         4.17 o                         
  -1  -3   2         58.26         45.18         4.27 o                         
   0   3  -2        116.36        120.08         9.25 o                         
   0  -3   2        116.36        111.12         9.25 o                         
   1  -3   2         43.44         36.42         3.11 o                         
   1  -3   2         43.44         29.82         3.11 o                         
   1  -3   2         43.44         34.09         2.91 o                         
   1  -3   2         43.44         37.20         3.01 o                         
   1  -3   2         43.44         36.81         2.91 o                         
   1  -3   2         43.44         35.65         2.81 o                         
  -2   3  -2       3093.51       3499.90       241.66 o                         
  -2   3  -2       3093.51       2658.86       241.55 o                         
   2  -3   2       3093.51       2929.32       241.55 o                         
   2  -3   2       3093.51       3564.00       241.66 o                         
   2  -3   2       3093.51       2967.95       241.66 o                         
   2  -3   2       3093.51       2771.06       241.55 o                         
   2  -3   2       3093.51       2710.11       241.55 o                         
   2  -3   2       3093.51       3140.81       241.55 o                         
   2  -3   2       3093.51       3176.51       241.55 o                         
   2  -3   2       3093.51       3060.22       241.66 o                         
  -3   3  -2         33.92         39.98         3.10 o                         
   3  -3   2         33.92         32.03         3.01 o                         
   3  -3   2         33.92         34.84         3.10 o                         
   3  -3   2         33.92         38.43         3.01 o                         
   3  -3   2         33.92         36.68         3.10 o                         
   3  -3   2         33.92         38.72         3.40 o                         
   3  -3   2         33.92         31.64         3.01 o                         
   3  -3   2         33.92         32.22         3.20 o                         
  -4   3  -2        163.34        188.05        13.62 o                         
  -4   3  -2        163.34        156.84        13.71 o                         
  -4   3  -2        163.34        153.63        13.81 o                         
   4  -3   2        163.34        166.08        13.62 o                         
   4  -3   2        163.34        191.07        13.62 o                         
   4  -3   2        163.34        159.85        13.91 o                         
   4  -3   2        163.34        164.43        13.62 o                         
   4  -3   2        163.34        179.21        13.62 o                         
  -5   3  -2        108.42         95.96         9.52 o                         
  -5   3  -2        108.42        113.06         9.22 o                         
  -5   3  -2        108.42        122.29         9.04 o                         
   5  -3   2        108.42        113.54         9.04 o                         
   5  -3   2        108.42         93.82         9.71 o                         
   5  -3   2        108.42        121.71         9.04 o                         
   5  -3   2        108.42        116.75         9.22 o                         
  -6   3  -2          7.93         11.44         1.26 o                         
  -6   3  -2          7.93          7.28         2.14 o                         
   6  -3   2          7.93          8.73         1.55 o                         
   6   2  -2         21.58         23.87         2.52 o                         
  -6  -2   2         21.58         21.15         2.04 o                         
  -6  -2   2         21.58         16.00         3.49 o                         
  -6  -2   2         21.58         20.47         2.43 o                         
   5   2  -2         16.31          9.21         1.65 o                         
   5   2  -2         16.31         11.54         1.84 o                         
  -5  -2   2         16.31          7.47         2.04 o                         
   4   2  -2         24.61         19.99         2.62 o                         
   4   2  -2         24.61         22.42         2.23 o                         
   4   2  -2         24.61         17.47         2.23 o                         
  -4  -2   2         24.61         17.08         1.94 o                         
  -4  -2   2         24.61         17.85         3.01 o                         
  -4  -2   2         24.61         15.04         2.52 o                         
  -4  -2   2         24.61         15.23         1.65 o                         
  -4  -2   2         24.61         19.12         1.75 o                         
   3   2  -2          3.13         16.58         1.84 o                         
  -3  -2   2          3.13         12.61         1.36 o                         
   2   2  -2         13.54         18.63         1.94 o                         
   2   2  -2         13.54         19.21         1.75 o                         
   2   2  -2         13.54         22.12         2.14 o                         
  -2  -2   2         13.54         15.81         2.23 o                         
  -2  -2   2         13.54         22.89         2.14 o                         
  -2  -2   2         13.54         16.59         1.65 o                         
   1   2  -2         43.62         29.24         2.52 o                         
   0   2  -2        122.63        136.62         9.86 o                         
   0   2  -2        122.63        110.95         9.86 o                         
   1  -2   2        584.50        496.36        39.72 o                         
   1  -2   2        584.50        478.29        39.81 o                         
   1  -2   2        584.50        470.94        39.72 o                         
   1  -2   2        584.50        508.67        39.72 o                         
   1  -2   2        584.50        524.56        39.81 o                         
   1  -2   2        584.50        528.13        39.72 o                         
  -2   2  -2          1.30         79.42         9.12 o                         
   2  -2   2          1.30         90.28         8.83 o                         
  -3   2  -2          9.65          9.70         1.26 o                         
  -3   2  -2          9.65         11.93         1.75 o                         
  -3   2  -2          9.65          9.21         1.65 o                         
   3  -2   2          9.65          8.83         1.26 o                         
   3  -2   2          9.65         10.77         1.16 o                         
   3  -2   2          9.65          8.24         1.06 o                         
   3  -2   2          9.65          9.99         1.84 o                         
   3  -2   2          9.65          9.70         1.26 o                         
   3  -2   2          9.65          9.60         1.36 o                         
  -4   2  -2        133.24        125.18        10.60 o                         
  -4   2  -2        133.24        115.08        10.79 o                         
   4  -2   2        133.24        145.20        10.60 o                         
   4  -2   2        133.24        144.04        10.50 o                         
   4  -2   2        133.24        141.22        10.60 o                         
   4  -2   2        133.24        113.81        10.60 o                         
  -5   2  -2         60.91         69.10         5.34 o                         
  -5   2  -2         60.91         60.66         6.11 o                         
   5  -2   2         60.91         64.06         5.73 o                         
   5  -2   2         60.91         60.76         5.44 o                         
   5  -2   2         60.91         71.24         5.54 o                         
  -6   2  -2          0.26          1.94         1.84 o                         
  -6   2  -2          0.26         -0.39         0.58 o                         
   6  -2   2          0.26          0.39         0.97 o                         
   6  -2   2          0.26          1.94         1.26 o                         
   6  -2   2          0.26          0.68         0.87 o                         
   6   1  -2          4.92          1.55         1.06 o                         
   6   1  -2          4.92          1.06         1.16 o                         
  -6  -1   2          4.92          2.43         2.04 o                         
   5   1  -2          1.59          8.93         1.75 o                         
  -5  -1   2          1.59         11.35         1.84 o                         
  -5  -1   2          1.59          7.47         2.14 o                         
   4   1  -2         62.14         65.04         4.95 o                         
   4   1  -2         62.14         61.25         5.05 o                         
   4   1  -2         62.14         67.85         5.24 o                         
   4   1  -2         62.14         53.48         5.05 o                         
   4   1  -2         62.14         53.87         5.05 o                         
  -4  -1   2         62.14         59.99         4.85 o                         
  -4  -1   2         62.14         62.80         5.44 o                         
  -4  -1   2         62.14         56.78         4.85 o                         
  -4  -1   2         62.14         53.48         5.24 o                         
  -4  -1   2         62.14         58.34         4.95 o                         
   3   1  -2        392.89        387.73        31.29 o                         
   3   1  -2        392.89        397.80        31.19 o                         
   3   1  -2        392.89        394.09        31.29 o                         
   3   1  -2        392.89        363.69        31.29 o                         
   3   1  -2        392.89        420.20        31.19 o                         
  -3  -1   2        392.89        418.83        31.19 o                         
  -3  -1   2        392.89        381.87        31.38 o                         
  -3  -1   2        392.89        397.61        31.29 o                         
  -3  -1   2        392.89        373.17        31.19 o                         
   2   1  -2        148.61        162.15        12.27 o                         
   2   1  -2        148.61        141.22        12.27 o                         
   2   1  -2        148.61        141.81        12.27 o                         
   2   1  -2        148.61        139.56        12.27 o                         
  -2  -1   2        148.61        151.15        12.37 o                         
  -2  -1   2        148.61        160.89        12.18 o                         
  -2  -1   2        148.61        166.82        12.37 o                         
  -2  -1   2        148.61        164.69        12.37 o                         
   1   1  -2        183.85        151.34        11.05 o                         
  -1  -1   2        183.85        125.71        11.05 o                         
   0   1  -2        164.18        136.49         9.92 o                         
   0   1  -2        164.18        112.53         9.92 o                         
  -1   1  -2        638.47        709.83        50.22 o                         
  -1   1  -2        638.47        560.42        50.22 o                         
   1  -1   2        638.47        592.39        50.22 o                         
   1  -1   2        638.47        669.67        50.22 o                         
  -2   1  -2        172.52        124.55        11.60 o                         
  -2   1  -2        172.52        148.61        11.60 o                         
  -2   1  -2        172.52        139.26        11.60 o                         
   2  -1   2        172.52        158.74        11.70 o                         
   2  -1   2        172.52        133.22        11.60 o                         
   2  -1   2        172.52        151.24        11.60 o                         
   2  -1   2        172.52        144.72        11.60 o                         
   2  -1   2        172.52        155.82        11.60 o                         
   2  -1   2        172.52        159.04        11.60 o                         
   2  -1   2        172.52        135.75        11.60 o                         
   2  -1   2        172.52        146.08        11.60 o                         
  -3   1  -2          6.96          2.91         0.97 o                         
  -3   1  -2          6.96          2.52         0.68 o                         
   3  -1   2          6.96          1.26         0.97 o                         
   3  -1   2          6.96          1.65         0.68 o                         
   3  -1   2          6.96          3.59         0.68 o                         
   3  -1   2          6.96          1.26         0.78 o                         
  -4   1  -2        261.84        265.90        21.92 o                         
  -4   1  -2        261.84        281.57        21.92 o                         
  -4   1  -2        261.84        268.33        22.11 o                         
   4  -1   2        261.84        310.51        21.92 o                         
   4  -1   2        261.84        283.33        22.02 o                         
   4  -1   2        261.84        249.14        21.92 o                         
   4  -1   2        261.84        279.14        22.02 o                         
   4  -1   2        261.84        283.03        21.92 o                         
   4  -1   2        261.84        254.88        22.11 o                         
  -5   1  -2          0.55         -0.19         1.06 o                         
  -5   1  -2          0.55         -0.39         1.65 o                         
   5  -1   2          0.55          1.65         0.97 o                         
   5  -1   2          0.55          0.49         1.06 o                         
   5  -1   2          0.55          0.97         0.78 o                         
  -6   1  -2          0.55          0.29         0.58 o                         
  -6   1  -2          0.55          3.01         1.94 o                         
  -6   1  -2          0.55         -0.29         1.75 o                         
   6  -1   2          0.55          0.58         0.97 o                         
   6  -1   2          0.55          1.55         1.16 o                         
   6   0  -2          3.11          1.65         1.16 o                         
  -6   0   2          3.11          2.33         0.68 o                         
  -6   0   2          3.11          1.16         1.94 o                         
  -6   0   2          3.11          2.43         0.87 o                         
   5   0  -2          2.69          2.62         0.97 o                         
   5   0  -2          2.69          0.29         0.97 o                         
   5   0  -2          2.69          1.55         1.94 o                         
   5   0  -2          2.69         -0.58         0.97 o                         
   5   0  -2          2.69          0.97         1.06 o                         
  -5   0   2          2.69          0.68         1.84 o                         
  -5   0   2          2.69          3.01         0.97 o                         
  -5   0   2          2.69          2.23         1.65 o                         
  -5   0   2          2.69          0.29         0.58 o                         
   4   0  -2        268.87        268.69        21.14 o                         
   4   0  -2        268.87        251.44        21.14 o                         
   4   0  -2        268.87        291.58        21.34 o                         
   4   0  -2        268.87        277.26        21.24 o                         
   4   0  -2        268.87        274.63        21.14 o                         
  -4   0   2        268.87        233.23        21.14 o                         
  -4   0   2        268.87        258.65        21.14 o                         
  -4   0   2        268.87        268.98        21.43 o                         
   3   0  -2        707.84        777.77        56.61 o                         
   3   0  -2        707.84        745.97        56.61 o                         
   3   0  -2        707.84        655.19        56.51 o                         
   3   0  -2        707.84        710.04        56.51 o                         
   3   0  -2        707.84        749.71        56.61 o                         
   3   0  -2        707.84        698.81        56.61 o                         
   3   0  -2        707.84        699.90        56.61 o                         
  -3   0   2        707.84        711.91        56.61 o                         
  -3   0   2        707.84        706.40        56.61 o                         
  -3   0   2        707.84        670.06        56.51 o                         
   2   0  -2         36.43         27.29         2.33 o                         
   2   0  -2         36.43         29.42         2.33 o                         
   2   0  -2         36.43         30.78         2.52 o                         
   2   0  -2         36.43         24.17         2.43 o                         
   2   0  -2         36.43         25.64         2.52 o                         
   2   0  -2         36.43         25.15         2.43 o                         
   2   0  -2         36.43         27.67         2.43 o                         
  -2   0   2         36.43         26.99         3.01 o                         
  -2   0   2         36.43         28.94         2.62 o                         
  -2   0   2         36.43         29.61         2.33 o                         
  -2   0   2         36.43         32.52         2.33 o                         
   1   0  -2       1554.49       1404.78       105.94 o                         
  -1   0   2       1554.49       1266.91       105.94 o                         
   0   0  -2       1566.87       1639.91       127.98 o                         
   0   0   2       1566.87       1589.71       127.98 o                         
  -1   0  -2       1501.21       1358.62       109.95 o                         
  -1   0  -2       1501.21       1406.55       109.95 o                         
   1   0   2       1501.21       1488.24       109.95 o                         
   1   0   2       1501.21       1292.47       109.95 o                         
  -2   0  -2        969.44        897.06        74.87 o                         
  -2   0  -2        969.44       1030.58        74.87 o                         
  -2   0  -2        969.44        905.13        74.87 o                         
   2   0   2        969.44       1019.93        74.87 o                         
   2   0   2        969.44        893.18        74.87 o                         
   2   0   2        969.44       1011.07        74.87 o                         
   2   0   2        969.44        895.87        74.87 o                         
   2   0   2        969.44        832.75        74.87 o                         
   2   0   2        969.44       1010.77        74.87 o                         
  -3   0  -2        457.73        598.07        41.20 o                         
  -3   0  -2        457.73        589.07        41.11 o                         
  -3   0  -2        457.73        489.83        41.01 o                         
  -3   0  -2        457.73        471.73        41.01 o                         
   3   0   2        457.73        508.04        41.11 o                         
   3   0   2        457.73        489.25        41.11 o                         
   3   0   2        457.73        555.50        41.11 o                         
   3   0   2        457.73        442.95        41.01 o                         
   3   0   2        457.73        451.07        41.01 o                         
   3   0   2        457.73        536.42        41.11 o                         
   3   0   2        457.73        554.62        41.11 o                         
  -4   0  -2          4.71          2.71         0.58 o                         
  -4   0  -2          4.71          3.10         1.65 o                         
  -4   0  -2          4.71         -0.10         1.65 o                         
  -4   0  -2          4.71          3.39         0.87 o                         
   4   0   2          4.71          2.91         0.87 o                         
   4   0   2          4.71          3.49         1.55 o                         
  -5   0  -2          1.33         21.92         3.01 o                         
   5   0   2          1.33         29.48         2.71 o                         
  -6   0  -2          0.69          1.26         0.58 o                         
  -6   0  -2          0.69          2.62         1.75 o                         
   6   0   2          0.69          1.55         1.16 o                         
   6   0   2          0.69          0.29         0.97 o                         
   6   0   2          0.69         -0.68         1.06 o                         
  -7   1   2          0.04          2.23         2.52 o                         
   6  -1  -2          8.37         24.25         2.81 o                         
  -6   1   2          8.37         25.02         3.69 o                         
  -6   1   2          8.37         30.26         2.52 o                         
   5  -1  -2         16.08         13.97         1.94 o                         
   5  -1  -2         16.08          8.05         1.75 o                         
   5  -1  -2         16.08         10.77         3.01 o                         
   5  -1  -2         16.08         10.09         1.65 o                         
  -5   1   2         16.08         10.58         2.52 o                         
  -5   1   2         16.08         13.58         1.94 o                         
   4  -1  -2         16.38         10.58         1.45 o                         
   4  -1  -2         16.38          9.02         1.26 o                         
   4  -1  -2         16.38          9.31         1.45 o                         
   4  -1  -2         16.38          8.64         2.04 o                         
   4  -1  -2         16.38          9.80         1.45 o                         
   4  -1  -2         16.38          9.70         1.65 o                         
  -4   1   2         16.38         10.67         2.33 o                         
  -4   1   2         16.38          8.34         1.55 o                         
  -4   1   2         16.38         11.84         1.16 o                         
   3  -1  -2       1172.84       1264.37        90.78 o                         
   3  -1  -2       1172.84       1162.55        90.69 o                         
   3  -1  -2       1172.84       1250.25        90.78 o                         
   3  -1  -2       1172.84       1236.83        90.69 o                         
   3  -1  -2       1172.84       1209.39        90.69 o                         
   3  -1  -2       1172.84       1149.42        90.69 o                         
   3  -1  -2       1172.84       1070.07        90.78 o                         
  -3   1   2       1172.84       1012.59        90.69 o                         
  -3   1   2       1172.84        976.39        90.88 o                         
  -3   1   2       1172.84       1105.87        90.69 o                         
   2  -1  -2         36.97         39.03         3.69 o                         
   2  -1  -2         36.97         50.09         3.59 o                         
   2  -1  -2         36.97         49.02         3.59 o                         
   2  -1  -2         36.97         40.97         3.59 o                         
   2  -1  -2         36.97         43.79         3.59 o                         
  -2   1   2         36.97         39.42         3.50 o                         
   1  -1  -2         40.96         61.80         4.86 o                         
  -1   1   2         40.96         59.08         4.86 o                         
   0  -1  -2       1079.42       1434.41       112.02 o                         
   0   1   2       1079.42       1391.38       112.02 o                         
  -1  -1  -2       3416.69       3413.39       307.45 o                         
  -1  -1  -2       3416.69       3956.36       307.45 o                         
  -1  -1  -2       3416.69       3749.25       307.45 o                         
   1   1   2       3416.69       4111.23       307.45 o                         
   1   1   2       3416.69       4167.41       307.45 o                         
  -2  -1  -2        848.53        759.92        68.76 o                         
  -2  -1  -2        848.53        854.83        68.86 o                         
  -2  -1  -2        848.53        740.90        68.86 o                         
  -2  -1  -2        848.53        920.92        68.86 o                         
   2   1   2        848.53        878.42        68.86 o                         
   2   1   2        848.53        950.94        68.86 o                         
   2   1   2        848.53        968.18        68.86 o                         
   3   1   2          0.02        149.05        12.03 o                         
  -4  -1  -2        112.92         95.98         8.45 o                         
  -4  -1  -2        112.92         88.89         8.55 o                         
  -4  -1  -2        112.92         98.32         8.06 o                         
  -4  -1  -2        112.92        104.44         7.97 o                         
   4   1   2        112.92         94.04         8.16 o                         
   4   1   2        112.92        100.07         8.06 o                         
   4   1   2        112.92        105.60         8.16 o                         
  -5  -1  -2          2.93         -0.10         2.04 o                         
  -5  -1  -2          2.93          0.68         0.68 o                         
   5   1   2          2.93          0.39         0.97 o                         
   5   1   2          2.93         -0.19         0.97 o                         
  -6  -1  -2          0.02         -1.26         2.91 o                         
  -6  -1  -2          0.02          2.33         1.84 o                         
   6   1   2          0.02         -1.55         1.75 o                         
   6   1   2          0.02          0.87         0.97 o                         
   7  -2  -2          2.86          6.50         1.55 o                         
  -7   2   2          2.86          4.17         1.06 o                         
  -6   2   2         16.51         25.71         2.71 o                         
  -6   2   2         16.51         30.56         2.62 o                         
   5  -2  -2          0.01          0.39         0.97 o                         
   5  -2  -2          0.01          1.16         0.78 o                         
   5  -2  -2          0.01          3.59         1.65 o                         
   5  -2  -2          0.01          1.36         0.97 o                         
   5  -2  -2          0.01          1.36         0.97 o                         
  -5   2   2          0.01          1.06         0.68 o                         
  -5   2   2          0.01          2.81         1.06 o                         
  -5   2   2          0.01         -1.65         1.65 o                         
   4  -2  -2          0.45          4.17         0.97 o                         
   4  -2  -2          0.45          3.69         0.87 o                         
   4  -2  -2          0.45          3.59         1.16 o                         
  -4   2   2          0.45          4.95         0.87 o                         
   3  -2  -2         64.60         76.81         6.70 o                         
   3  -2  -2         64.60         91.28         6.70 o                         
   3  -2  -2         64.60         71.85         6.60 o                         
   3  -2  -2         64.60         87.88         6.70 o                         
   3  -2  -2         64.60         79.04         6.60 o                         
   3  -2  -2         64.60         90.50         6.60 o                         
  -3   2   2         64.60         71.57         6.60 o                         
  -3   2   2         64.60         90.60         6.70 o                         
   2  -2  -2         59.39         62.55         5.15 o                         
   2  -2  -2         59.39         57.60         5.05 o                         
   2  -2  -2         59.39         68.39         5.05 o                         
   1  -2  -2       2042.15       2038.31       146.78 o                         
   1  -2  -2       2042.15       1681.00       146.78 o                         
   1  -2  -2       2042.15       1683.09       146.78 o                         
   1  -2  -2       2042.15       2029.41       146.78 o                         
   1  -2  -2       2042.15       1856.56       146.78 o                         
   1  -2  -2       2042.15       1816.78       146.78 o                         
   1  -2  -2       2042.15       1760.67       146.78 o                         
  -1   2   2       2042.15       1945.44       146.78 o                         
   0  -2  -2        625.89        684.24        65.51 o                         
   0  -2  -2        625.89        897.01        65.61 o                         
   0  -2  -2        625.89        899.00        65.61 o                         
  -1  -2  -2        488.93        571.01        43.73 o                         
  -1  -2  -2        488.93        562.63        43.73 o                         
  -1  -2  -2        488.93        536.15        43.63 o                         
  -1  -2  -2        488.93        499.70        43.73 o                         
   1   2   2        488.93        555.54        43.63 o                         
   1   2   2        488.93        576.03        43.63 o                         
  -2  -2  -2         50.05         83.98         6.99 o                         
   2   2   2         50.05         82.52         6.80 o                         
  -3  -2  -2         27.54         33.18         2.62 o                         
  -3  -2  -2         27.54         34.15         3.49 o                         
   3   2   2         27.54         26.59         2.81 o                         
   4   2   2          0.07          0.49         1.16 o                         
   4   2   2          0.07          0.97         1.06 o                         
  -5  -2  -2         16.11         11.64         2.71 o                         
  -5  -2  -2         16.11         16.39         3.30 o                         
  -5  -2  -2         16.11         14.35         1.55 o                         
  -5  -2  -2         16.11         19.50         3.98 o                         
   5   2   2         16.11         14.65         2.23 o                         
   5   2   2         16.11         13.48         2.04 o                         
  -6  -2  -2          0.19         -1.36         1.55 o                         
   6   2   2          0.19          0.29         0.97 o                         
   6   2   2          0.19          1.45         1.06 o                         
   7  -3  -2          1.18          1.84         1.55 o                         
  -7   3   2          1.18          1.75         0.97 o                         
  -7   3   2          1.18          3.01         0.87 o                         
   6  -3  -2         19.03         39.38         3.79 o                         
   6  -3  -2         19.03         33.37         3.49 o                         
  -6   3   2         19.03         41.91         3.40 o                         
   5  -3  -2         16.06         18.63         3.01 o                         
   5  -3  -2         16.06         13.19         1.94 o                         
   5  -3  -2         16.06         15.81         2.04 o                         
  -5   3   2         16.06         14.07         2.23 o                         
  -5   3   2         16.06         17.65         1.65 o                         
   4  -3  -2          7.25         19.49         1.94 o                         
   4  -3  -2          7.25         19.30         2.14 o                         
   4  -3  -2          7.25         17.65         2.23 o                         
  -4   3   2          7.25         19.79         2.71 o                         
  -4   3   2          7.25         18.82         1.75 o                         
   3  -3  -2        519.15        483.45        39.11 o                         
   3  -3  -2        519.15        537.65        39.01 o                         
   3  -3  -2        519.15        507.56        38.91 o                         
   3  -3  -2        519.15        491.00        39.01 o                         
   3  -3  -2        519.15        527.75        39.01 o                         
   3  -3  -2        519.15        482.47        38.91 o                         
  -3   3   2        519.15        420.93        38.91 o                         
  -3   3   2        519.15        490.90        39.01 o                         
  -3   3   2        519.15        473.84        39.01 o                         
   2  -3  -2          3.16         69.05         8.93 o                         
   1  -3  -2        651.44        538.09        47.51 o                         
   1  -3  -2        651.44        526.11        47.51 o                         
   1  -3  -2        651.44        632.60        47.51 o                         
   1  -3  -2        651.44        574.60        47.51 o                         
   1  -3  -2        651.44        666.84        47.51 o                         
   1  -3  -2        651.44        640.22        47.61 o                         
   1  -3  -2        651.44        615.58        47.51 o                         
   0  -3  -2        307.92        348.62        32.32 o                         
   0  -3  -2        307.92        444.39        32.32 o                         
   0  -3  -2        307.92        442.34        32.32 o                         
   0  -3  -2        307.92        430.60        32.32 o                         
   0   3   2        307.92        368.31        32.32 o                         
  -1  -3  -2       1071.01       1285.65        97.49 o                         
  -1  -3  -2       1071.01       1268.70        97.49 o                         
  -1  -3  -2       1071.01       1148.58        97.49 o                         
  -1  -3  -2       1071.01       1189.26        97.39 o                         
  -1  -3  -2       1071.01       1272.48        97.49 o                         
  -1  -3  -2       1071.01       1291.62        97.49 o                         
   1   3   2       1071.01       1169.32        97.39 o                         
   1   3   2       1071.01       1201.52        97.39 o                         
  -2  -3  -2        505.62        695.73        51.44 o                         
  -2  -3  -2        505.62        722.00        51.34 o                         
  -2  -3  -2        505.62        663.88        51.44 o                         
  -2  -3  -2        505.62        621.07        51.44 o                         
   2   3   2        505.62        565.40        51.34 o                         
   2   3   2        505.62        615.09        51.34 o                         
  -3  -3  -2         18.46         11.84         1.65 o                         
  -3  -3  -2         18.46         16.78         2.33 o                         
  -3  -3  -2         18.46         13.78         2.81 o                         
  -3  -3  -2         18.46         10.19         2.91 o                         
  -3  -3  -2         18.46         10.48         2.52 o                         
   3   3   2         18.46         15.04         2.04 o                         
   3   3   2         18.46         15.62         2.04 o                         
  -4  -3  -2         16.78          8.63         2.62 o                         
  -4  -3  -2         16.78         16.10         2.71 o                         
  -4  -3  -2         16.78         13.97         1.84 o                         
  -4  -3  -2         16.78         14.74         2.43 o                         
  -4  -3  -2         16.78          9.89         2.23 o                         
  -4  -3  -2         16.78         15.04         1.45 o                         
   4   3   2         16.78         10.86         1.94 o                         
  -5  -3  -2         14.54          8.63         1.55 o                         
  -5  -3  -2         14.54          3.30         2.14 o                         
  -5  -3  -2         14.54          7.86         2.43 o                         
   5   3   2         14.54          5.73         1.36 o                         
   5   3   2         14.54          5.63         1.16 o                         
  -6  -3  -2          1.36          0.87         1.55 o                         
  -6  -3  -2          1.36          1.75         1.06 o                         
   6   3   2          1.36          2.04         1.06 o                         
  -7   4   2          0.00          1.55         0.87 o                         
  -7   4   2          0.00         -0.29         0.78 o                         
   6  -4  -2          6.86          3.49         1.06 o                         
   6  -4  -2          6.86          2.43         1.26 o                         
  -6   4   2          6.86          4.95         0.87 o                         
   5  -4  -2         53.12         87.05         6.99 o                         
   5  -4  -2         53.12         89.77         6.99 o                         
   5  -4  -2         53.12         71.33         7.48 o                         
  -5   4   2         53.12         79.97         7.09 o                         
  -5   4   2         53.12         94.33         6.89 o                         
   4  -4  -2          0.74          0.68         0.68 o                         
   4  -4  -2          0.74         -0.39         1.16 o                         
   4  -4  -2          0.74          1.16         0.58 o                         
   4  -4  -2          0.74          0.87         0.68 o                         
   4  -4  -2          0.74          0.19         1.06 o                         
  -4   4   2          0.74         -0.19         1.55 o                         
  -4   4   2          0.74          0.49         0.49 o                         
  -4   4   2          0.74         -0.19         0.78 o                         
   3  -4  -2        693.48        721.75        52.56 o                         
   3  -4  -2        693.48        654.53        52.66 o                         
   3  -4  -2        693.48        658.46        52.56 o                         
   3  -4  -2        693.48        680.77        52.66 o                         
   3  -4  -2        693.48        683.52        52.56 o                         
   3  -4  -2        693.48        649.72        52.56 o                         
  -3   4   2        693.48        586.14        52.46 o                         
   2  -4  -2        259.25        266.59        19.71 o                         
   2  -4  -2        259.25        226.12        19.80 o                         
   2  -4  -2        259.25        275.37        19.71 o                         
   2  -4  -2        259.25        241.34        19.80 o                         
   2  -4  -2        259.25        225.43        19.80 o                         
   2  -4  -2        259.25        279.38        19.71 o                         
   2  -4  -2        259.25        223.10        19.80 o                         
  -2   4   2        259.25        246.98        19.71 o                         
   1  -4  -2        561.14        525.71        43.48 o                         
   1  -4  -2        561.14        563.39        43.48 o                         
   1  -4  -2        561.14        522.86        43.39 o                         
   1  -4  -2        561.14        616.81        43.39 o                         
   1  -4  -2        561.14        552.17        43.39 o                         
   1  -4  -2        561.14        532.80        43.39 o                         
   1  -4  -2        561.14        516.37        43.39 o                         
   0  -4  -2        129.72        169.77        12.46 o                         
   0  -4  -2        129.72        172.31        12.46 o                         
   0  -4  -2        129.72        140.21        12.46 o                         
   0  -4  -2        129.72        160.14        12.46 o                         
   0   4   2        129.72        133.01        12.36 o                         
  -1  -4  -2         99.97        110.70         8.85 o                         
  -1  -4  -2         99.97        122.46         8.94 o                         
  -1  -4  -2         99.97        111.28         8.85 o                         
  -1  -4  -2         99.97         92.52         8.65 o                         
  -1  -4  -2         99.97        122.17         8.94 o                         
  -1  -4  -2         99.97        106.33         8.65 o                         
  -1  -4  -2         99.97        106.23         8.85 o                         
   1   4   2         99.97        101.57         8.75 o                         
   1   4   2         99.97        104.09         8.75 o                         
  -2  -4  -2         34.71         27.46         2.23 o                         
  -2  -4  -2         34.71         18.83         2.91 o                         
  -2  -4  -2         34.71         20.77         3.10 o                         
   2   4   2         34.71         21.15         2.43 o                         
   2   4   2         34.71         23.00         2.43 o                         
   2   4   2         34.71         26.98         2.62 o                         
  -3  -4  -2          0.46         -0.19         1.65 o                         
  -3  -4  -2          0.46          0.97         1.45 o                         
  -4  -4  -2          0.00          0.78         1.75 o                         
  -4  -4  -2          0.00         -0.10         0.78 o                         
  -4  -4  -2          0.00         -1.75         1.75 o                         
   4   4   2          0.00          0.19         1.06 o                         
   4   4   2          0.00         -0.68         1.16 o                         
   4   4   2          0.00         -1.45         1.45 o                         
  -5  -4  -2         11.21         12.03         2.04 o                         
  -5  -4  -2         11.21          6.60         2.04 o                         
  -5  -4  -2         11.21          9.50         1.75 o                         
   5   4   2         11.21          7.56         1.65 o                         
   5   4   2         11.21          8.15         1.84 o                         
  -6   5   2         23.42         34.24         3.10 o                         
  -6   5   2         23.42         37.16         3.20 o                         
   5  -5  -2         10.24         17.55         2.14 o                         
   5  -5  -2         10.24         22.99         3.40 o                         
   5  -5  -2         10.24         19.79         2.14 o                         
  -5   5   2         10.24         23.67         1.94 o                         
  -5   5   2         10.24         18.43         2.62 o                         
   4  -5  -2         84.44         79.82         6.21 o                         
   4  -5  -2         84.44         72.14         6.12 o                         
   4  -5  -2         84.44         76.62         6.12 o                         
   4  -5  -2         84.44         71.08         6.12 o                         
  -4   5   2         84.44         71.66         6.02 o                         
   3  -5  -2        671.68        593.05        47.70 o                         
   3  -5  -2        671.68        615.83        47.51 o                         
   3  -5  -2        671.68        551.83        47.60 o                         
   3  -5  -2        671.68        642.22        47.51 o                         
   3  -5  -2        671.68        554.68        47.60 o                         
   3  -5  -2        671.68        645.94        47.51 o                         
  -3   5   2        671.68        586.58        47.51 o                         
   2  -5  -2         23.06         20.09         1.75 o                         
   2  -5  -2         23.06         19.60         1.75 o                         
   2  -5  -2         23.06         21.83         1.94 o                         
   2  -5  -2         23.06         18.63         1.84 o                         
   2  -5  -2         23.06         16.59         1.65 o                         
   1  -5  -2         21.06         21.15         2.33 o                         
   1  -5  -2         21.06         19.60         1.94 o                         
   1  -5  -2         21.06         18.73         1.75 o                         
  -1   5   2         21.06         20.09         1.75 o                         
   0  -5  -2        418.57        596.54        41.78 o                         
   0  -5  -2        418.57        526.39        41.68 o                         
   0  -5  -2        418.57        549.57        41.68 o                         
   0  -5  -2        418.57        445.08        41.59 o                         
   0  -5  -2        418.57        507.01        41.78 o                         
   0   5   2        418.57        521.30        41.59 o                         
  -1  -5  -2          0.14         -0.68         1.84 o                         
  -1  -5  -2          0.14         -1.16         1.26 o                         
  -1  -5  -2          0.14         -0.49         0.97 o                         
  -1  -5  -2          0.14         -0.39         0.78 o                         
  -1  -5  -2          0.14         -0.97         1.06 o                         
  -2  -5  -2         30.70         52.87         4.17 o                         
  -2  -5  -2         30.70         46.38         4.85 o                         
  -2  -5  -2         30.70         55.88         4.66 o                         
  -2  -5  -2         30.70         42.41         4.46 o                         
  -2  -5  -2         30.70         49.38         4.56 o                         
  -2  -5  -2         30.70         44.06         4.95 o                         
   2   5   2         30.70         50.54         4.46 o                         
  -3  -5  -2        362.78        368.50        28.38 o                         
  -3  -5  -2        362.78        339.06        28.57 o                         
  -3  -5  -2        362.78        361.38        28.77 o                         
  -3  -5  -2        362.78        364.99        28.67 o                         
  -3  -5  -2        362.78        341.87        28.38 o                         
   3   5   2        362.78        359.82        28.38 o                         
  -4  -5  -2         16.51         17.55         3.40 o                         
  -4  -5  -2         16.51         17.27         2.04 o                         
  -4  -5  -2         16.51         15.62         3.30 o                         
  -4  -5  -2         16.51         17.46         3.01 o                         
   4   5   2         16.51         11.93         2.43 o                         
   4   5   2         16.51         16.00         2.04 o                         
   4   5   2         16.51         14.07         2.23 o                         
  -5  -5  -2          0.18          7.66         1.75 o                         
   5   5   2          0.18          6.59         2.14 o                         
   6  -6  -2         45.21         65.30         6.50 o                         
   6  -6  -2         45.21         87.52         6.40 o                         
   6  -6  -2         45.21         70.83         6.60 o                         
  -6   6   2         45.21         82.77         6.40 o                         
  -6   6   2         45.21         84.71         6.50 o                         
   5  -6  -2          2.91          3.01         0.97 o                         
   5  -6  -2          2.91          4.17         2.14 o                         
   5  -6  -2          2.91          2.23         0.87 o                         
  -5   6   2          2.91          1.94         0.68 o                         
  -5   6   2          2.91          2.23         1.36 o                         
   4  -6  -2         59.69         51.15         5.34 o                         
  -4   6   2         59.69         60.95         4.95 o                         
  -4   6   2         59.69         56.10         4.66 o                         
   3  -6  -2         33.08         26.00         3.30 o                         
   3  -6  -2         33.08         29.69         2.62 o                         
   3  -6  -2         33.08         34.15         2.52 o                         
   3  -6  -2         33.08         30.85         2.62 o                         
   3  -6  -2         33.08         30.08         2.81 o                         
   3  -6  -2         33.08         30.08         2.71 o                         
   3  -6  -2         33.08         27.17         3.20 o                         
  -3   6   2         33.08         25.13         2.52 o                         
   2  -6  -2         78.35         63.60         5.44 o                         
   2  -6  -2         78.35         65.94         5.34 o                         
   2  -6  -2         78.35         64.58         5.25 o                         
   2  -6  -2         78.35         55.54         5.54 o                         
   2  -6  -2         78.35         72.64         5.44 o                         
   2  -6  -2         78.35         63.12         5.54 o                         
   2  -6  -2         78.35         67.88         5.34 o                         
   2  -6  -2         78.35         67.59         5.73 o                         
   2  -6  -2         78.35         66.13         5.44 o                         
   1  -6  -2         54.99         51.93         4.17 o                         
   1  -6  -2         54.99         43.49         4.27 o                         
   1  -6  -2         54.99         44.75         4.46 o                         
   1  -6  -2         54.99         49.41         4.56 o                         
   1  -6  -2         54.99         51.83         4.37 o                         
   1  -6  -2         54.99         53.19         4.08 o                         
   1  -6  -2         54.99         54.26         4.17 o                         
   0  -6  -2        197.55        240.02        16.94 o                         
   0  -6  -2        197.55        201.57        16.84 o                         
   0  -6  -2        197.55        209.94        16.84 o                         
   0  -6  -2        197.55        204.01        16.84 o                         
   0   6   2        197.55        190.38        16.64 o                         
  -1  -6  -2          5.82          3.69         1.06 o                         
  -1  -6  -2          5.82          2.62         1.26 o                         
  -1  -6  -2          5.82          3.98         1.36 o                         
  -1  -6  -2          5.82          4.26         0.87 o                         
  -1  -6  -2          5.82          5.73         1.36 o                         
  -1  -6  -2          5.82          4.46         1.45 o                         
   1   6   2          5.82          3.40         0.87 o                         
  -2  -6  -2        318.84        343.26        27.58 o                         
  -2  -6  -2        318.84        351.25        27.58 o                         
  -2  -6  -2        318.84        318.51        27.39 o                         
  -2  -6  -2        318.84        379.81        27.68 o                         
  -2  -6  -2        318.84        334.01        27.68 o                         
  -2  -6  -2        318.84        349.40        27.58 o                         
   2   6   2        318.84        344.82        27.39 o                         
   2   6   2        318.84        330.21        27.49 o                         
  -3  -6  -2         48.71         48.14         5.14 o                         
  -3  -6  -2         48.71         46.10         4.95 o                         
  -3  -6  -2         48.71         59.19         5.63 o                         
   3   6   2         48.71         51.81         4.75 o                         
   3   6   2         48.71         49.39         4.46 o                         
  -4  -6  -2          1.63         -0.58         1.84 o                         
  -4  -6  -2          1.63         -1.65         1.65 o                         
  -4  -6  -2          1.63          0.39         1.16 o                         
   4   6   2          1.63          1.45         1.06 o                         
   4   6   2          1.63         -1.36         1.36 o                         
   4   6   2          1.63         -1.06         1.06 o                         
  -5  -6  -2          4.91          3.20         1.65 o                         
  -5  -6  -2          4.91          1.36         1.06 o                         
   5   6   2          4.91          0.19         1.65 o                         
   5   6   2          4.91          2.91         1.06 o                         
   6  -7  -2         10.10          9.80         2.23 o                         
   6  -7  -2         10.10          7.95         1.75 o                         
   6  -7  -2         10.10          9.02         1.84 o                         
  -6   7   2         10.10          8.15         1.36 o                         
   5  -7  -2         13.34          7.95         1.26 o                         
   5  -7  -2         13.34         11.45         1.55 o                         
   5  -7  -2         13.34          6.99         1.45 o                         
  -5   7   2         13.34         11.45         1.45 o                         
  -5   7   2         13.34          9.12         1.26 o                         
   4  -7  -2          5.75          2.14         0.78 o                         
   4  -7  -2          5.75          2.33         1.75 o                         
   4  -7  -2          5.75          2.81         1.16 o                         
   4  -7  -2          5.75          1.55         1.06 o                         
   4  -7  -2          5.75          3.88         0.58 o                         
  -4   7   2          5.75          5.04         1.26 o                         
  -4   7   2          5.75          3.49         0.68 o                         
   3  -7  -2         35.15         36.87         3.01 o                         
   3  -7  -2         35.15         33.09         3.88 o                         
   3  -7  -2         35.15         37.07         2.91 o                         
   3  -7  -2         35.15         27.94         4.17 o                         
   3  -7  -2         35.15         38.43         3.10 o                         
   3  -7  -2         35.15         34.15         3.20 o                         
   3  -7  -2         35.15         29.11         3.20 o                         
   2  -7  -2        113.90        105.71         7.87 o                         
   2  -7  -2        113.90         96.38         7.77 o                         
   2  -7  -2        113.90         80.73         7.87 o                         
   2  -7  -2        113.90         86.47         7.67 o                         
   2  -7  -2        113.90        102.70         7.77 o                         
   2  -7  -2        113.90        101.53         7.77 o                         
   2  -7  -2        113.90         99.39         7.58 o                         
   2  -7  -2        113.90         87.24         8.06 o                         
   2  -7  -2        113.90         89.58         7.58 o                         
   1  -7  -2        101.39         91.41         8.55 o                         
   1  -7  -2        101.39        105.69         8.26 o                         
   1  -7  -2        101.39         98.89         8.45 o                         
   1  -7  -2        101.39         91.61         8.65 o                         
   1  -7  -2        101.39        105.79         8.36 o                         
   1  -7  -2        101.39        105.30         8.36 o                         
  -1   7   2        101.39        120.07         8.36 o                         
   0  -7  -2        696.19        755.67        60.72 o                         
   0  -7  -2        696.19        682.78        60.63 o                         
   0  -7  -2        696.19        825.03        60.72 o                         
   0  -7  -2        696.19        825.23        60.53 o                         
   0   7   2        696.19        722.42        60.53 o                         
  -1  -7  -2         12.46          7.28         1.94 o                         
  -1  -7  -2         12.46          9.50         1.84 o                         
  -1  -7  -2         12.46         11.83         2.14 o                         
  -1  -7  -2         12.46         10.58         2.43 o                         
   1   7   2         12.46          8.44         1.75 o                         
  -2  -7  -2          4.11          0.78         1.16 o                         
  -2  -7  -2          4.11          1.75         1.45 o                         
  -2  -7  -2          4.11          2.52         1.65 o                         
  -2  -7  -2          4.11          3.20         1.65 o                         
  -2  -7  -2          4.11         -1.06         1.55 o                         
   2   7   2          4.11         -1.06         1.36 o                         
  -3  -7  -2          0.04          2.33         2.23 o                         
  -3  -7  -2          0.04          1.65         1.26 o                         
  -3  -7  -2          0.04          1.55         1.55 o                         
  -3  -7  -2          0.04         -0.49         1.65 o                         
   3   7   2          0.04          1.45         1.26 o                         
  -4  -7  -2          4.64          3.39         1.26 o                         
   4   7   2          4.64          3.10         1.65 o                         
   4   7   2          4.64          4.08         1.84 o                         
   4   7   2          4.64          5.34         1.16 o                         
   6  -8  -2          1.78          0.87         1.16 o                         
   6  -8  -2          1.78          0.78         0.97 o                         
  -6   8   2          1.78          1.94         0.68 o                         
   5  -8  -2          2.05          7.85         1.84 o                         
   5  -8  -2          2.05          4.75         0.87 o                         
   5  -8  -2          2.05          2.81         0.97 o                         
   4  -8  -2         16.55         13.48         1.75 o                         
   4  -8  -2         16.55          9.99         2.43 o                         
   4  -8  -2         16.55         12.23         2.14 o                         
  -4   8   2         16.55         13.97         1.55 o                         
   3  -8  -2         56.82         58.33         5.92 o                         
   3  -8  -2         56.82         70.75         5.34 o                         
   3  -8  -2         56.82         54.35         5.53 o                         
   3  -8  -2         56.82         57.74         5.24 o                         
   3  -8  -2         56.82         57.26         5.53 o                         
   3  -8  -2         56.82         67.16         5.15 o                         
  -3   8   2         56.82         65.90         5.44 o                         
  -3   8   2         56.82         71.14         5.24 o                         
   2  -8  -2         11.10         15.62         1.55 o                         
   2  -8  -2         11.10         17.94         2.62 o                         
   2  -8  -2         11.10         15.62         2.33 o                         
   1  -8  -2        561.87        565.05        43.44 o                         
   1  -8  -2        561.87        611.22        43.24 o                         
   1  -8  -2        561.87        515.85        43.44 o                         
   1  -8  -2        561.87        466.93        43.24 o                         
   1  -8  -2        561.87        531.69        43.14 o                         
  -1   8   2        561.87        568.77        43.14 o                         
   0  -8  -2        163.49        223.31        17.02 o                         
   0  -8  -2        163.49        209.89        17.21 o                         
   0  -8  -2        163.49        208.24        17.41 o                         
   0   8   2        163.49        202.90        16.92 o                         
  -1  -8  -2          0.18         -1.06         1.36 o                         
  -1  -8  -2          0.18         -1.16         1.45 o                         
  -1  -8  -2          0.18         -0.10         1.06 o                         
   1   8   2          0.18          0.00         1.36 o                         
  -2  -8  -2         65.34         79.59         6.31 o                         
  -2  -8  -2         65.34         75.12         6.80 o                         
  -2  -8  -2         65.34         80.46         6.60 o                         
   2   8   2         65.34         66.77         6.21 o                         
   2   8   2         65.34         62.99         6.41 o                         
  -3  -8  -2          5.91          4.08         1.26 o                         
  -3  -8  -2          5.91          2.91         2.62 o                         
  -3  -8  -2          5.91          5.34         1.65 o                         
   3   8   2          5.91          2.81         1.16 o                         
   3   8   2          5.91          3.98         1.26 o                         
  -4  -8  -2          3.93          0.78         1.06 o                         
  -4  -8  -2          3.93         -3.10         3.10 o                         
   4   8   2          3.93          0.29         1.45 o                         
   5  -9  -2          0.04          3.10         1.45 o                         
   5  -9  -2          0.04          4.75         1.36 o                         
   5  -9  -2          0.04          2.33         0.58 o                         
  -5   9   2          0.04          1.45         0.97 o                         
   4  -9  -2          8.32          4.75         1.26 o                         
   4  -9  -2          8.32          3.40         0.97 o                         
   4  -9  -2          8.32          5.73         0.97 o                         
   4  -9  -2          8.32          6.40         1.36 o                         
  -4   9   2          8.32          4.75         0.87 o                         
   3  -9  -2         99.54         79.44         7.77 o                         
   3  -9  -2         99.54         94.88         7.57 o                         
   3  -9  -2         99.54         98.38         7.38 o                         
   3  -9  -2         99.54         97.70         7.77 o                         
   3  -9  -2         99.54         87.40         8.16 o                         
   2  -9  -2        124.95         97.25         8.06 o                         
   2  -9  -2        124.95         93.65         8.45 o                         
   2  -9  -2        124.95         95.79         7.87 o                         
   2  -9  -2        124.95        102.49         8.16 o                         
  -2   9   2        124.95         88.41         7.97 o                         
   1  -9  -2        670.84        760.06        60.71 o                         
   1  -9  -2        670.84        831.27        60.62 o                         
   1  -9  -2        670.84        692.89        60.71 o                         
   0  -9  -2         11.91          7.95         1.36 o                         
   0  -9  -2         11.91         11.74         2.62 o                         
   0  -9  -2         11.91          4.46         1.84 o                         
   0   9   2         11.91          7.47         1.75 o                         
  -1  -9  -2          7.24          2.04         1.65 o                         
  -1  -9  -2          7.24          5.14         1.55 o                         
   1   9   2          7.24          3.98         1.55 o                         
   1   9   2          7.24          5.43         1.16 o                         
  -2  -9  -2          0.65          0.19         1.75 o                         
  -2  -9  -2          0.65          0.39         1.26 o                         
  -2  -9  -2          0.65         -0.87         1.45 o                         
   2   9   2          0.65          0.49         1.94 o                         
  -3  -9  -2          4.28          3.39         1.16 o                         
  -3  -9  -2          4.28          3.01         1.65 o                         
   3   9   2          4.28          3.20         1.16 o                         
   5 -10  -2          3.79          3.20         1.26 o                         
   5 -10  -2          3.79          1.26         0.87 o                         
   4 -10  -2          2.59          0.29         1.26 o                         
   4 -10  -2          2.59          1.26         0.87 o                         
   3 -10  -2         22.38         15.04         2.52 o                         
   3 -10  -2         22.38         12.61         3.20 o                         
   3 -10  -2         22.38         19.60         2.04 o                         
  -3  10   2         22.38         16.69         2.14 o                         
   2 -10  -2         18.01          4.27         1.84 o                         
   2 -10  -2         18.01          6.79         1.45 o                         
   1 -10  -2          1.94          0.78         1.45 o                         
  -1  10   2          1.94         -0.87         0.87 o                         
   0 -10  -2         52.53         59.97         5.83 o                         
   0 -10  -2         52.53         69.29         5.92 o                         
   0 -10  -2         52.53         67.54         5.53 o                         
   0  10   2         52.53         51.81         5.34 o                         
  -1 -10  -2          0.27         -0.49         1.65 o                         
  -1 -10  -2          0.27          1.36         1.45 o                         
  -1 -10  -2          0.27         -1.16         1.36 o                         
   1  10   2          0.27          1.45         1.36 o                         
  -2 -10  -2          2.03          2.62         1.26 o                         
  -2 -10  -2          2.03         -1.36         1.45 o                         
  -2 -10  -2          2.03          0.10         1.94 o                         
   2  10   2          2.03          0.29         1.16 o                         
   4 -11  -2          3.80          5.63         1.45 o                         
   3 -11  -2          0.25         -0.78         1.84 o                         
   2 -11  -2          4.26          1.75         1.65 o                         
   2 -11  -2          4.26         -0.39         1.26 o                         
  -2  11   2          4.26          1.26         1.16 o                         
   1 -11  -2          1.59          0.68         1.65 o                         
   1 -11  -2          1.59         -0.29         1.45 o                         
   0  11   2          0.40          0.19         1.65 o                         
  -1 -11  -2          2.61          5.73         1.84 o                         
  -1 -11  -2          2.61          1.16         1.55 o                         
  -1 -11  -2          2.61          3.98         1.65 o                         
   1  11   2          2.61          3.20         1.45 o                         
   3 -12  -2          0.36          9.02         3.98 o                         
   2 -12  -2          2.96         -0.68         2.14 o                         
   1 -12  -2         12.53          8.83         2.04 o                         
   1 -12  -2         12.53          8.24         2.04 o                         
   0 -12  -2          0.00          1.06         1.65 o                         
   0 -12  -2          0.00          0.19         1.75 o                         
   0  12   2          0.00          0.19         1.84 o                         
  -1 -12   3          0.39          3.98         2.04 o                         
  -1 -12   3          0.39          2.33         2.14 o                         
   0  12  -3          0.24         -2.52         2.52 o                         
   0 -12   3          0.24         -1.75         1.84 o                         
   0 -12   3          0.24         -0.39         1.65 o                         
   0 -12   3          0.24         -1.84         1.84 o                         
   1 -12   3          4.42          3.49         2.04 o                         
   1 -12   3          4.42          0.39         1.84 o                         
   1 -12   3          4.42          6.01         2.14 o                         
   2 -12   3          1.46         -0.68         2.14 o                         
   3 -12   3         16.81         15.52         2.23 o                         
   2  11  -3          0.09         -0.87         1.84 o                         
  -2 -11   3          0.09         -0.39         2.04 o                         
  -2 -11   3          0.09          0.87         1.84 o                         
  -2 -11   3          0.09          0.68         1.26 o                         
  -1 -11   3          1.32         -0.29         1.75 o                         
  -1 -11   3          1.32          2.33         2.04 o                         
  -1 -11   3          1.32          4.75         1.36 o                         
   0 -11   3          1.09          2.04         1.65 o                         
   0 -11   3          1.09          3.20         1.84 o                         
   0 -11   3          1.09          2.33         1.36 o                         
   1 -11   3          4.28         12.61         3.20 o                         
   1 -11   3          4.28          8.05         1.65 o                         
   1 -11   3          4.28          4.75         1.84 o                         
   2 -11   3         11.01          5.24         2.33 o                         
   2 -11   3         11.01          9.12         2.04 o                         
   2 -11   3         11.01          9.12         1.65 o                         
   3 -11   3         37.77         40.08         4.27 o                         
   3 -11   3         37.77         48.60         3.88 o                         
   3 -11   3         37.77         47.54         3.98 o                         
   4 -11   3          5.42          3.69         1.16 o                         
   4 -11   3          5.42          2.91         0.78 o                         
   4 -11   3          5.42          4.08         0.78 o                         
   3  10  -3          2.69          2.33         1.36 o                         
   3  10  -3          2.69          3.39         1.65 o                         
  -3 -10   3          2.69          4.08         2.04 o                         
   2  10  -3         13.05         12.03         2.43 o                         
  -2 -10   3         13.05          9.41         2.04 o                         
  -2 -10   3         13.05          9.41         1.65 o                         
  -2 -10   3         13.05          9.21         2.33 o                         
   1  10  -3          3.13          2.14         1.55 o                         
  -1 -10   3          3.13          4.36         1.36 o                         
  -1 -10   3          3.13          5.53         2.04 o                         
  -1 -10   3          3.13          2.14         1.26 o                         
  -1 -10   3          3.13          2.62         1.65 o                         
   0  10  -3         30.36         32.21         4.46 o                         
   0 -10   3         30.36         45.41         4.46 o                         
   0 -10   3         30.36         44.63         4.66 o                         
   0 -10   3         30.36         42.01         4.08 o                         
   1 -10   3          0.17          3.30         1.16 o                         
   1 -10   3          0.17          0.78         1.26 o                         
   1 -10   3          0.17          1.94         0.97 o                         
   1 -10   3          0.17         -0.49         1.45 o                         
   1 -10   3          0.17          0.87         1.55 o                         
   2 -10   3          7.90          4.65         1.94 o                         
   2 -10   3          7.90          5.91         1.16 o                         
   2 -10   3          7.90          5.14         1.16 o                         
   2 -10   3          7.90          5.53         1.06 o                         
   2 -10   3          7.90          6.60         1.55 o                         
   3 -10   3         17.98         16.88         2.04 o                         
   3 -10   3         17.98         17.65         1.84 o                         
   3 -10   3         17.98         16.00         1.84 o                         
   3 -10   3         17.98         16.00         2.14 o                         
   4 -10   3          0.71          1.65         0.78 o                         
   4 -10   3          0.71          2.62         1.06 o                         
   4 -10   3          0.71          0.68         0.68 o                         
   4 -10   3          0.71          1.26         0.58 o                         
   4 -10   3          0.71         -0.78         1.36 o                         
   5 -10   3          0.00          0.97         0.78 o                         
   5 -10   3          0.00          0.97         0.68 o                         
   5 -10   3          0.00          2.91         1.06 o                         
   4   9  -3          0.01          4.17         1.45 o                         
   4   9  -3          0.01          0.00         1.26 o                         
  -4  -9   3          0.01          0.19         1.16 o                         
   3   9  -3         14.21         14.94         2.33 o                         
  -3  -9   3         14.21         16.20         2.33 o                         
  -3  -9   3         14.21         18.14         2.52 o                         
  -3  -9   3         14.21         14.65         3.30 o                         
  -3  -9   3         14.21         15.91         3.98 o                         
   2   9  -3         12.67          9.41         1.75 o                         
  -2  -9   3         12.67         15.13         3.10 o                         
  -1  -9   3          1.75          1.75         1.75 o                         
  -1  -9   3          1.75          0.78         0.97 o                         
  -1  -9   3          1.75          0.68         1.45 o                         
  -1  -9   3          1.75          1.65         1.26 o                         
   0   9  -3          0.03         -1.06         1.55 o                         
   0  -9   3          0.03         -0.29         1.55 o                         
   0  -9   3          0.03         -1.16         1.36 o                         
   0  -9   3          0.03          2.23         1.16 o                         
   1  -9   3        380.67        461.21        35.31 o                         
   1  -9   3        380.67        410.80        35.02 o                         
   1  -9   3        380.67        474.00        35.31 o                         
   1  -9   3        380.67        496.03        35.02 o                         
   1  -9   3        380.67        406.41        34.92 o                         
   1  -9   3        380.67        389.73        34.92 o                         
   2  -9   3         25.33         23.67         1.94 o                         
   2  -9   3         25.33         23.38         2.52 o                         
   2  -9   3         25.33         19.69         3.20 o                         
   2  -9   3         25.33         17.47         3.49 o                         
   2  -9   3         25.33         25.62         2.14 o                         
   2  -9   3         25.33         23.58         2.43 o                         
   2  -9   3         25.33         23.58         2.23 o                         
   3  -9   3          0.22         -0.39         0.58 o                         
   3  -9   3          0.22          0.58         0.87 o                         
   3  -9   3          0.22         -0.29         0.39 o                         
   3  -9   3          0.22          0.87         2.33 o                         
   3  -9   3          0.22          0.29         0.87 o                         
   3  -9   3          0.22          1.75         1.65 o                         
   3  -9   3          0.22         -0.68         0.78 o                         
   3  -9   3          0.22         -0.58         0.58 o                         
  -4   9  -3          1.93          0.19         0.68 o                         
   4  -9   3          1.93          1.65         0.97 o                         
   4  -9   3          1.93          1.65         0.68 o                         
   4  -9   3          1.93          1.06         0.68 o                         
  -5   9  -3          2.96          1.45         0.87 o                         
   5  -9   3          2.96          2.81         1.36 o                         
  -4  -8   3          2.06          1.94         1.16 o                         
  -4  -8   3          2.06          1.06         2.33 o                         
   3   8  -3          2.91          1.65         1.16 o                         
   3   8  -3          2.91          0.19         1.45 o                         
  -3  -8   3          2.91         -1.65         2.04 o                         
  -3  -8   3          2.91         -1.26         1.26 o                         
  -3  -8   3          2.91          1.75         1.65 o                         
  -3  -8   3          2.91          0.00         1.16 o                         
   2   8  -3          7.78          5.63         1.36 o                         
  -2  -8   3          7.78          5.14         1.65 o                         
  -2  -8   3          7.78          3.10         1.94 o                         
   1   8  -3         67.95        113.38         8.54 o                         
  -1  -8   3         67.95         90.08         8.93 o                         
  -1  -8   3         67.95        102.02         8.45 o                         
  -1  -8   3         67.95         96.88         8.25 o                         
   0  -8   3         89.47         96.34         7.86 o                         
   0  -8   3         89.47         98.76         7.57 o                         
   0  -8   3         89.47         84.97         7.38 o                         
   0  -8   3         89.47         83.23         7.48 o                         
   0  -8   3         89.47         87.30         7.77 o                         
   1  -8   3        104.55         93.35         8.26 o                         
   1  -8   3        104.55         96.36         7.96 o                         
   1  -8   3        104.55         94.03         8.26 o                         
   1  -8   3        104.55         92.08         7.67 o                         
   1  -8   3        104.55         93.45         7.67 o                         
   1  -8   3        104.55        105.88         7.77 o                         
   1  -8   3        104.55         90.72         7.77 o                         
  -2   8  -3          7.87          4.08         1.16 o                         
  -2   8  -3          7.87          3.88         1.06 o                         
   2  -8   3          7.87          5.91         1.26 o                         
   2  -8   3          7.87          4.17         0.87 o                         
   2  -8   3          7.87          6.11         1.84 o                         
   2  -8   3          7.87          4.46         0.78 o                         
   2  -8   3          7.87          3.20         0.78 o                         
   2  -8   3          7.87          5.34         1.36 o                         
   2  -8   3          7.87          6.89         1.75 o                         
   2  -8   3          7.87          7.37         1.45 o                         
  -3   8  -3         11.57         20.47         2.81 o                         
   3  -8   3         11.57         18.92         2.62 o                         
   3  -8   3         11.57         27.84         2.33 o                         
   3  -8   3         11.57         22.89         2.33 o                         
   3  -8   3         11.57         28.81         2.52 o                         
  -4   8  -3          8.12          5.73         1.06 o                         
   4  -8   3          8.12          6.89         1.45 o                         
   4  -8   3          8.12          5.14         0.97 o                         
   4  -8   3          8.12          6.01         2.43 o                         
   4  -8   3          8.12          7.18         1.26 o                         
  -5   8  -3          0.21         -0.10         0.58 o                         
   5  -8   3          0.21          1.26         0.78 o                         
   5  -8   3          0.21          0.00         0.87 o                         
   6  -8   3          0.00         -0.39         0.97 o                         
   6  -8   3          0.00          0.10         0.78 o                         
   5   7  -3          0.12          3.01         1.16 o                         
  -5  -7   3          0.12          3.20         1.65 o                         
  -5  -7   3          0.12          4.08         1.06 o                         
   4   7  -3          1.90          0.68         1.36 o                         
   4   7  -3          1.90          3.30         1.16 o                         
  -4  -7   3          1.90          3.88         1.75 o                         
  -4  -7   3          1.90          2.43         1.26 o                         
  -4  -7   3          1.90          3.88         2.33 o                         
  -4  -7   3          1.90          2.23         1.06 o                         
   3   7  -3          5.29          0.00         1.45 o                         
  -3  -7   3          5.29          2.91         1.75 o                         
  -3  -7   3          5.29          2.33         1.16 o                         
  -3  -7   3          5.29          1.55         1.55 o                         
  -3  -7   3          5.29          4.56         1.36 o                         
   2   7  -3         43.33         50.55         4.17 o                         
  -2  -7   3         43.33         38.92         4.85 o                         
  -2  -7   3         43.33         39.98         4.17 o                         
  -2  -7   3         43.33         46.49         4.56 o                         
  -2  -7   3         43.33         46.10         4.56 o                         
   1   7  -3        111.84        112.50        10.30 o                         
  -1  -7   3        111.84        131.16        10.30 o                         
  -1  -7   3        111.84        132.42        10.59 o                         
  -1  -7   3        111.84        125.82        10.30 o                         
  -1  -7   3        111.84        131.26        10.69 o                         
   0   7  -3          4.69          5.53         1.36 o                         
   0  -7   3          4.69          2.91         1.36 o                         
   0  -7   3          4.69          7.08         1.55 o                         
   0  -7   3          4.69          3.49         0.87 o                         
   0  -7   3          4.69          7.76         1.45 o                         
   0  -7   3          4.69          6.11         0.97 o                         
   0  -7   3          4.69          5.04         0.97 o                         
  -1   7  -3         15.21          9.31         1.45 o                         
  -1   7  -3         15.21          9.31         1.36 o                         
   1  -7   3         15.21         10.38         2.43 o                         
   1  -7   3         15.21         10.09         1.16 o                         
   1  -7   3         15.21         10.48         1.65 o                         
   1  -7   3         15.21          9.99         1.45 o                         
   1  -7   3         15.21         10.86         1.26 o                         
   1  -7   3         15.21         10.19         1.36 o                         
   1  -7   3         15.21          9.70         1.84 o                         
   1  -7   3         15.21         11.84         0.97 o                         
  -2   7  -3         90.49        102.56         7.96 o                         
   2  -7   3         90.49         82.26         8.35 o                         
   2  -7   3         90.49         92.46         8.35 o                         
   2  -7   3         90.49        103.82         8.16 o                         
   2  -7   3         90.49        101.97         7.96 o                         
   2  -7   3         90.49         89.84         8.26 o                         
   2  -7   3         90.49         95.76         7.87 o                         
   2  -7   3         90.49        102.95         7.87 o                         
   2  -7   3         90.49        107.81         7.96 o                         
  -3   7  -3          7.75          3.49         1.36 o                         
  -3   7  -3          7.75          6.79         1.55 o                         
   3  -7   3          7.75          2.91         1.65 o                         
   3  -7   3          7.75          5.14         0.97 o                         
   3  -7   3          7.75          4.56         0.78 o                         
   3  -7   3          7.75          5.04         1.06 o                         
   3  -7   3          7.75          7.08         1.55 o                         
   3  -7   3          7.75          4.85         0.87 o                         
  -4   7  -3          0.04          2.33         1.16 o                         
   4  -7   3          0.04          0.29         0.68 o                         
  -5   7  -3          1.96          0.87         0.58 o                         
   5  -7   3          1.96          1.75         0.68 o                         
   5  -7   3          1.96          0.10         0.68 o                         
   5  -7   3          1.96          0.39         0.78 o                         
   6  -7   3          0.45         -0.68         0.78 o                         
   6  -7   3          0.45         -0.49         0.87 o                         
   5   6  -3          0.19          0.39         1.75 o                         
  -5  -6   3          0.19          2.04         1.16 o                         
   4   6  -3         27.20         29.98         3.59 o                         
   4   6  -3         27.20         30.37         3.30 o                         
  -4  -6   3         27.20         37.64         4.08 o                         
  -4  -6   3         27.20         35.80         3.59 o                         
  -4  -6   3         27.20         34.83         3.30 o                         
  -3  -6   3          4.88          1.94         2.81 o                         
  -3  -6   3          4.88          0.00         1.65 o                         
  -3  -6   3          4.88          2.52         1.26 o                         
  -3  -6   3          4.88          2.81         1.94 o                         
   2   6  -3         71.07         64.56         5.73 o                         
   2   6  -3         71.07         70.19         5.83 o                         
  -2  -6   3         71.07         62.23         5.44 o                         
  -2  -6   3         71.07         69.12         5.92 o                         
  -2  -6   3         71.07         74.85         6.02 o                         
  -2  -6   3         71.07         64.17         5.63 o                         
  -2  -6   3         71.07         65.63         6.11 o                         
   1   6  -3        260.37        287.93        21.24 o                         
   1   6  -3        260.37        289.88        21.34 o                         
  -1  -6   3        260.37        260.16        21.14 o                         
  -1  -6   3        260.37        268.15        21.44 o                         
  -1  -6   3        260.37        252.17        21.24 o                         
  -1  -6   3        260.37        297.96        21.44 o                         
  -1  -6   3        260.37        245.05        21.14 o                         
  -1  -6   3        260.37        232.39        21.24 o                         
  -1  -6   3        260.37        264.93        21.34 o                         
   0   6  -3        272.48        308.66        22.43 o                         
   0  -6   3        272.48        322.22        22.43 o                         
   0  -6   3        272.48        253.38        22.33 o                         
   0  -6   3        272.48        262.16        22.33 o                         
   0  -6   3        272.48        288.19        22.53 o                         
   0  -6   3        272.48        247.43        22.23 o                         
  -1   6  -3        331.94        305.51        24.30 o                         
  -1   6  -3        331.94        309.51        24.30 o                         
   1  -6   3        331.94        294.67        24.30 o                         
   1  -6   3        331.94        322.59        24.30 o                         
   1  -6   3        331.94        326.11        24.40 o                         
   1  -6   3        331.94        270.85        24.21 o                         
   1  -6   3        331.94        335.96        24.30 o                         
   1  -6   3        331.94        277.00        24.21 o                         
   1  -6   3        331.94        311.27        24.21 o                         
   1  -6   3        331.94        327.96        24.30 o                         
   1  -6   3        331.94        293.11        24.40 o                         
   1  -6   3        331.94        286.28        24.40 o                         
  -2   6  -3         26.28         15.81         1.65 o                         
   2  -6   3         26.28         18.34         2.52 o                         
   2  -6   3         26.28         15.33         1.55 o                         
   2  -6   3         26.28         17.18         1.55 o                         
   2  -6   3         26.28         14.75         1.75 o                         
   2  -6   3         26.28         16.20         2.23 o                         
   2  -6   3         26.28         10.86         2.71 o                         
   2  -6   3         26.28         15.91         1.55 o                         
  -3   6  -3          0.07          7.66         1.65 o                         
   3  -6   3          0.07          5.34         1.16 o                         
   3  -6   3          0.07          5.04         0.97 o                         
  -4   6  -3          3.87         -1.26         1.45 o                         
  -4   6  -3          3.87          2.81         0.97 o                         
   4  -6   3          3.87          1.26         1.75 o                         
   4  -6   3          3.87          0.19         0.68 o                         
   4  -6   3          3.87         -0.19         0.78 o                         
   4  -6   3          3.87          2.33         0.78 o                         
   4  -6   3          3.87          1.06         0.68 o                         
  -5   6  -3         14.38         15.13         1.55 o                         
  -5   6  -3         14.38         11.64         3.20 o                         
   5  -6   3         14.38         13.48         1.65 o                         
   5  -6   3         14.38         18.04         1.94 o                         
   5  -6   3         14.38         13.68         1.75 o                         
  -6   6  -3          0.04          2.52         0.97 o                         
   6  -6   3          0.04         -0.10         0.87 o                         
   5   5  -3          0.08          1.16         1.16 o                         
   5   5  -3          0.08         -0.39         0.97 o                         
  -5  -5   3          0.08         -0.10         1.26 o                         
  -5  -5   3          0.08          0.49         1.65 o                         
   4   5  -3        138.81        176.26        16.03 o                         
   4   5  -3        138.81        202.31        15.93 o                         
  -4  -5   3        138.81        205.81        15.84 o                         
  -4  -5   3        138.81        202.31        16.32 o                         
  -4  -5   3        138.81        189.49        16.03 o                         
  -4  -5   3        138.81        210.77        15.93 o                         
   3   5  -3         26.68         30.76         3.01 o                         
   3   5  -3         26.68         28.43         3.40 o                         
   3   5  -3         26.68         30.37         3.01 o                         
  -3  -5   3         26.68         33.18         2.91 o                         
  -3  -5   3         26.68         23.38         3.59 o                         
  -3  -5   3         26.68         30.27         3.59 o                         
  -3  -5   3         26.68         30.66         3.30 o                         
   2   5  -3        137.60        144.47        11.86 o                         
   2   5  -3        137.60        152.34        11.96 o                         
  -2  -5   3        137.60        157.00        11.96 o                         
  -2  -5   3        137.60        158.85        12.06 o                         
  -2  -5   3        137.60        138.35        12.06 o                         
  -2  -5   3        137.60        135.91        11.86 o                         
  -2  -5   3        137.60        150.10        12.16 o                         
   1   5  -3        718.54        780.00        58.36 o                         
  -1  -5   3        718.54        686.41        58.36 o                         
  -1  -5   3        718.54        701.17        58.26 o                         
  -1  -5   3        718.54        778.13        58.26 o                         
  -1  -5   3        718.54        821.94        58.46 o                         
  -1  -5   3        718.54        639.36        58.26 o                         
   0  -5   3        160.49        202.64        14.99 o                         
   0  -5   3        160.49        165.55        14.70 o                         
   0  -5   3        160.49        168.18        14.79 o                         
   0  -5   3        160.49        204.97        14.79 o                         
   1  -5   3          0.26          0.68         0.78 o                         
   1  -5   3          0.26          1.45         1.26 o                         
   1  -5   3          0.26          0.78         1.06 o                         
   1  -5   3          0.26          0.49         0.39 o                         
   1  -5   3          0.26          0.87         0.58 o                         
   1  -5   3          0.26          0.78         0.87 o                         
  -2   5  -3         90.35         94.63         7.29 o                         
   2  -5   3         90.35         96.76         7.48 o                         
   2  -5   3         90.35         83.84         7.58 o                         
   2  -5   3         90.35         97.93         7.48 o                         
   2  -5   3         90.35         92.19         7.48 o                         
   2  -5   3         90.35         90.44         7.19 o                         
   2  -5   3         90.35         83.93         7.19 o                         
   2  -5   3         90.35         79.18         7.19 o                         
   2  -5   3         90.35         89.28         7.29 o                         
  -3   5  -3          3.91         12.42         1.65 o                         
   3  -5   3          3.91         10.18         1.26 o                         
   3  -5   3          3.91          8.44         1.16 o                         
   3  -5   3          3.91          9.41         1.45 o                         
   4  -5   3         28.01         33.38         2.91 o                         
   4  -5   3         28.01         32.31         2.81 o                         
   4  -5   3         28.01         29.69         2.81 o                         
  -5   5  -3         10.76         17.85         1.84 o                         
   5  -5   3         10.76         18.62         1.94 o                         
   5  -5   3         10.76         17.75         1.94 o                         
   5  -5   3         10.76         19.59         2.04 o                         
  -6   5  -3          0.00         -0.29         0.58 o                         
   6  -5   3          0.00          1.06         0.87 o                         
   6   4  -3          0.03          1.55         0.97 o                         
  -6  -4   3          0.03          4.17         1.75 o                         
  -6  -4   3          0.03          1.65         0.97 o                         
   5   4  -3          0.51         -0.10         1.06 o                         
   5   4  -3          0.51          1.06         1.06 o                         
   5   4  -3          0.51          0.68         1.16 o                         
  -5  -4   3          0.51          4.08         1.84 o                         
  -5  -4   3          0.51          1.65         0.78 o                         
  -5  -4   3          0.51          2.52         0.97 o                         
  -5  -4   3          0.51          2.81         1.36 o                         
   4   4  -3        261.25        290.32        25.41 o                         
   4   4  -3        261.25        318.65        25.41 o                         
   4   4  -3        261.25        341.13        25.32 o                         
  -4  -4   3        261.25        337.35        25.61 o                         
  -4  -4   3        261.25        311.74        25.41 o                         
  -4  -4   3        261.25        302.97        25.22 o                         
   3   4  -3          1.48         33.66         2.91 o                         
  -3  -4   3          1.48         24.83         3.49 o                         
   2   4  -3        355.58        341.17        27.74 o                         
   2   4  -3        355.58        355.42        27.74 o                         
   2   4  -3        355.58        390.78        27.64 o                         
  -2  -4   3        355.58        378.18        27.84 o                         
  -2  -4   3        355.58        326.22        27.84 o                         
  -2  -4   3        355.58        330.43        27.64 o                         
  -2  -4   3        355.58        338.73        27.74 o                         
  -2  -4   3        355.58        341.84        27.64 o                         
  -2  -4   3        355.58        331.89        27.84 o                         
   1   4  -3        185.55        180.40        13.05 o                         
   1   4  -3        185.55        178.85        12.96 o                         
  -1  -4   3        185.55        166.96        13.05 o                         
  -1  -4   3        185.55        163.94        13.05 o                         
  -1  -4   3        185.55        136.77        13.15 o                         
  -1  -4   3        185.55        149.52        12.86 o                         
  -1  -4   3        185.55        158.87        12.96 o                         
   0  -4   3        112.19        101.85         7.40 o                         
   0  -4   3        112.19         84.14         7.20 o                         
   0  -4   3        112.19         89.59         7.20 o                         
   0  -4   3        112.19         83.27         7.10 o                         
  -1   4  -3        114.47        150.76        10.51 o                         
   1  -4   3        114.47        117.20        10.61 o                         
   1  -4   3        114.47        130.53        10.61 o                         
   1  -4   3        114.47        138.32        10.70 o                         
   1  -4   3        114.47        139.87        10.70 o                         
   1  -4   3        114.47        127.61        10.51 o                         
   1  -4   3        114.47        128.68        10.51 o                         
   1  -4   3        114.47        125.09        10.51 o                         
  -2   4  -3          9.33          9.60         1.26 o                         
   2  -4   3          9.33         11.45         1.84 o                         
   2  -4   3          9.33          9.70         2.14 o                         
   2  -4   3          9.33         10.09         1.06 o                         
   2  -4   3          9.33          8.34         1.06 o                         
   2  -4   3          9.33          8.34         1.94 o                         
   2  -4   3          9.33          8.44         1.36 o                         
  -3   4  -3         83.87         72.26         6.31 o                         
  -3   4  -3         83.87         75.27         6.21 o                         
   3  -4   3         83.87         71.09         6.31 o                         
   3  -4   3         83.87         81.20         6.12 o                         
   3  -4   3         83.87         80.61         6.21 o                         
   3  -4   3         83.87         72.74         6.41 o                         
   3  -4   3         83.87         74.01         6.12 o                         
   3  -4   3         83.87         72.74         6.12 o                         
   3  -4   3         83.87         82.26         6.21 o                         
  -4   4  -3          8.63          4.46         1.45 o                         
  -4   4  -3          8.63          3.49         1.06 o                         
   4  -4   3          8.63          4.56         0.78 o                         
   4  -4   3          8.63          5.43         1.26 o                         
   4  -4   3          8.63          2.71         1.55 o                         
   4  -4   3          8.63          4.95         0.78 o                         
  -5   4  -3         31.38         23.48         3.20 o                         
  -5   4  -3         31.38         31.05         2.52 o                         
  -5   4  -3         31.38         24.94         3.49 o                         
   5  -4   3         31.38         22.70         3.01 o                         
   5  -4   3         31.38         22.70         4.56 o                         
   5  -4   3         31.38         31.53         2.62 o                         
   5  -4   3         31.38         30.37         2.62 o                         
  -6   4  -3          0.78          1.26         0.68 o                         
  -6   4  -3          0.78          0.87         1.94 o                         
   6  -4   3          0.78          0.29         0.78 o                         
   6  -4   3          0.78         -1.36         1.36 o                         
   6   3  -3          3.01         -1.26         1.26 o                         
  -5  -3   3          0.26         14.84         1.84 o                         
  -5  -3   3          0.26         12.80         1.55 o                         
   4   3  -3          6.79          6.01         1.26 o                         
   4   3  -3          6.79          8.05         1.65 o                         
   4   3  -3          6.79          4.75         1.16 o                         
   4   3  -3          6.79          5.73         2.23 o                         
  -4  -3   3          6.79          4.75         1.84 o                         
  -4  -3   3          6.79          2.91         1.36 o                         
  -4  -3   3          6.79          4.17         0.87 o                         
   3   3  -3          1.49         32.10         2.91 o                         
   3   3  -3          1.49         30.46         2.81 o                         
  -3  -3   3          1.49         28.03         2.62 o                         
   2   3  -3          0.92         10.86         1.55 o                         
   1   3  -3         23.37         15.63         1.55 o                         
   1   3  -3         23.37         17.08         1.65 o                         
  -1  -3   3         23.37         15.82         1.45 o                         
  -1  -3   3         23.37         12.91         1.65 o                         
  -1  -3   3         23.37         12.81         1.36 o                         
  -1  -3   3         23.37         13.59         2.04 o                         
   0  -3   3       1152.38        858.90        67.91 o                         
   0  -3   3       1152.38        880.57        67.81 o                         
   0  -3   3       1152.38        828.07        67.81 o                         
  -1   3  -3        892.13        955.78        64.57 o                         
   1  -3   3        892.13        744.32        64.67 o                         
   1  -3   3        892.13        742.43        64.57 o                         
   1  -3   3        892.13        717.22        64.57 o                         
   1  -3   3        892.13        900.87        64.57 o                         
   1  -3   3        892.13        937.65        64.67 o                         
   1  -3   3        892.13        724.69        64.57 o                         
   1  -3   3        892.13        828.73        64.67 o                         
   1  -3   3        892.13        829.33        64.67 o                         
   1  -3   3        892.13        764.15        64.57 o                         
  -2   3  -3        114.40        119.32         9.15 o                         
  -2   3  -3        114.40        112.61         9.15 o                         
   2  -3   3        114.40        133.13         9.33 o                         
   2  -3   3        114.40        103.37         9.24 o                         
   2  -3   3        114.40        103.86         9.15 o                         
   2  -3   3        114.40        109.60         9.15 o                         
   2  -3   3        114.40        101.43         9.24 o                         
   2  -3   3        114.40        111.45         9.15 o                         
   2  -3   3        114.40        134.20         9.15 o                         
  -3   3  -3         43.33         33.29         3.40 o                         
  -3   3  -3         43.33         34.94         3.20 o                         
  -3   3  -3         43.33         42.13         3.40 o                         
   3  -3   3         43.33         38.44         3.59 o                         
   3  -3   3         43.33         39.02         3.20 o                         
   3  -3   3         43.33         42.23         3.20 o                         
   3  -3   3         43.33         34.85         3.20 o                         
   3  -3   3         43.33         34.16         3.11 o                         
   3  -3   3         43.33         38.93         3.30 o                         
   3  -3   3         43.33         36.20         3.30 o                         
  -4   3  -3        110.32        107.25         8.94 o                         
  -4   3  -3        110.32        112.40         9.04 o                         
  -4   3  -3        110.32        115.70         9.32 o                         
   4  -3   3        110.32        103.75         8.94 o                         
   4  -3   3        110.32        117.36         9.42 o                         
   4  -3   3        110.32        100.35         9.14 o                         
   4  -3   3        110.32        114.73         9.04 o                         
   4  -3   3        110.32        112.89         9.04 o                         
   4  -3   3        110.32        115.22         8.94 o                         
  -5   3  -3        111.83        135.11        10.30 o                         
  -5   3  -3        111.83        118.89        10.49 o                         
  -5   3  -3        111.83        123.27        10.88 o                         
   5  -3   3        111.83        120.64        10.59 o                         
   5  -3   3        111.83        134.92        10.30 o                         
   5  -3   3        111.83        134.44        10.30 o                         
   6  -3   3          5.66          2.14         0.87 o                         
   6  -3   3          5.66          1.55         1.06 o                         
   6   2  -3          0.52          3.98         1.16 o                         
  -6  -2   3          0.52          1.75         0.78 o                         
  -6  -2   3          0.52         -0.29         0.97 o                         
   5   2  -3         19.66         23.96         2.33 o                         
   5   2  -3         19.66         20.67         2.52 o                         
   5   2  -3         19.66         22.80         2.33 o                         
  -5  -2   3         19.66         21.44         2.04 o                         
  -5  -2   3         19.66         23.28         3.40 o                         
  -5  -2   3         19.66         16.78         2.81 o                         
   4   2  -3          1.19          1.06         1.06 o                         
   4   2  -3          1.19          3.30         1.36 o                         
   4   2  -3          1.19          2.43         1.26 o                         
   4   2  -3          1.19          1.45         0.97 o                         
  -4  -2   3          1.19          1.75         1.26 o                         
  -4  -2   3          1.19          2.14         1.75 o                         
  -4  -2   3          1.19          1.84         0.68 o                         
  -4  -2   3          1.19          1.36         0.78 o                         
  -4  -2   3          1.19          1.16         0.58 o                         
   3   2  -3          0.16          0.78         0.78 o                         
   3   2  -3          0.16          2.14         0.87 o                         
   3   2  -3          0.16          2.04         0.97 o                         
   3   2  -3          0.16         -0.19         0.78 o                         
   3   2  -3          0.16          0.68         0.58 o                         
  -3  -2   3          0.16         -0.29         0.87 o                         
  -3  -2   3          0.16          1.65         0.58 o                         
  -3  -2   3          0.16          0.78         0.49 o                         
  -3  -2   3          0.16         -0.49         1.26 o                         
   2   2  -3        185.23        182.69        16.66 o                         
   2   2  -3        185.23        211.43        16.56 o                         
  -2  -2   3        185.23        193.69        16.56 o                         
  -2  -2   3        185.23        244.94        16.56 o                         
   1   2  -3        391.03        311.61        23.40 o                         
   1   2  -3        391.03        309.06        23.40 o                         
  -1  -2   3        391.03        345.14        23.50 o                         
  -1  -2   3        391.03        262.74        23.40 o                         
  -1  -2   3        391.03        259.69        23.40 o                         
  -1  -2   3        391.03        312.59        23.50 o                         
  -1  -2   3        391.03        264.41        23.40 o                         
   0   2  -3       1099.65        909.58        72.59 o                         
   0  -2   3       1099.65       1047.15        72.59 o                         
   0  -2   3       1099.65        790.72        72.59 o                         
   1  -2   3       1109.39       1140.43        89.98 o                         
   1  -2   3       1109.39       1017.98        89.88 o                         
   1  -2   3       1109.39       1281.03        89.98 o                         
   1  -2   3       1109.39       1059.32        89.98 o                         
   1  -2   3       1109.39       1022.21        89.88 o                         
   1  -2   3       1109.39       1285.07        89.98 o                         
  -2   2  -3       1572.83       1494.58       118.35 o                         
  -2   2  -3       1572.83       1625.65       118.35 o                         
  -2   2  -3       1572.83       1342.54       118.35 o                         
   2  -2   3       1572.83       1565.41       118.35 o                         
   2  -2   3       1572.83       1324.57       118.35 o                         
   2  -2   3       1572.83       1390.76       118.35 o                         
   2  -2   3       1572.83       1486.61       118.56 o                         
   2  -2   3       1572.83       1509.62       118.35 o                         
   2  -2   3       1572.83       1509.42       118.35 o                         
   2  -2   3       1572.83       1621.52       118.35 o                         
   2  -2   3       1572.83       1549.28       118.35 o                         
  -3   2  -3         31.16         23.10         2.71 o                         
  -3   2  -3         31.16         28.53         2.52 o                         
  -3   2  -3         31.16         26.98         2.71 o                         
   3  -2   3         31.16         30.18         2.52 o                         
   3  -2   3         31.16         25.72         2.81 o                         
   3  -2   3         31.16         30.08         2.33 o                         
   3  -2   3         31.16         26.00         2.52 o                         
   3  -2   3         31.16         29.21         2.43 o                         
  -4   2  -3         12.76          3.49         1.55 o                         
  -4   2  -3         12.76          7.95         1.55 o                         
  -4   2  -3         12.76          3.49         1.75 o                         
   4  -2   3         12.76          5.43         1.16 o                         
   4  -2   3         12.76          4.85         0.78 o                         
   4  -2   3         12.76          4.08         1.55 o                         
   4  -2   3         12.76          5.82         0.97 o                         
   4  -2   3         12.76          2.52         1.06 o                         
  -5   2  -3         47.81         40.76         4.46 o                         
   5  -2   3         47.81         36.00         3.98 o                         
   5  -2   3         47.81         48.43         3.79 o                         
  -6   2  -3          3.30          3.39         2.04 o                         
  -6   2  -3          3.30          4.85         1.84 o                         
   6  -2   3          3.30          2.62         1.06 o                         
   6  -2   3          3.30          2.71         0.97 o                         
   6   1  -3          1.87          3.59         1.16 o                         
  -6  -1   3          1.87          1.16         1.94 o                         
  -6  -1   3          1.87          2.23         0.78 o                         
   5   1  -3         63.62         80.17         6.70 o                         
   5   1  -3         63.62         73.67         6.70 o                         
   5   1  -3         63.62         79.10         6.60 o                         
  -5  -1   3         63.62         89.88         7.19 o                         
  -5  -1   3         63.62         68.33         6.70 o                         
  -5  -1   3         63.62         94.25         7.28 o                         
   4   1  -3         18.45         14.55         1.94 o                         
   4   1  -3         18.45         11.35         2.33 o                         
   4   1  -3         18.45         16.20         1.84 o                         
   4   1  -3         18.45         19.40         1.94 o                         
   4   1  -3         18.45         13.29         1.84 o                         
  -4  -1   3         18.45         16.39         1.55 o                         
  -4  -1   3         18.45         18.63         2.33 o                         
  -4  -1   3         18.45         12.51         2.91 o                         
  -4  -1   3         18.45         13.78         1.75 o                         
   3   1  -3         18.73         29.39         2.43 o                         
   3   1  -3         18.73         21.25         2.23 o                         
   3   1  -3         18.73         21.83         2.52 o                         
   3   1  -3         18.73         27.94         2.62 o                         
   3   1  -3         18.73         21.44         2.33 o                         
   3   1  -3         18.73         29.11         2.43 o                         
  -3  -1   3         18.73         29.59         2.23 o                         
  -3  -1   3         18.73         24.35         2.14 o                         
  -3  -1   3         18.73         19.79         2.91 o                         
  -3  -1   3         18.73         25.32         2.33 o                         
   2   1  -3       5005.10       4663.88       353.07 o                         
   2   1  -3       5005.10       4930.58       353.07 o                         
   2   1  -3       5005.10       4686.29       353.07 o                         
  -2  -1   3       5005.10       3878.73       353.07 o                         
  -2  -1   3       5005.10       4846.40       353.07 o                         
  -2  -1   3       5005.10       3998.73       352.97 o                         
  -2  -1   3       5005.10       4782.55       353.07 o                         
  -2  -1   3       5005.10       3848.95       352.97 o                         
   1   1  -3          6.06         15.04         1.75 o                         
  -1  -1   3          6.06         18.14         1.45 o                         
  -1  -1   3          6.06         18.72         1.94 o                         
   0   1  -3       1082.33        870.42        73.34 o                         
   0   1  -3       1082.33        846.25        73.34 o                         
   0  -1   3       1082.33       1059.38        73.34 o                         
  -1   1  -3       8878.74       9696.28       805.15 o                         
  -1   1  -3       8878.74       9259.73       805.15 o                         
  -1   1  -3       8878.74      11561.03       805.27 o                         
   1  -1   3       8878.74      11578.21       805.15 o                         
   1  -1   3       8878.74      10159.03       805.15 o                         
   1  -1   3       8878.74      10340.98       805.15 o                         
   1  -1   3       8878.74       9049.93       805.15 o                         
   1  -1   3       8878.74      10373.80       805.15 o                         
   1  -1   3       8878.74       9421.71       805.15 o                         
  -2   1  -3        424.34        407.29        35.01 o                         
  -2   1  -3        424.34        448.57        35.01 o                         
  -2   1  -3        424.34        482.01        35.01 o                         
   2  -1   3        424.34        432.98        35.01 o                         
   2  -1   3        424.34        409.05        35.01 o                         
   2  -1   3        424.34        438.18        35.01 o                         
   2  -1   3        424.34        433.67        35.01 o                         
   2  -1   3        424.34        504.18        35.11 o                         
   2  -1   3        424.34        490.84        35.01 o                         
   2  -1   3        424.34        415.82        35.01 o                         
   2  -1   3        424.34        389.83        35.01 o                         
  -3   1  -3        279.01        281.42        21.85 o                         
  -3   1  -3        279.01        257.23        21.75 o                         
  -3   1  -3        279.01        273.52        21.85 o                         
   3  -1   3        279.01        297.71        21.75 o                         
   3  -1   3        279.01        285.22        21.85 o                         
   3  -1   3        279.01        270.59        21.75 o                         
   3  -1   3        279.01        251.77        21.75 o                         
   3  -1   3        279.01        272.35        21.75 o                         
   3  -1   3        279.01        271.47        21.65 o                         
   3  -1   3        279.01        266.89        21.65 o                         
  -4   1  -3          0.18          0.19         0.49 o                         
  -4   1  -3          0.18         -1.45         1.45 o                         
   4  -1   3          0.18         -0.68         1.55 o                         
   4  -1   3          0.18          0.29         0.78 o                         
   4  -1   3          0.18          0.39         0.97 o                         
   4  -1   3          0.18         -0.68         0.68 o                         
  -5   1  -3          0.01         -0.10         1.16 o                         
  -5   1  -3          0.01          0.00         0.58 o                         
  -5   1  -3          0.01         -1.06         1.65 o                         
   5  -1   3          0.01         -0.97         0.97 o                         
   5  -1   3          0.01          0.10         0.78 o                         
  -6   1  -3          0.14          1.36         1.84 o                         
  -6   1  -3          0.14         -0.29         0.58 o                         
  -6   1  -3          0.14         -1.65         1.94 o                         
   6  -1   3          0.14         -0.39         0.97 o                         
   6  -1   3          0.14         -0.87         1.26 o                         
   6  -1   3          0.14         -0.29         0.97 o                         
  -6   0   3          0.00          4.08         2.04 o                         
  -6   0   3          0.00          3.49         0.87 o                         
   5   0  -3          3.99          3.98         1.06 o                         
   5   0  -3          3.99          4.75         1.94 o                         
  -5   0   3          3.99          4.26         1.75 o                         
  -5   0   3          3.99          3.78         1.06 o                         
  -5   0   3          3.99          3.69         0.78 o                         
   4   0  -3        114.95        118.06         9.72 o                         
   4   0  -3        114.95        115.82         9.81 o                         
   4   0  -3        114.95        131.47        10.01 o                         
   4   0  -3        114.95        134.28         9.81 o                         
   4   0  -3        114.95        129.91         9.72 o                         
  -4   0   3        114.95        114.95         9.72 o                         
  -4   0   3        114.95        127.68        10.11 o                         
  -4   0   3        114.95        114.36         9.72 o                         
  -4   0   3        114.95        118.45         9.72 o                         
  -4   0   3        114.95        103.87         9.91 o                         
   3   0  -3        597.83        819.39        65.99 o                         
   3   0  -3        597.83        912.89        65.99 o                         
   3   0  -3        597.83        797.10        66.09 o                         
   3   0  -3        597.83        748.38        65.99 o                         
   3   0  -3        597.83        794.45        65.99 o                         
  -3   0   3        597.83        887.65        66.09 o                         
  -3   0   3        597.83        918.99        66.09 o                         
  -3   0   3        597.83        855.34        65.99 o                         
  -3   0   3        597.83        755.45        65.99 o                         
   2   0  -3       1899.24       1822.85       147.19 o                         
   2   0  -3       1899.24       1843.12       147.19 o                         
   2   0  -3       1899.24       1803.92       147.19 o                         
   2   0  -3       1899.24       1845.17       147.19 o                         
  -2   0   3       1899.24       1933.91       147.19 o                         
  -2   0   3       1899.24       1891.33       147.19 o                         
   1   0  -3        587.81        444.87        36.68 o                         
  -1   0   3        587.81        478.74        36.68 o                         
   0   0  -3        276.67        307.18        23.07 o                         
   0   0  -3        276.67        274.84        23.07 o                         
   0   0   3        276.67        288.95        23.07 o                         
   1   0   3          0.02          7.47         0.97 o                         
  -2   0  -3          1.05         46.84         3.88 o                         
  -3   0  -3         97.69         85.30         7.87 o                         
  -3   0  -3         97.69         96.58         7.97 o                         
  -3   0  -3         97.69        103.86         8.16 o                         
   3   0   3         97.69         83.07         7.87 o                         
   3   0   3         97.69        105.03         8.06 o                         
   3   0   3         97.69        108.14         8.06 o                         
   3   0   3         97.69        101.73         7.97 o                         
   3   0   3         97.69        109.60         8.06 o                         
   3   0   3         97.69         97.35         8.06 o                         
   3   0   3         97.69         94.54         7.97 o                         
  -4   0  -3         33.37         43.57         3.59 o                         
  -4   0  -3         33.37         43.47         4.27 o                         
  -4   0  -3         33.37         32.41         4.27 o                         
   4   0   3         33.37         40.08         3.69 o                         
   4   0   3         33.37         36.09         3.59 o                         
  -5   0  -3          5.35          4.95         0.97 o                         
  -5   0  -3          5.35          9.99         2.23 o                         
  -5   0  -3          5.35          2.33         2.23 o                         
  -5   0  -3          5.35          2.04         1.84 o                         
   5   0   3          5.35          3.01         1.06 o                         
   5   0   3          5.35          5.63         0.97 o                         
  -6   0  -3          1.37          2.91         0.68 o                         
  -6   0  -3          1.37          4.85         1.84 o                         
  -6   0  -3          1.37         -0.19         2.71 o                         
   6   0   3          1.37          1.94         0.97 o                         
   6   0   3          1.37          1.75         1.65 o                         
   7  -1  -3          2.04          3.30         1.26 o                         
  -7   1   3          2.04         -3.49         3.78 o                         
  -6   1   3          0.83         12.99         3.30 o                         
  -6   1   3          0.83         12.80         1.65 o                         
  -6   1   3          0.83         15.52         1.65 o                         
   5  -1  -3         16.23          9.80         1.65 o                         
   5  -1  -3         16.23          8.54         1.65 o                         
   5  -1  -3         16.23          6.89         1.84 o                         
  -5   1   3         16.23          8.63         1.94 o                         
  -5   1   3         16.23         11.64         1.55 o                         
  -5   1   3         16.23         14.94         3.69 o                         
  -4   1   3          0.12          7.08         1.55 o                         
  -4   1   3          0.12          8.63         2.23 o                         
   3  -1  -3        644.07        815.75        66.06 o                         
   3  -1  -3        644.07        780.35        66.16 o                         
   3  -1  -3        644.07        775.83        66.16 o                         
   3  -1  -3        644.07        769.83        66.16 o                         
   3  -1  -3        644.07        836.69        66.26 o                         
  -3   1   3        644.07        910.04        66.16 o                         
  -3   1   3        644.07       1000.59        66.26 o                         
  -3   1   3        644.07        780.85        66.06 o                         
   2  -1  -3       1117.67        994.40        82.82 o                         
   2  -1  -3       1117.67       1064.81        82.82 o                         
   2  -1  -3       1117.67        994.10        82.82 o                         
   2  -1  -3       1117.67       1157.94        82.92 o                         
   2  -1  -3       1117.67       1071.01        82.82 o                         
   2  -1  -3       1117.67        975.07        82.82 o                         
  -2   1   3       1117.67       1054.39        82.82 o                         
   1  -1  -3       4664.40       4666.66       380.57 o                         
   1  -1  -3       4664.40       5070.84       380.57 o                         
   1  -1  -3       4664.40       5107.11       380.57 o                         
   1  -1  -3       4664.40       4641.10       380.57 o                         
   1  -1  -3       4664.40       4241.53       380.46 o                         
  -1   1   3       4664.40       5083.97       380.57 o                         
   0  -1  -3       1970.38       2300.63       182.66 o                         
   0   1   3       1970.38       2309.64       182.66 o                         
  -1  -1  -3        543.67        538.27        42.38 o                         
  -1  -1  -3        543.67        463.98        42.28 o                         
  -1  -1  -3        543.67        540.35        42.28 o                         
  -1  -1  -3        543.67        507.36        42.38 o                         
   1   1   3        543.67        583.41        42.28 o                         
   1   1   3        543.67        566.92        42.28 o                         
  -2  -1  -3        596.23        565.02        48.70 o                         
  -2  -1  -3        596.23        625.52        48.79 o                         
  -2  -1  -3        596.23        602.40        48.70 o                         
   2   1   3        596.23        607.71        48.70 o                         
   2   1   3        596.23        665.93        48.70 o                         
  -3  -1  -3        197.27        209.66        14.99 o                         
  -3  -1  -3        197.27        168.77        14.70 o                         
  -3  -1  -3        197.27        170.03        14.89 o                         
  -3  -1  -3        197.27        174.71        14.79 o                         
   3   1   3        197.27        183.08        14.79 o                         
   3   1   3        197.27        173.83        14.70 o                         
   3   1   3        197.27        190.48        14.79 o                         
   3   1   3        197.27        194.85        14.79 o                         
   3   1   3        197.27        198.16        14.79 o                         
  -4  -1  -3         14.84         15.72         2.91 o                         
  -4  -1  -3         14.84         15.81         3.20 o                         
  -4  -1  -3         14.84         21.15         3.01 o                         
  -4  -1  -3         14.84         17.94         1.65 o                         
   4   1   3         14.84         15.33         3.01 o                         
   4   1   3         14.84         12.90         2.23 o                         
  -5  -1  -3        152.00        177.36        13.90 o                         
  -5  -1  -3        152.00        181.44        14.10 o                         
  -5  -1  -3        152.00        143.74        14.19 o                         
   5   1   3        152.00        196.03        13.71 o                         
   5   1   3        152.00        146.84        13.71 o                         
   5   1   3        152.00        174.74        13.80 o                         
  -6  -1  -3          0.75          0.78         1.55 o                         
   6   1   3          0.75         -0.87         1.16 o                         
   7  -2  -3          0.22          0.87         1.36 o                         
  -7   2   3          0.22         -0.58         0.68 o                         
  -7   2   3          0.22          2.04         0.97 o                         
  -6   2   3         15.00         33.66         3.01 o                         
  -6   2   3         15.00         35.31         3.10 o                         
   5  -2  -3          0.00         10.09         1.75 o                         
   5  -2  -3          0.00          7.85         1.84 o                         
  -5   2   3          0.00          9.70         1.36 o                         
   4  -2  -3          5.52         30.84         2.62 o                         
   4  -2  -3          5.52         27.54         2.52 o                         
   4  -2  -3          5.52         21.82         2.71 o                         
  -4   2   3          5.52         32.01         3.20 o                         
   3  -2  -3         10.84         22.12         1.94 o                         
   3  -2  -3         10.84         18.82         1.94 o                         
   3  -2  -3         10.84         20.57         2.33 o                         
  -3   2   3         10.84         17.37         1.94 o                         
   2  -2  -3        114.66         88.24         7.59 o                         
   2  -2  -3        114.66        107.10         7.59 o                         
   2  -2  -3        114.66         85.60         7.59 o                         
   2  -2  -3        114.66         91.45         7.59 o                         
   2  -2  -3        114.66         97.38         7.68 o                         
   2  -2  -3        114.66        104.68         7.59 o                         
  -2   2   3        114.66         88.72         7.59 o                         
   1  -2  -3        136.93        119.68        10.43 o                         
   1  -2  -3        136.93        137.61        10.43 o                         
   1  -2  -3        136.93        125.62        10.43 o                         
   1  -2  -3        136.93        141.80        10.43 o                         
   1  -2  -3        136.93        121.82        10.43 o                         
  -1   2   3        136.93        152.22        10.43 o                         
  -1   2   3        136.93        118.21        10.43 o                         
   0  -2  -3       1782.22       2258.93       199.26 o                         
   0  -2  -3       1782.22       2794.97       199.26 o                         
   0  -2  -3       1782.22       2349.79       199.16 o                         
   0  -2  -3       1782.22       2799.61       199.26 o                         
   0   2   3       1782.22       2362.79       199.16 o                         
  -1  -2  -3       1344.05       1516.15       128.50 o                         
  -1  -2  -3       1344.05       1660.07       128.50 o                         
  -1  -2  -3       1344.05       1687.96       128.50 o                         
  -1  -2  -3       1344.05       1516.76       128.50 o                         
  -1  -2  -3       1344.05       1622.50       128.50 o                         
   1   2   3       1344.05       1668.62       128.50 o                         
   1   2   3       1344.05       1675.27       128.50 o                         
  -2  -2  -3        189.58        256.01        19.09 o                         
  -2  -2  -3        189.58        241.60        19.09 o                         
  -2  -2  -3        189.58        267.88        18.99 o                         
   2   2   3        189.58        219.59        18.99 o                         
   2   2   3        189.58        204.69        18.99 o                         
  -3  -2  -3        266.21        232.38        18.71 o                         
  -3  -2  -3        266.21        234.62        18.91 o                         
  -3  -2  -3        266.21        223.51        18.91 o                         
  -3  -2  -3        266.21        249.23        18.61 o                         
   3   2   3        266.21        257.51        18.81 o                         
   3   2   3        266.21        228.19        18.71 o                         
   3   2   3        266.21        216.01        18.81 o                         
   4   2   3         11.71          6.11         1.75 o                         
   4   2   3         11.71          6.89         1.55 o                         
  -5  -2  -3          6.42          2.23         0.68 o                         
  -5  -2  -3          6.42          3.30         2.23 o                         
  -5  -2  -3          6.42          5.73         1.94 o                         
  -5  -2  -3          6.42          3.88         1.45 o                         
   5   2   3          6.42          3.78         1.16 o                         
   5   2   3          6.42          1.94         1.06 o                         
   5   2   3          6.42          2.33         0.97 o                         
  -6  -2  -3          1.27          0.49         1.36 o                         
   6   2   3          1.27          1.55         0.97 o                         
   7  -3  -3          0.43          3.39         1.45 o                         
  -7   3   3          0.43          1.16         0.68 o                         
   6  -3  -3         23.60         50.14         4.46 o                         
  -6   3   3         23.60         45.79         4.08 o                         
  -6   3   3         23.60         47.05         4.08 o                         
   5  -3  -3          7.50          5.43         1.16 o                         
   5  -3  -3          7.50          4.08         1.16 o                         
  -5   3   3          7.50          4.56         0.87 o                         
  -5   3   3          7.50          4.26         1.94 o                         
  -5   3   3          7.50          5.34         1.16 o                         
  -5   3   3          7.50          6.11         1.06 o                         
   4  -3  -3        220.29        195.25        15.86 o                         
   4  -3  -3        220.29        200.61        15.68 o                         
   4  -3  -3        220.29        211.41        15.77 o                         
   4  -3  -3        220.29        204.40        15.68 o                         
   4  -3  -3        220.29        199.15        15.77 o                         
  -4   3   3        220.29        198.56        15.77 o                         
  -4   3   3        220.29        170.92        15.86 o                         
  -4   3   3        220.29        190.68        15.68 o                         
   3  -3  -3        201.34        240.40        19.28 o                         
   3  -3  -3        201.34        254.61        19.47 o                         
   3  -3  -3        201.34        245.26        19.28 o                         
   3  -3  -3        201.34        223.85        19.28 o                         
   3  -3  -3        201.34        264.06        19.38 o                         
   3  -3  -3        201.34        254.71        19.47 o                         
   3  -3  -3        201.34        232.71        19.28 o                         
  -3   3   3        201.34        224.92        19.28 o                         
   2  -3  -3        586.96        515.94        41.72 o                         
   2  -3  -3        586.96        508.46        41.62 o                         
   2  -3  -3        586.96        564.63        41.62 o                         
   2  -3  -3        586.96        543.09        41.62 o                         
   2  -3  -3        586.96        487.80        41.62 o                         
   2  -3  -3        586.96        541.41        41.62 o                         
  -2   3   3        586.96        507.28        41.52 o                         
   1  -3  -3          0.09          0.10         0.19 o                         
   1  -3  -3          0.09         -0.19         0.49 o                         
   1  -3  -3          0.09          0.10         0.49 o                         
   1  -3  -3          0.09          0.10         0.58 o                         
   1  -3  -3          0.09          0.10         0.58 o                         
   1  -3  -3          0.09          0.19         0.49 o                         
   1  -3  -3          0.09          0.00         0.29 o                         
   1  -3  -3          0.09         -0.29         0.49 o                         
   1  -3  -3          0.09         -0.39         0.39 o                         
  -1   3   3          0.09         -0.29         0.29 o                         
   0  -3  -3       2110.48       3246.83       245.54 o                         
   0  -3  -3       2110.48       2668.57       245.54 o                         
   0  -3  -3       2110.48       3356.74       245.54 o                         
   0  -3  -3       2110.48       3281.17       245.54 o                         
   0  -3  -3       2110.48       3190.59       245.54 o                         
   0   3   3       2110.48       2842.23       245.54 o                         
  -1  -3  -3        150.36        146.97        12.55 o                         
  -1  -3  -3        150.36        170.13        12.55 o                         
  -1  -3  -3        150.36        179.38        12.55 o                         
  -1  -3  -3        150.36        149.01        12.55 o                         
  -1  -3  -3        150.36        137.63        12.46 o                         
   1   3   3        150.36        156.60        12.46 o                         
   1   3   3        150.36        154.46        12.46 o                         
  -3  -3  -3         16.52         18.24         2.81 o                         
  -3  -3  -3         16.52         13.87         2.43 o                         
  -3  -3  -3         16.52         12.51         2.62 o                         
  -3  -3  -3         16.52         16.10         1.75 o                         
   3   3   3         16.52         11.64         2.04 o                         
   3   3   3         16.52         14.35         1.84 o                         
  -4  -3  -3         12.46          2.62         1.84 o                         
  -4  -3  -3         12.46          3.30         1.75 o                         
  -4  -3  -3         12.46          5.24         1.84 o                         
  -4  -3  -3         12.46          2.71         0.78 o                         
  -4  -3  -3         12.46          3.78         0.97 o                         
  -4  -3  -3         12.46          4.26         1.45 o                         
   4   3   3         12.46          5.43         1.16 o                         
   4   3   3         12.46          7.08         1.65 o                         
   4   3   3         12.46          4.65         0.97 o                         
  -5  -3  -3         38.72         32.22         3.40 o                         
  -5  -3  -3         38.72         28.82         4.46 o                         
  -5  -3  -3         38.72         28.72         4.08 o                         
   5   3   3         38.72         31.63         3.10 o                         
  -6  -3  -3          1.65          2.14         1.84 o                         
  -6  -3  -3          1.65          0.00         1.26 o                         
  -6  -3  -3          1.65          0.87         1.16 o                         
  -7   4   3          5.25          7.08         1.55 o                         
  -7   4   3          5.25         10.57         1.36 o                         
   6  -4  -3          2.42          0.00         1.26 o                         
   6  -4  -3          2.42          1.45         1.45 o                         
   6  -4  -3          2.42          2.71         1.16 o                         
  -6   4   3          2.42          0.97         0.78 o                         
  -6   4   3          2.42          2.62         0.78 o                         
   5  -4  -3         43.32         58.99         5.05 o                         
   5  -4  -3         43.32         56.86         5.05 o                         
  -5   4   3         43.32         64.92         5.24 o                         
   4  -4  -3         17.74         11.64         2.14 o                         
   4  -4  -3         17.74         16.49         1.94 o                         
   4  -4  -3         17.74         12.42         1.65 o                         
   4  -4  -3         17.74         12.23         1.65 o                         
   4  -4  -3         17.74         15.52         2.33 o                         
  -4   4   3         17.74         14.94         1.45 o                         
  -4   4   3         17.74         13.49         1.84 o                         
   3  -4  -3        117.71        101.37         8.07 o                         
   3  -4  -3        117.71        101.66         8.26 o                         
   3  -4  -3        117.71        101.18         8.07 o                         
   3  -4  -3        117.71         99.62         8.07 o                         
   3  -4  -3        117.71        103.32         7.97 o                         
   3  -4  -3        117.71        102.83         8.07 o                         
   3  -4  -3        117.71         92.72         8.07 o                         
  -3   4   3        117.71         93.30         7.97 o                         
   2  -4  -3        890.16        632.19        59.12 o                         
   2  -4  -3        890.16        800.27        59.12 o                         
   2  -4  -3        890.16        701.99        59.12 o                         
   2  -4  -3        890.16        743.81        59.02 o                         
   2  -4  -3        890.16        848.22        59.12 o                         
   2  -4  -3        890.16        733.83        59.12 o                         
   2  -4  -3        890.16        796.12        59.02 o                         
   2  -4  -3        890.16        684.98        59.12 o                         
  -2   4   3        890.16        761.21        59.02 o                         
   1  -4  -3         25.08         15.33         1.84 o                         
   1  -4  -3         25.08         19.41         2.33 o                         
   1  -4  -3         25.08         16.40         1.75 o                         
   0  -4  -3         89.46        145.48        11.17 o                         
   0  -4  -3         89.46        130.32        11.27 o                         
   0  -4  -3         89.46        146.84        11.27 o                         
   0   4   3         89.46        135.96        11.17 o                         
  -1  -4  -3         84.66         92.48         6.90 o                         
  -1  -4  -3         84.66         93.46         6.80 o                         
  -1  -4  -3         84.66         78.01         6.80 o                         
  -1  -4  -3         84.66         76.36         6.61 o                         
  -1  -4  -3         84.66         80.82         6.80 o                         
  -1  -4  -3         84.66         69.07         6.61 o                         
  -1  -4  -3         84.66         84.32         6.70 o                         
   1   4   3         84.66         86.66         6.61 o                         
   1   4   3         84.66         76.36         6.61 o                         
  -2  -4  -3       1011.97       1201.70        85.31 o                         
  -2  -4  -3       1011.97       1061.98        85.11 o                         
  -2  -4  -3       1011.97       1128.23        85.31 o                         
  -2  -4  -3       1011.97       1013.99        85.21 o                         
  -2  -4  -3       1011.97       1013.00        85.21 o                         
  -2  -4  -3       1011.97        997.70        85.11 o                         
  -2  -4  -3       1011.97        972.62        85.21 o                         
   2   4   3       1011.97       1059.90        85.21 o                         
   2   4   3       1011.97       1067.20        85.21 o                         
   2   4   3       1011.97       1216.02        85.21 o                         
  -3  -4  -3         24.52         18.24         2.04 o                         
  -3  -4  -3         24.52         14.94         3.20 o                         
  -3  -4  -3         24.52         19.50         2.81 o                         
  -3  -4  -3         24.52         16.79         3.01 o                         
  -3  -4  -3         24.52         20.95         2.71 o                         
   3   4   3         24.52         13.00         2.81 o                         
   3   4   3         24.52         17.95         2.43 o                         
  -4  -4  -3          0.39         -0.10         1.65 o                         
  -4  -4  -3          0.39         -0.29         0.78 o                         
  -4  -4  -3          0.39          0.97         1.26 o                         
  -4  -4  -3          0.39          0.97         1.45 o                         
  -4  -4  -3          0.39         -0.78         1.75 o                         
  -4  -4  -3          0.39         -0.58         1.75 o                         
   4   4   3          0.39         -1.06         1.06 o                         
   4   4   3          0.39          0.10         1.16 o                         
   4   4   3          0.39          0.78         0.78 o                         
  -5  -4  -3          0.15         -0.29         1.75 o                         
  -5  -4  -3          0.15         -0.19         1.06 o                         
  -5  -4  -3          0.15          1.36         1.06 o                         
   5   4   3          0.15          1.65         0.87 o                         
   5   4   3          0.15          0.00         1.06 o                         
   6  -5  -3          0.39         -0.49         1.26 o                         
   6  -5  -3          0.39          0.39         1.06 o                         
   6  -5  -3          0.39          0.00         0.58 o                         
   6  -5  -3          0.39         -0.29         1.16 o                         
  -6   5   3          0.39          0.49         0.68 o                         
   5  -5  -3          9.62          9.89         1.55 o                         
   5  -5  -3          9.62          5.53         1.36 o                         
   5  -5  -3          9.62          9.50         1.65 o                         
  -5   5   3          9.62          6.01         1.36 o                         
   4  -5  -3         54.14         45.14         4.17 o                         
   4  -5  -3         54.14         48.81         4.37 o                         
   4  -5  -3         54.14         47.95         4.17 o                         
   4  -5  -3         54.14         47.66         4.66 o                         
  -4   5   3         54.14         47.85         3.98 o                         
  -4   5   3         54.14         53.57         4.27 o                         
   3  -5  -3         77.12         82.05         6.41 o                         
   3  -5  -3         77.12         81.08         6.21 o                         
   3  -5  -3         77.12         77.68         6.21 o                         
   3  -5  -3         77.12         75.35         6.41 o                         
   3  -5  -3         77.12         72.14         6.31 o                         
   3  -5  -3         77.12         71.47         6.21 o                         
   3  -5  -3         77.12         78.46         6.12 o                         
  -3   5   3         77.12         71.95         6.12 o                         
   2  -5  -3        127.74        109.27         9.72 o                         
   2  -5  -3        127.74        129.60         9.82 o                         
   2  -5  -3        127.74        132.61         9.82 o                         
   2  -5  -3        127.74        128.53         9.92 o                         
   2  -5  -3        127.74        118.32         9.92 o                         
   2  -5  -3        127.74        124.93         9.82 o                         
   2  -5  -3        127.74        122.79         9.82 o                         
   2  -5  -3        127.74        110.83         9.92 o                         
   2  -5  -3        127.74        130.37         9.92 o                         
  -2   5   3        127.74        117.54         9.82 o                         
   1  -5  -3         70.29         70.79         6.02 o                         
   1  -5  -3         70.29         74.78         6.02 o                         
   1  -5  -3         70.29         72.93         5.92 o                         
   1  -5  -3         70.29         80.21         5.92 o                         
   1  -5  -3         70.29         72.15         6.02 o                         
   1  -5  -3         70.29         68.75         5.83 o                         
   1  -5  -3         70.29         62.64         6.02 o                         
   1  -5  -3         70.29         72.93         5.83 o                         
   1  -5  -3         70.29         77.11         6.02 o                         
   1  -5  -3         70.29         80.60         6.12 o                         
  -1   5   3         70.29         68.17         5.83 o                         
   0  -5  -3        890.73       1031.22        85.31 o                         
   0  -5  -3        890.73       1097.48        85.31 o                         
   0  -5  -3        890.73       1038.23        85.31 o                         
   0  -5  -3        890.73       1114.45        85.31 o                         
   0  -5  -3        890.73       1167.96        85.31 o                         
   0   5   3        890.73        997.25        85.21 o                         
  -1  -5  -3        175.88        184.57        15.47 o                         
  -1  -5  -3        175.88        174.05        15.57 o                         
  -1  -5  -3        175.88        215.50        15.67 o                         
  -1  -5  -3        175.88        187.78        15.47 o                         
   1   5   3        175.88        194.49        15.38 o                         
   1   5   3        175.88        197.21        15.38 o                         
  -2  -5  -3        124.95        123.32        11.37 o                         
  -2  -5  -3        124.95        141.20        11.27 o                         
  -2  -5  -3        124.95        159.75        11.47 o                         
  -2  -5  -3        124.95        141.79        11.27 o                         
  -2  -5  -3        124.95        139.06        11.47 o                         
  -2  -5  -3        124.95        126.23        11.08 o                         
  -2  -5  -3        124.95        149.45        11.08 o                         
   2   5   3        124.95        134.49        11.27 o                         
   2   5   3        124.95        123.90        11.08 o                         
  -3  -5  -3          3.33          0.39         1.55 o                         
  -3  -5  -3          3.33          1.94         1.75 o                         
  -3  -5  -3          3.33          0.97         1.26 o                         
  -3  -5  -3          3.33         -0.58         2.33 o                         
   3   5   3          3.33          0.87         1.26 o                         
  -4  -5  -3          8.04          1.75         1.84 o                         
  -4  -5  -3          8.04          5.04         1.26 o                         
  -4  -5  -3          8.04          5.73         1.16 o                         
  -4  -5  -3          8.04          4.08         1.94 o                         
  -4  -5  -3          8.04          3.98         1.84 o                         
   4   5   3          8.04          5.91         0.97 o                         
   4   5   3          8.04          4.46         1.26 o                         
   4   5   3          8.04          3.69         1.45 o                         
  -5  -5  -3          0.68          0.68         1.65 o                         
  -5  -5  -3          0.68          1.75         1.16 o                         
   5   5   3          0.68          1.16         1.06 o                         
   5   5   3          0.68          0.19         0.97 o                         
   6  -6  -3         11.55         20.08         2.14 o                         
  -6   6   3         11.55         23.67         2.14 o                         
   5  -6  -3         55.34         61.72         5.53 o                         
   5  -6  -3         55.34         61.24         5.63 o                         
   5  -6  -3         55.34         61.91         5.44 o                         
   5  -6  -3         55.34         65.50         5.24 o                         
  -5   6   3         55.34         68.23         5.34 o                         
  -5   6   3         55.34         66.09         5.24 o                         
   4  -6  -3          6.70          5.04         1.55 o                         
   4  -6  -3          6.70          3.01         1.06 o                         
   4  -6  -3          6.70          1.36         1.36 o                         
  -4   6   3          6.70          2.43         0.68 o                         
   3  -6  -3          0.13          7.56         1.55 o                         
   3  -6  -3          0.13          5.53         1.06 o                         
  -3   6   3          0.13          5.63         1.16 o                         
   2  -6  -3          1.63         -0.29         0.58 o                         
   2  -6  -3          1.63          0.10         0.39 o                         
   2  -6  -3          1.63         -0.97         0.97 o                         
   2  -6  -3          1.63          0.78         0.87 o                         
   2  -6  -3          1.63         -0.10         0.49 o                         
   2  -6  -3          1.63          0.10         0.87 o                         
   2  -6  -3          1.63          1.36         0.78 o                         
  -2   6   3          1.63          0.39         0.49 o                         
   1  -6  -3        689.39        661.81        56.56 o                         
   1  -6  -3        689.39        730.95        56.66 o                         
   1  -6  -3        689.39        703.75        56.66 o                         
   1  -6  -3        689.39        664.76        56.76 o                         
   1  -6  -3        689.39        765.81        56.66 o                         
  -1   6   3        689.39        752.75        56.66 o                         
   0  -6  -3         13.69          7.18         1.36 o                         
   0  -6  -3         13.69          5.24         1.26 o                         
   0  -6  -3         13.69          6.11         1.26 o                         
   0   6   3         13.69          7.66         1.26 o                         
  -1  -6  -3          0.83          0.49         0.97 o                         
  -1  -6  -3          0.83         -1.16         1.26 o                         
  -1  -6  -3          0.83         -1.26         1.26 o                         
  -1  -6  -3          0.83         -0.58         1.45 o                         
  -1  -6  -3          0.83          0.78         1.16 o                         
   1   6   3          0.83         -0.29         1.45 o                         
   1   6   3          0.83          0.87         0.78 o                         
  -2  -6  -3          3.00          2.81         1.75 o                         
  -2  -6  -3          3.00          1.75         1.45 o                         
  -2  -6  -3          3.00         -0.49         1.75 o                         
  -2  -6  -3          3.00          2.43         1.26 o                         
   2   6   3          3.00          0.58         1.36 o                         
  -3  -6  -3         20.10         36.87         3.88 o                         
  -3  -6  -3         20.10         25.80         4.17 o                         
  -3  -6  -3         20.10         25.52         3.88 o                         
  -3  -6  -3         20.10         26.48         3.40 o                         
   3   6   3         20.10         35.61         3.40 o                         
   3   6   3         20.10         34.14         3.10 o                         
  -4  -6  -3         15.49          9.21         2.23 o                         
  -4  -6  -3         15.49         10.67         2.71 o                         
   4   6   3         15.49         14.35         2.04 o                         
   4   6   3         15.49         11.74         2.04 o                         
  -5  -6  -3          0.17          3.30         1.75 o                         
   5   6   3          0.17          2.23         1.26 o                         
   6  -7  -3          0.11          0.68         0.97 o                         
   6  -7  -3          0.11          1.06         1.26 o                         
   6  -7  -3          0.11          1.65         0.58 o                         
   6  -7  -3          0.11          1.16         1.06 o                         
  -6   7   3          0.11          0.87         0.87 o                         
  -6   7   3          0.11          0.68         0.68 o                         
   5  -7  -3          3.50          2.04         1.06 o                         
  -5   7   3          3.50          3.59         0.78 o                         
  -5   7   3          3.50          4.08         0.78 o                         
   4  -7  -3         20.42         15.91         2.23 o                         
   4  -7  -3         20.42         14.07         2.33 o                         
   4  -7  -3         20.42         13.97         3.30 o                         
   4  -7  -3         20.42         18.72         2.04 o                         
  -4   7   3         20.42         12.61         2.23 o                         
  -4   7   3         20.42         18.53         1.84 o                         
   3  -7  -3         26.99         32.41         2.71 o                         
   3  -7  -3         26.99         26.39         3.01 o                         
   3  -7  -3         26.99         30.85         2.81 o                         
   3  -7  -3         26.99         28.72         2.62 o                         
  -3   7   3         26.99         32.79         2.71 o                         
   2  -7  -3         67.36         61.26         5.34 o                         
   2  -7  -3         67.36         64.75         5.24 o                         
   2  -7  -3         67.36         55.33         4.95 o                         
   2  -7  -3         67.36         67.76         4.95 o                         
   2  -7  -3         67.36         63.39         5.34 o                         
   2  -7  -3         67.36         61.06         5.05 o                         
  -2   7   3         67.36         54.46         4.95 o                         
   1  -7  -3         41.64         31.44         3.79 o                         
   1  -7  -3         41.64         36.39         3.40 o                         
   1  -7  -3         41.64         39.30         3.20 o                         
   1  -7  -3         41.64         34.35         3.59 o                         
   1  -7  -3         41.64         41.34         3.40 o                         
   1  -7  -3         41.64         31.15         3.79 o                         
  -1   7   3         41.64         40.76         3.20 o                         
   0  -7  -3         71.98         79.12         5.92 o                         
   0  -7  -3         71.98         64.66         6.31 o                         
   0  -7  -3         71.98         66.98         6.31 o                         
   0   7   3         71.98         64.66         5.83 o                         
   0   7   3         71.98         78.44         5.92 o                         
  -1  -7  -3         14.99         14.35         3.20 o                         
  -1  -7  -3         14.99         19.20         3.20 o                         
  -1  -7  -3         14.99         23.87         2.91 o                         
   1   7   3         14.99         18.14         2.23 o                         
  -2  -7  -3          0.52          0.78         1.65 o                         
  -2  -7  -3          0.52         -0.58         1.36 o                         
  -2  -7  -3          0.52         -0.19         1.16 o                         
  -2  -7  -3          0.52          0.39         1.65 o                         
   2   7   3          0.52         -0.39         1.36 o                         
   2   7   3          0.52          0.49         0.97 o                         
  -3  -7  -3         34.99         32.22         3.69 o                         
  -3  -7  -3         34.99         32.12         3.30 o                         
  -3  -7  -3         34.99         26.78         3.98 o                         
   3   7   3         34.99         31.24         3.10 o                         
   3   7   3         34.99         29.79         3.30 o                         
  -4  -7  -3          0.24         -1.06         1.06 o                         
  -4  -7  -3          0.24          3.69         2.04 o                         
  -4  -7  -3          0.24         -1.84         1.84 o                         
   4   7   3          0.24         -0.29         1.45 o                         
   4   7   3          0.24         -1.16         1.16 o                         
   4   7   3          0.24         -0.97         1.06 o                         
   6  -8  -3          0.93          0.39         0.97 o                         
   6  -8  -3          0.93          0.39         1.16 o                         
  -6   8   3          0.93          0.10         0.68 o                         
   5  -8  -3         16.92         14.74         1.65 o                         
   5  -8  -3         16.92         16.98         2.14 o                         
   5  -8  -3         16.92         15.72         2.33 o                         
  -5   8   3         16.92         19.89         1.84 o                         
   4  -8  -3          0.09         -0.87         0.87 o                         
   4  -8  -3          0.09         -0.49         1.16 o                         
   4  -8  -3          0.09         -0.49         0.49 o                         
   4  -8  -3          0.09          0.49         2.23 o                         
  -4   8   3          0.09          0.39         1.45 o                         
  -4   8   3          0.09         -0.58         0.68 o                         
   3  -8  -3          2.89         39.76         4.26 o                         
   3  -8  -3          2.89         30.55         4.08 o                         
   2  -8  -3         32.41         19.31         3.01 o                         
   2  -8  -3         32.41         24.84         3.10 o                         
   2  -8  -3         32.41         24.07         2.33 o                         
   1  -8  -3         43.48         28.73         3.40 o                         
   1  -8  -3         43.48         31.74         3.59 o                         
   1  -8  -3         43.48         25.62         3.69 o                         
   1  -8  -3         43.48         28.53         3.30 o                         
   0  -8  -3         86.85        107.69         7.86 o                         
   0  -8  -3         86.85         88.27         8.16 o                         
   0  -8  -3         86.85         87.39         8.55 o                         
   0   8   3         86.85         94.68         7.77 o                         
  -1  -8  -3         85.76        110.49         8.94 o                         
  -1  -8  -3         85.76        111.18         8.64 o                         
  -1  -8  -3         85.76         88.45         8.94 o                         
   1   8   3         85.76        105.54         8.55 o                         
  -2  -8  -3         45.22         44.93         5.14 o                         
  -2  -8  -3         45.22         51.91         4.56 o                         
  -2  -8  -3         45.22         52.30         4.85 o                         
   2   8   3         45.22         50.55         4.46 o                         
   2   8   3         45.22         45.32         4.75 o                         
  -3  -8  -3          0.50          3.20         1.55 o                         
  -3  -8  -3          0.50          1.36         1.16 o                         
   3   8   3          0.50          2.04         1.16 o                         
   3   8   3          0.50          0.78         1.06 o                         
   5  -9  -3         10.17         10.96         1.36 o                         
   5  -9  -3         10.17         12.22         2.43 o                         
  -5   9   3         10.17         13.00         1.55 o                         
   4  -9  -3          4.32          3.01         1.26 o                         
   4  -9  -3          4.32          1.84         0.97 o                         
   4  -9  -3          4.32          0.29         1.26 o                         
   4  -9  -3          4.32          2.52         0.49 o                         
   3  -9  -3          9.84          5.73         1.45 o                         
   3  -9  -3          9.84          4.08         0.97 o                         
  -3   9   3          9.84          7.08         1.55 o                         
   2  -9  -3         21.19          9.21         2.14 o                         
   2  -9  -3         21.19         14.84         1.75 o                         
   2  -9  -3         21.19         14.07         2.52 o                         
  -2   9   3         21.19         12.90         1.75 o                         
   1  -9  -3          5.77          0.97         1.75 o                         
   1  -9  -3          5.77          1.55         1.55 o                         
   0  -9  -3        132.83        158.37        14.00 o                         
   0  -9  -3        132.83        165.56        13.90 o                         
   0  -9  -3        132.83        176.73        13.60 o                         
   0   9   3        132.83        172.46        13.60 o                         
  -1  -9  -3          7.22         11.05         2.81 o                         
  -1  -9  -3          7.22          7.76         1.45 o                         
  -1  -9  -3          7.22          5.43         1.65 o                         
   1   9   3          7.22          7.47         1.26 o                         
   1   9   3          7.22          5.04         1.55 o                         
  -2  -9  -3          7.72          4.85         1.55 o                         
  -2  -9  -3          7.72          4.08         1.36 o                         
   2   9   3          7.72          6.30         1.36 o                         
   2   9   3          7.72          5.53         1.36 o                         
  -3  -9  -3          6.32          3.88         1.65 o                         
   3   9   3          6.32          2.52         1.06 o                         
   5 -10  -3          1.70          0.58         1.36 o                         
   4 -10  -3          6.61          3.39         1.36 o                         
   4 -10  -3          6.61          2.43         0.97 o                         
   3 -10  -3          0.32          0.10         0.78 o                         
  -3  10   3          0.32          0.87         0.87 o                         
   2 -10  -3         16.22          6.11         1.55 o                         
   2 -10  -3         16.22          7.18         1.75 o                         
   1 -10  -3          2.10          0.00         1.65 o                         
  -1  10   3          2.10         -0.49         0.97 o                         
   0 -10  -3          2.23          2.14         1.55 o                         
   0 -10  -3          2.23          3.10         1.84 o                         
   0 -10  -3          2.23          1.75         1.65 o                         
   0  10   3          2.23          3.88         1.16 o                         
  -1 -10  -3          2.49          3.30         1.45 o                         
  -1 -10  -3          2.49          2.23         1.75 o                         
   1  10   3          2.49          1.94         1.36 o                         
   1  10   3          2.49         -0.19         2.14 o                         
  -2 -10  -3          9.79          7.95         1.75 o                         
   4 -11  -3          0.81          0.39         1.36 o                         
   3 -11  -3          0.62         -0.39         1.65 o                         
   2 -11  -3         14.24          4.36         1.75 o                         
   1 -11  -3          8.44          7.47         1.65 o                         
   1 -11  -3          8.44          4.95         1.84 o                         
  -1  11   3          8.44          3.69         2.04 o                         
   0  11   3          6.95          2.91         1.55 o                         
  -1 -11  -3          0.10          0.97         1.75 o                         
   1  11   3          0.10         -0.87         1.36 o                         
   2 -12  -3          1.91         -0.97         1.75 o                         
   1 -12  -3          4.67         -0.19         1.75 o                         
   1 -12  -3          4.67          4.36         1.94 o                         
  -1  12   3          4.67         -1.16         1.84 o                         
   1  12  -4          1.53          3.78         2.14 o                         
  -1 -12   4          1.53          4.17         1.45 o                         
  -1 -12   4          1.53          3.69         2.14 o                         
   0 -12   4          0.35         -0.78         1.84 o                         
   0 -12   4          0.35          1.55         1.55 o                         
   0 -12   4          0.35          3.78         1.94 o                         
   1 -12   4          4.45          5.34         1.84 o                         
   1 -12   4          4.45          3.88         2.14 o                         
   1 -12   4          4.45          5.04         1.94 o                         
   2 -12   4         11.54          5.73         2.52 o                         
   3 -12   4          0.54          5.73         2.33 o                         
   3 -12   4          0.54          1.26         1.06 o                         
   2  11  -4          0.56         -0.87         1.75 o                         
  -2 -11   4          0.56          3.39         1.94 o                         
  -2 -11   4          0.56          0.68         2.04 o                         
  -2 -11   4          0.56          2.52         1.36 o                         
   1  11  -4          2.40          2.04         1.65 o                         
  -1 -11   4          2.40          3.10         1.36 o                         
  -1 -11   4          2.40          1.75         1.75 o                         
  -1 -11   4          2.40          3.10         2.04 o                         
   0 -11   4          0.74          4.26         1.45 o                         
   0 -11   4          0.74          2.04         1.94 o                         
   0 -11   4          0.74          1.06         1.94 o                         
   1 -11   4         47.90         75.39         6.21 o                         
   1 -11   4         47.90         69.67         5.83 o                         
   1 -11   4         47.90         58.70         6.60 o                         
   1 -11   4         47.90         71.90         6.70 o                         
   2 -11   4          0.28         -1.16         1.94 o                         
   2 -11   4          0.28          0.39         0.78 o                         
   2 -11   4          0.28          0.10         1.26 o                         
   2 -11   4          0.28          0.49         1.06 o                         
   2 -11   4          0.28          0.78         0.78 o                         
   3 -11   4         11.92         10.67         1.94 o                         
   3 -11   4         11.92          6.40         1.45 o                         
   3 -11   4         11.92          7.47         1.36 o                         
   4 -11   4          1.24          1.75         0.68 o                         
   4 -11   4          1.24          0.29         1.16 o                         
   4 -11   4          1.24          1.75         0.78 o                         
   3  10  -4          1.36         -1.06         1.55 o                         
   3  10  -4          1.36          3.78         1.65 o                         
  -3 -10   4          1.36          2.43         2.23 o                         
  -3 -10   4          1.36          4.46         2.23 o                         
  -3 -10   4          1.36          2.04         1.16 o                         
   2  10  -4          4.31          5.24         1.75 o                         
   2  10  -4          4.31          2.71         1.55 o                         
  -2 -10   4          4.31          6.50         1.94 o                         
  -2 -10   4          4.31          5.43         1.45 o                         
  -2 -10   4          4.31          3.30         1.26 o                         
  -1 -10   4         11.59         11.15         1.94 o                         
  -1 -10   4         11.59          9.60         2.33 o                         
  -1 -10   4         11.59          9.41         1.94 o                         
  -1 -10   4         11.59          6.79         2.14 o                         
   0 -10   4          5.11          3.39         1.36 o                         
   0 -10   4          5.11          4.65         1.75 o                         
   0 -10   4          5.11          5.91         1.94 o                         
   0 -10   4          5.11          3.59         1.06 o                         
   1 -10   4         10.38          7.66         1.55 o                         
   1 -10   4         10.38          8.63         1.36 o                         
   1 -10   4         10.38          9.50         1.75 o                         
   1 -10   4         10.38         11.83         2.91 o                         
   1 -10   4         10.38          7.56         1.55 o                         
   1 -10   4         10.38          5.34         1.84 o                         
   2 -10   4          4.61          3.30         1.06 o                         
   2 -10   4          4.61          2.14         1.75 o                         
   2 -10   4          4.61          4.56         1.45 o                         
   2 -10   4          4.61          0.58         1.94 o                         
   2 -10   4          4.61          3.88         0.78 o                         
   2 -10   4          4.61          4.26         0.78 o                         
   2 -10   4          4.61          4.56         1.06 o                         
   3 -10   4          2.39          2.23         0.97 o                         
   3 -10   4          2.39          1.45         0.68 o                         
   3 -10   4          2.39          2.91         0.97 o                         
   3 -10   4          2.39          4.17         2.81 o                         
   3 -10   4          2.39          3.10         0.78 o                         
   4 -10   4          4.33          4.36         1.55 o                         
   4 -10   4          4.33          3.88         0.68 o                         
   4 -10   4          4.33          2.04         1.06 o                         
   4 -10   4          4.33          3.10         0.78 o                         
   4 -10   4          4.33          3.01         0.78 o                         
   5 -10   4          0.34          2.04         0.68 o                         
   5 -10   4          0.34          0.68         1.06 o                         
   5 -10   4          0.34          2.52         0.87 o                         
   4   9  -4          0.34         -1.16         1.26 o                         
   4   9  -4          0.34          0.00         1.45 o                         
  -4  -9   4          0.34         -0.87         1.16 o                         
   3   9  -4         10.75         11.93         2.14 o                         
   3   9  -4         10.75          9.12         1.84 o                         
  -3  -9   4         10.75          5.24         2.33 o                         
  -3  -9   4         10.75          8.73         2.14 o                         
  -3  -9   4         10.75          7.85         1.45 o                         
   2   9  -4         37.36         30.37         3.40 o                         
   2   9  -4         37.36         26.39         3.69 o                         
  -2  -9   4         37.36         35.71         4.46 o                         
   1   9  -4          4.42          2.62         1.36 o                         
  -1  -9   4          4.42          3.39         1.55 o                         
  -1  -9   4          4.42          2.81         1.06 o                         
  -1  -9   4          4.42         -0.19         1.75 o                         
   0   9  -4          0.08          0.68         1.75 o                         
   0  -9   4          0.08          1.45         1.16 o                         
   0  -9   4          0.08          0.39         1.55 o                         
   1  -9   4        452.14        471.08        37.20 o                         
   1  -9   4        452.14        432.12        36.91 o                         
   1  -9   4        452.14        502.03        36.91 o                         
   1  -9   4        452.14        506.42        37.30 o                         
   1  -9   4        452.14        408.49        36.91 o                         
   2  -9   4         53.64         58.23         4.27 o                         
   2  -9   4         53.64         51.34         4.27 o                         
   2  -9   4         53.64         53.56         4.37 o                         
   2  -9   4         53.64         42.80         4.17 o                         
   2  -9   4         53.64         42.80         4.56 o                         
   2  -9   4         53.64         57.35         4.75 o                         
   3  -9   4         35.05         35.13         6.01 o                         
   3  -9   4         35.05         47.54         3.98 o                         
   3  -9   4         35.05         48.22         4.66 o                         
   3  -9   4         35.05         48.42         4.08 o                         
   3  -9   4         35.05         48.89         4.08 o                         
   3  -9   4         35.05         51.22         3.98 o                         
   3  -9   4         35.05         42.21         3.79 o                         
   4  -9   4          0.87          1.36         0.68 o                         
   4  -9   4          0.87          0.97         0.87 o                         
   4  -9   4          0.87          2.23         0.87 o                         
   4  -9   4          0.87          0.00         0.68 o                         
  -5   9  -4          3.04          2.52         0.78 o                         
   5  -9   4          3.04          2.71         0.68 o                         
   5  -9   4          3.04          3.59         1.36 o                         
   5  -9   4          3.04          2.43         0.78 o                         
   5  -9   4          3.04          2.43         0.97 o                         
   5  -9   4          3.04          2.52         0.87 o                         
   4   8  -4          3.58          0.97         1.65 o                         
  -4  -8   4          3.58         -3.20         3.20 o                         
  -4  -8   4          3.58          3.59         1.45 o                         
  -4  -8   4          3.58          3.59         1.16 o                         
   3   8  -4          0.51          0.10         1.06 o                         
   3   8  -4          0.51         -1.45         1.45 o                         
  -3  -8   4          0.51         -0.39         1.26 o                         
  -3  -8   4          0.51         -1.75         1.75 o                         
  -2  -8   4          7.97          1.84         1.94 o                         
  -2  -8   4          7.97          9.21         2.14 o                         
  -2  -8   4          7.97          2.04         1.65 o                         
   1   8  -4          0.57          2.14         1.45 o                         
  -1  -8   4          0.57          4.36         3.10 o                         
  -1  -8   4          0.57          2.23         1.94 o                         
   0   8  -4          0.55          1.84         1.45 o                         
   0  -8   4          0.55         -0.19         0.97 o                         
   0  -8   4          0.55          1.16         0.68 o                         
   0  -8   4          0.55          2.71         1.16 o                         
   0  -8   4          0.55          1.45         1.45 o                         
   0  -8   4          0.55          0.97         1.45 o                         
   0  -8   4          0.55          0.87         1.36 o                         
  -1   8  -4        109.55         94.91         9.04 o                         
   1  -8   4        109.55        113.95         9.42 o                         
   1  -8   4        109.55        107.34         9.42 o                         
   1  -8   4        109.55        119.00         9.04 o                         
   1  -8   4        109.55        125.71         9.23 o                         
   1  -8   4        109.55        112.59         8.94 o                         
   1  -8   4        109.55        100.54         8.94 o                         
   1  -8   4        109.55        111.33         8.84 o                         
  -2   8  -4         10.26          5.63         1.36 o                         
  -2   8  -4         10.26          5.63         1.16 o                         
   2  -8   4         10.26          3.01         1.94 o                         
   2  -8   4         10.26          3.69         0.68 o                         
   2  -8   4         10.26          6.40         1.36 o                         
   2  -8   4         10.26          3.30         1.94 o                         
   2  -8   4         10.26          4.36         0.87 o                         
   2  -8   4         10.26          5.82         2.71 o                         
  -3   8  -4          3.75         35.01         3.39 o                         
   3  -8   4          3.75         29.48         2.91 o                         
  -4   8  -4          1.80          0.97         1.65 o                         
  -4   8  -4          1.80          0.00         0.58 o                         
   4  -8   4          1.80         -0.39         0.78 o                         
   4  -8   4          1.80          0.39         0.78 o                         
   5  -8   4          0.38          2.04         0.68 o                         
   5   7  -4          0.53          0.29         1.06 o                         
   5   7  -4          0.53          1.75         1.26 o                         
  -5  -7   4          0.53         -0.39         1.26 o                         
  -5  -7   4          0.53          2.52         1.55 o                         
  -5  -7   4          0.53          0.49         0.97 o                         
   4   7  -4         45.86         50.45         4.46 o                         
   4   7  -4         45.86         45.80         4.66 o                         
  -4  -7   4         45.86         53.56         4.56 o                         
  -4  -7   4         45.86         41.83         4.95 o                         
  -4  -7   4         45.86         54.43         4.46 o                         
   3   7  -4          7.96          7.85         1.75 o                         
   3   7  -4          7.96          4.26         1.55 o                         
  -3  -7   4          7.96          1.94         1.36 o                         
  -3  -7   4          7.96          5.91         1.84 o                         
  -3  -7   4          7.96          4.36         1.16 o                         
  -3  -7   4          7.96          1.94         2.04 o                         
  -3  -7   4          7.96          3.30         1.75 o                         
  -2  -7   4         16.68         20.57         2.71 o                         
  -2  -7   4         16.68         13.68         3.10 o                         
  -2  -7   4         16.68         21.24         2.52 o                         
   1   7  -4        281.36        307.96        22.99 o                         
   1   7  -4        281.36        282.44        22.90 o                         
  -1  -7   4        281.36        325.60        22.90 o                         
  -1  -7   4        281.36        260.03        23.09 o                         
  -1  -7   4        281.36        276.59        22.99 o                         
  -1  -7   4        281.36        270.75        22.80 o                         
  -1  -7   4        281.36        283.70        23.09 o
[truncated: 1,103,709 more chars]
