# Supplementary material for: Crystal structures of the solvent-free and ethanol disolvate forms of 4,4′-(diazenediyl)bis(2,3,5,6-tetrafluorobenzoic acid) exemplifying self-stabilized azo­benzene cis-configurations
Source: Acta Crystallogr E Crystallogr Commun. 2018 Sep 25;74(Pt 10):1486–90. doi: 10.1107/S2056989018012781 (PMC6176431; doi:10.1107/S2056989018012781)
Supplement: Supplementary file 3 [file e-74-01486-IIsup3.hkl]

data_II                                                                         
_shelx_title ' elkin63_a.res in C2/c'                                           
_shelx_refln_list_code          4                                               
_shelx_F_calc_maximum      230.60                                               
_exptl_crystal_F_000       816.00                                               
_reflns_d_resolution_high  0.7692                                               
                                                                                
loop_                                                                           
 _space_group_symop_operation_xyz                                               
 'x, y, z'                                                                      
 '-x, y, -z+1/2'                                                                
 'x+1/2, y+1/2, z'                                                              
 '-x+1/2, y+1/2, -z+1/2'                                                        
 '-x, -y, -z'                                                                   
 'x, -y, z-1/2'                                                                 
 '-x+1/2, -y+1/2, -z'                                                           
 'x+1/2, -y+1/2, z-1/2'                                                         
                                                                                
_cell_length_a    21.7297                                                       
_cell_length_b     6.5797                                                       
_cell_length_c    10.2247                                                       
_cell_angle_alpha  90.000                                                       
_cell_angle_beta  100.058                                                       
_cell_angle_gamma  90.000                                                       
                                                                                
_shelx_F_squared_multiplier     1.000                                           
                                                                                
loop_                                                                           
 _refln_index_h                                                                 
 _refln_index_k                                                                 
 _refln_index_l                                                                 
 _refln_F_squared_calc                                                          
 _refln_F_squared_meas                                                          
 _refln_F_squared_sigma                                                         
 _refln_observed_status                                                         
   2   0   0        120.07        125.51         5.55 o                         
   4   0   0        352.71        449.69        17.51 o                         
   6   0   0       1194.10       1465.08        56.54 o                         
   8   0   0        229.86        372.24        17.64 o                         
  10   0   0       1150.35       1801.30        75.84 o                         
  12   0   0       1910.10       2219.57        85.77 o                         
  14   0   0       2347.98       2985.54        89.23 o                         
  16   0   0        472.21        538.62        16.75 o                         
  18   0   0         26.26         17.58         2.47 o                         
  20   0   0         59.76         40.33         4.44 o                         
  22   0   0         25.50         11.18         3.26 o                         
  24   0   0        394.21        446.46        30.18 o                         
  26   0   0         16.37         12.44         6.91 o                         
   1   1   0       3991.48       3168.41       207.08 o                         
   3   1   0       4001.68       3964.35       142.17 o                         
   5   1   0         92.16        104.46         4.31 o                         
   7   1   0      11469.86      12056.23       438.44 o                         
   9   1   0       1592.68       1729.23        58.55 o                         
  11   1   0       5863.21       6481.58       152.94 o                         
  13   1   0        920.56        969.50        23.15 o                         
  15   1   0        304.11        366.55         8.23 o                         
  17   1   0        721.33        716.57        16.47 o                         
  19   1   0         46.80         59.22         3.97 o                         
  21   1   0         65.80         65.52         4.26 o                         
  23   1   0         46.80         33.62         2.85 o                         
  25   1   0         27.27         22.28         3.20 o                         
  27   1   0         24.88         45.32        10.23 o                         
   0   2   0         84.92         75.26         5.12 o                         
   2   2   0          0.02          9.20         1.20 o                         
   4   2   0       3311.90       2891.44        86.09 o                         
   6   2   0      19009.17      20805.74       565.78 o                         
   8   2   0        792.95        852.24        19.08 o                         
  10   2   0       1689.82       1533.60        32.47 o                         
  12   2   0          0.63          2.78         1.11 o                         
  14   2   0         75.29         86.82         2.84 o                         
  16   2   0       2944.16       2872.53        67.87 o                         
  18   2   0       3746.84       3994.62       133.86 o                         
  20   2   0         60.21         56.51         4.52 o                         
  22   2   0        132.82        126.52         5.67 o                         
  24   2   0        109.32        132.82        11.63 o                         
   1   3   0       3344.47       3114.94        78.87 o                         
   3   3   0       8267.14       8675.45       219.00 o                         
   5   3   0       3290.75       3466.70        94.74 o                         
   7   3   0        552.34        534.09        12.23 o                         
   9   3   0        261.41        260.82         5.44 o                         
  11   3   0        499.77        429.14        10.02 o                         
  13   3   0         51.92         45.43         2.53 o                         
  15   3   0        216.01        205.66         6.85 o                         
  17   3   0         83.05         76.17         5.65 o                         
  19   3   0          1.83          3.87         8.57 o                         
  21   3   0          3.61          1.31         2.58 o                         
  23   3   0          0.93          0.26         2.13 o                         
  25   3   0        128.25        125.03         7.32 o                         
   0   4   0       3539.15       3742.06       125.35 o                         
   2   4   0       3697.76       3842.60        90.99 o                         
   4   4   0        418.78        440.28        10.32 o                         
   6   4   0        607.17        572.66        17.71 o                         
   8   4   0        736.86        771.56        19.72 o                         
  10   4   0         96.73         88.44         3.01 o                         
  12   4   0        433.67        418.02        10.60 o                         
  14   4   0         34.80         24.62         2.01 o                         
  16   4   0        205.86        193.78         6.77 o                         
  18   4   0         80.55         90.69         5.70 o                         
  20   4   0          0.87          0.34         2.38 o                         
  22   4   0         99.94        105.18         5.47 o                         
  24   4   0        142.21        134.08         8.08 o                         
   1   5   0         16.36          8.52         1.63 o                         
   3   5   0        415.70        431.26        11.85 o                         
   5   5   0        288.46        269.36         7.99 o                         
   7   5   0        265.20        257.44         7.24 o                         
   9   5   0         98.36         91.93         3.72 o                         
  11   5   0         18.74          6.69         1.74 o                         
  13   5   0         86.26         55.67         3.69 o                         
  15   5   0         14.30         12.16         1.96 o                         
  17   5   0          4.08          0.91         1.84 o                         
  19   5   0        346.68        396.02        14.25 o                         
  21   5   0        234.92        263.76        14.51 o                         
   0   6   0          6.79          5.33         3.41 o                         
   2   6   0        237.36        254.67        12.11 o                         
   4   6   0        427.27        421.64        13.75 o                         
   6   6   0        189.93        176.99         9.18 o                         
   8   6   0         24.19         24.56         2.69 o                         
  10   6   0         12.65         10.24         2.30 o                         
  12   6   0        390.89        493.09        25.49 o                         
  14   6   0         10.40         10.34         2.51 o                         
  16   6   0         24.66         20.60         2.85 o                         
  18   6   0         73.94         99.36         6.91 o                         
   1   7   0        292.11        372.30        13.80 o                         
   3   7   0         11.46          9.68         2.26 o                         
   5   7   0        264.07        289.95        10.24 o                         
   7   7   0         10.34         13.30         2.81 o                         
   9   7   0          5.71          3.71         2.39 o                         
  11   7   0         31.54         29.20         3.30 o                         
  13   7   0         57.62         62.16         4.70 o                         
  15   7   0         68.20         68.72         5.43 o                         
   0   8   0          1.16         -2.76         6.63 o                         
   2   8   0         49.55         61.47         7.20 o                         
   4   8   0          1.77         -1.80         3.46 o                         
   6   8   0         13.27         12.62         3.40 o                         
   8   8   0          1.00          2.47         2.24 o                         
 -27   1   1          3.17          1.90         5.04 o                         
 -25   1   1          7.08          0.93         2.88 o                         
 -23   1   1        141.18        125.23         6.05 o                         
 -21   1   1         13.10          9.58         2.56 o                         
 -19   1   1        265.09        296.12         9.94 o                         
 -17   1   1          2.96          3.28         1.83 o                         
 -15   1   1        373.94        435.64         9.69 o                         
 -13   1   1          1.20          0.73         0.90 o                         
 -11   1   1        780.95        884.34        18.87 o                         
  -9   1   1       1321.63       1169.88        32.05 o                         
  -7   1   1       7749.80       7214.69       295.98 o                         
  -5   1   1       4596.10       4185.73       113.73 o                         
  -3   1   1        395.80        312.17        10.60 o                         
  -1   1   1       5363.23       4753.30       223.93 o                         
   1   1   1       3253.56       2991.42        99.58 o                         
   3   1   1      17826.59      17576.60       676.75 o                         
   5   1   1         16.47         23.44         1.06 o                         
   7   1   1          4.04          1.85         0.84 o                         
   9   1   1        311.71        275.50         8.76 o                         
  11   1   1          3.21          2.74         0.86 o                         
  13   1   1       3779.63       4520.57        95.36 o                         
  15   1   1         22.17         25.01         1.88 o                         
  17   1   1         83.19         87.11         4.17 o                         
  19   1   1       3001.74       3622.19        98.89 o                         
  21   1   1         23.51         12.87         3.48 o                         
  23   1   1          0.46         -1.62         2.56 o                         
  25   1   1         14.50          7.44         4.87 o                         
  27   1   1          3.27         -1.67         8.15 o                         
 -26   2   1         29.40         14.81        10.09 o                         
 -24   2   1         31.33         26.81         4.42 o                         
 -22   2   1         51.76         33.90         3.48 o                         
 -20   2   1         16.62          9.62         2.46 o                         
 -18   2   1       1515.91       1563.54        39.87 o                         
 -16   2   1         80.49         69.11         3.69 o                         
 -14   2   1        703.40        639.67        16.64 o                         
 -12   2   1         62.68         68.89         2.33 o                         
 -10   2   1        287.64        234.07         5.06 o                         
  -8   2   1         28.09         33.00         1.59 o                         
  -6   2   1         25.87         25.33         2.06 o                         
  -4   2   1        574.46        527.77        20.54 o                         
  -2   2   1         73.87         52.01         4.84 o                         
   0   2   1         76.98         56.44         3.73 o                         
   2   2   1          2.80          9.48         1.45 o                         
   4   2   1       2035.71       2064.53        97.56 o                         
   6   2   1       1883.53       2034.53        48.16 o                         
   8   2   1       2191.37       2292.00        46.21 o                         
  10   2   1        395.19        402.91         8.79 o                         
  12   2   1        230.64        205.53         5.18 o                         
  14   2   1        889.40        961.11        21.77 o                         
  16   2   1       2039.94       2126.67        63.98 o                         
  18   2   1        512.10        568.24        19.94 o                         
  20   2   1          9.08         -0.83         9.40 o                         
  22   2   1          0.66          1.99         2.19 o                         
  24   2   1         36.69         32.15         5.56 o                         
  26   2   1          3.41         15.75         6.08 o                         
 -25   3   1         15.03         16.21         2.48 o                         
 -23   3   1         87.13         87.75         4.72 o                         
 -21   3   1          4.64          2.21         1.95 o                         
 -19   3   1          2.53          5.57         2.01 o                         
 -17   3   1        688.75        740.73        22.84 o                         
 -15   3   1        238.83        210.51         7.36 o                         
 -13   3   1          0.23          1.06         1.61 o                         
 -11   3   1          0.02          0.99         1.15 o                         
  -9   3   1        102.18         95.95         3.03 o                         
  -7   3   1         65.91         67.75         2.29 o                         
  -5   3   1       6841.26       7745.93       172.21 o                         
  -3   3   1       2742.43       2756.68        65.09 o                         
  -1   3   1         79.68         96.60         3.32 o                         
   1   3   1       4126.49       3863.32       105.34 o                         
   3   3   1        180.30        217.64         7.14 o                         
   5   3   1        930.69        922.28        25.48 o                         
   7   3   1         98.72         83.09         2.63 o                         
   9   3   1        531.17        480.48        10.01 o                         
  11   3   1       1889.61       1922.56        43.00 o                         
  13   3   1        104.74         99.33         3.75 o                         
  15   3   1        134.38        107.28         4.72 o                         
  17   3   1        272.72        252.30         9.66 o                         
  19   3   1         68.77         58.39         4.51 o                         
  21   3   1         21.34         10.82         2.48 o                         
  23   3   1         54.67         46.04         5.11 o                         
  25   3   1          2.82          1.68         2.28 o                         
 -24   4   1         11.74         -0.66         3.07 o                         
 -22   4   1          7.04          1.51         2.20 o                         
 -20   4   1        127.54        127.44         6.03 o                         
 -18   4   1         10.94          8.39         2.07 o                         
 -16   4   1        471.12        507.24        14.90 o                         
 -14   4   1        193.15        180.58         6.80 o                         
 -12   4   1         50.43         47.54         2.99 o                         
 -10   4   1        947.86        923.33        25.05 o                         
  -8   4   1        823.91        892.89        23.10 o                         
  -6   4   1       1659.79       1852.44        47.22 o                         
  -4   4   1         77.92         65.40         2.77 o                         
  -2   4   1         11.70          7.11         1.12 o                         
   0   4   1        221.19        186.86         5.22 o                         
   2   4   1         43.48         51.19         2.83 o                         
   4   4   1         17.81          6.44         1.32 o                         
   6   4   1        429.58        427.56        10.04 o                         
   8   4   1         82.96         59.83         2.52 o                         
  10   4   1         38.15         25.70         1.91 o                         
  12   4   1        142.72        118.69         4.52 o                         
  14   4   1          1.11         -0.11         1.90 o                         
  16   4   1         70.38         66.56         3.55 o                         
  18   4   1         34.67         25.09         2.71 o                         
  20   4   1          0.01         -0.28         4.70 o                         
  22   4   1        318.26        460.45        16.46 o                         
  24   4   1         16.48         16.87         2.29 o                         
 -21   5   1        205.99        279.80        13.47 o                         
 -19   5   1        237.98        249.62         9.81 o                         
 -17   5   1         73.21         89.31         4.83 o                         
 -15   5   1         24.07         21.07         2.99 o                         
 -13   5   1        167.13        123.56         7.03 o                         
 -11   5   1        156.17        171.16         6.64 o                         
  -9   5   1        103.86        109.15         6.01 o                         
  -7   5   1        719.68        671.58        17.75 o                         
  -5   5   1        642.18        622.53        16.55 o                         
  -3   5   1        295.80        280.33         6.81 o                         
  -1   5   1          0.74          0.72         1.60 o                         
   1   5   1        190.92        188.21         6.09 o                         
   3   5   1          0.51          0.23         1.54 o                         
   5   5   1          2.55          4.55         1.51 o                         
   7   5   1        145.31        149.14         5.19 o                         
   9   5   1         96.35         84.34         3.38 o                         
  11   5   1          6.67          0.92         1.71 o                         
  13   5   1         34.22         21.76         2.52 o                         
  15   5   1         56.31         51.71         4.08 o                         
  17   5   1          3.31          3.12         2.76 o                         
  19   5   1          1.20          0.55         2.40 o                         
  21   5   1        217.41        272.13        12.51 o                         
 -20   6   1          2.61          6.42         2.43 o                         
 -18   6   1          2.51          3.42         2.14 o                         
 -16   6   1         67.95         69.29         6.02 o                         
 -14   6   1         12.67         14.70         2.06 o                         
 -12   6   1          7.49          3.00         2.08 o                         
 -10   6   1         64.66         56.39         5.54 o                         
  -8   6   1          1.28          1.62         2.25 o                         
  -6   6   1         23.97         16.71         3.67 o                         
  -4   6   1         61.32         38.24         4.04 o                         
  -2   6   1       1194.37       1263.96        38.63 o                         
   0   6   1        861.69        906.45        25.56 o                         
   2   6   1        138.78        117.59         5.52 o                         
   4   6   1        355.83        365.86        11.30 o                         
   6   6   1          5.78          3.66         2.13 o                         
   8   6   1        470.93        462.73        14.64 o                         
  10   6   1          1.65         -0.70         1.78 o                         
  12   6   1         16.35          9.46         2.10 o                         
  14   6   1          0.61          1.83         2.51 o                         
  16   6   1          0.29          1.67         2.27 o                         
  18   6   1         63.51         69.45         6.17 o                         
 -15   7   1          4.54          0.86         3.05 o                         
 -13   7   1         16.93         15.75         4.23 o                         
 -11   7   1          6.74         15.88         2.61 o                         
  -9   7   1          9.51          7.51         2.53 o                         
  -7   7   1         22.02         14.22         2.18 o                         
  -5   7   1         65.50         68.03         4.24 o                         
  -3   7   1        544.49        695.16        21.76 o                         
  -1   7   1          0.83         -1.85         2.08 o                         
   1   7   1          8.65          7.20         4.39 o                         
   3   7   1         67.15         73.88         5.88 o                         
   5   7   1         58.72         32.64         6.26 o                         
   7   7   1          6.74          7.26         2.26 o                         
   9   7   1          3.66          3.52         2.21 o                         
  11   7   1         41.79         54.73         4.63 o                         
  13   7   1          0.13          1.51         2.18 o                         
  15   7   1          0.16          6.09         4.28 o                         
  -8   8   1          4.95          4.68         2.32 o                         
  -6   8   1          2.00          6.78         2.91 o                         
  -4   8   1          0.30         -2.07         3.75 o                         
  -2   8   1         30.39         33.94         4.03 o                         
   0   8   1         26.01         18.42         3.62 o                         
   2   8   1         48.13         59.43         5.92 o                         
   4   8   1         46.46         40.76         7.32 o                         
   6   8   1          2.33          5.08         2.25 o                         
   8   8   1          2.92          3.71         2.40 o                         
 -28   0   2          3.33         -2.74         3.65 o                         
 -26   0   2         27.44         29.74         4.26 o                         
 -24   0   2        149.41        150.06         9.50 o                         
 -22   0   2         10.42         -2.76         4.14 o                         
 -20   0   2        379.25        370.67        19.33 o                         
 -18   0   2         36.02         42.63         5.94 o                         
 -16   0   2       5289.08       5632.15       153.53 o                         
 -14   0   2        757.88        805.04        22.34 o                         
 -12   0   2      20710.09      23998.91       651.80 o                         
 -10   0   2       5024.68       5398.51       179.56 o                         
  -8   0   2       3250.35       2947.58       113.53 o                         
  -6   0   2      10958.85       9956.04       383.40 o                         
  -4   0   2       5430.49       4638.88       178.83 o                         
  -2   0   2       9064.79       8371.54       248.81 o                         
   0   0   2       1820.77       1598.98        61.67 o                         
   2   0   2      10768.97       9431.52       604.88 o                         
   4   0   2       1136.30       1400.98        54.19 o                         
   6   0   2       1393.22       1905.55       103.50 o                         
   8   0   2        312.65        669.42        26.07 o                         
  10   0   2        666.87        872.14        33.75 o                         
  12   0   2      18093.21      25620.11       830.05 o                         
  14   0   2        101.73        117.40         4.30 o                         
  16   0   2        111.26        119.15         6.74 o                         
  18   0   2       1452.40       1761.31        76.50 o                         
  20   0   2       1131.55       1288.74        61.98 o                         
  22   0   2        557.71        818.64        99.60 o                         
  24   0   2         39.65         30.68         7.19 o                         
  26   0   2         36.87         38.14         7.74 o                         
 -27   1   2          1.15          0.00         2.31 o                         
 -25   1   2          2.46          0.62         2.46 o                         
 -23   1   2        178.76        180.09         8.52 o                         
 -21   1   2        123.34        108.30         8.40 o                         
 -19   1   2         34.53         43.33         3.96 o                         
 -17   1   2        597.59        608.64        14.09 o                         
 -15   1   2        177.91        163.00         4.38 o                         
 -13   1   2          0.04          1.84         1.08 o                         
 -11   1   2        332.89        298.41         6.98 o                         
  -9   1   2       4749.26       4701.92       194.97 o                         
  -7   1   2        297.55        230.75         7.21 o                         
  -5   1   2        371.23        301.25         9.21 o                         
  -3   1   2        893.06        679.79        33.02 o                         
  -1   1   2       5875.89       5291.34       208.20 o                         
   1   1   2      53175.69      43106.43      1660.85 o                         
   3   1   2       8624.31       9063.33       228.39 o                         
   5   1   2      19590.32      21477.38       488.01 o                         
   7   1   2       3880.89       4277.50       100.48 o                         
   9   1   2        453.33        453.17         9.79 o                         
  11   1   2          4.88          6.37         0.95 o                         
  13   1   2          4.43          7.11         1.26 o                         
  15   1   2        243.96        293.26         8.82 o                         
  17   1   2         49.89         61.84         4.27 o                         
  19   1   2       2158.87       2864.13       110.10 o                         
  21   1   2        136.42        159.97        17.14 o                         
  23   1   2          0.69          1.25         2.55 o                         
  25   1   2         23.64         36.27         5.35 o                         
 -26   2   2         25.21         17.94         2.50 o                         
 -24   2   2        119.84        108.38         6.54 o                         
 -22   2   2        684.81        823.44        32.91 o                         
 -20   2   2          0.20          0.21         2.67 o                         
 -18   2   2        825.64        795.81        22.31 o                         
 -16   2   2        561.04        549.86        12.81 o                         
 -14   2   2        206.04        189.18         5.30 o                         
 -12   2   2        269.37        298.67         6.74 o                         
 -10   2   2         75.00         85.29         3.22 o                         
  -8   2   2         11.23          5.12         0.89 o                         
  -6   2   2      12112.60      11184.46       402.57 o                         
  -4   2   2       3571.94       3493.66       116.45 o                         
  -2   2   2        717.56        717.63        28.01 o                         
   0   2   2       2400.68       2408.96        93.07 o                         
   2   2   2      27608.70      28413.77      1094.83 o                         
   4   2   2       3498.66       3433.42        93.35 o                         
   6   2   2       4098.26       3903.89        86.70 o                         
   8   2   2       3152.80       3028.53        56.03 o                         
  10   2   2         30.01         22.32         1.73 o                         
  12   2   2        874.86        881.37        22.61 o                         
  14   2   2          3.47          2.45         1.52 o                         
  16   2   2         97.20        115.86         5.10 o                         
  18   2   2        314.29        275.69         9.68 o                         
  20   2   2         39.22         28.52         3.73 o                         
  22   2   2         32.53         22.83         3.52 o                         
  24   2   2          0.52         -2.02         2.82 o                         
 -25   3   2          9.50         13.09         4.09 o                         
 -23   3   2          0.75         -0.28         2.51 o                         
 -21   3   2         41.54         30.93         3.58 o                         
 -19   3   2         42.31         34.84         3.78 o                         
 -17   3   2        214.59        244.22         7.79 o                         
 -15   3   2       4280.77       4422.81       120.99 o                         
 -13   3   2        943.11        870.57        18.88 o                         
 -11   3   2         17.37         13.59         1.27 o                         
  -9   3   2         99.83         92.59         3.32 o                         
  -7   3   2        411.27        484.51        11.22 o                         
  -5   3   2        218.68        209.44         6.55 o                         
  -3   3   2       2941.93       3266.45        77.21 o                         
  -1   3   2        767.26        744.12        20.81 o                         
   1   3   2       1726.97       1504.93        41.20 o                         
   3   3   2          0.03          2.96         0.98 o                         
   5   3   2         73.50         88.72         3.40 o                         
   7   3   2         96.66         83.56         2.48 o                         
   9   3   2       1475.34       1449.94        32.48 o                         
  11   3   2        624.46        581.18        15.17 o                         
  13   3   2         24.72         19.19         2.11 o                         
  15   3   2        309.39        295.24         9.02 o                         
  17   3   2        265.96        264.69        10.01 o                         
  19   3   2         44.62         50.32         4.19 o                         
  21   3   2         55.02         35.52         3.92 o                         
  23   3   2          7.26         10.51         2.84 o                         
 -22   4   2         33.92         40.93         5.31 o                         
 -20   4   2        222.19        216.40         8.77 o                         
 -18   4   2        477.21        520.94        16.53 o                         
 -16   4   2       1094.97       1190.66        33.17 o                         
 -14   4   2        266.98        256.51         8.26 o                         
 -12   4   2        162.72        170.37         8.24 o                         
 -10   4   2        169.76        150.82         5.60 o                         
  -8   4   2         12.32          9.90         1.65 o                         
  -6   4   2        872.39        926.95        22.42 o                         
  -4   4   2        993.42       1014.94        23.00 o                         
  -2   4   2        849.57        821.67        18.69 o                         
   0   4   2       1012.67       1033.62        22.15 o                         
   2   4   2         19.17         15.62         1.37 o                         
   4   4   2         46.17         37.14         2.40 o                         
   6   4   2          1.95          4.56         1.18 o                         
   8   4   2         69.21         67.46         3.23 o                         
  10   4   2        758.48        768.72        18.65 o                         
  12   4   2        466.21        461.71        13.32 o                         
  14   4   2        853.74        823.25        21.42 o                         
  16   4   2         19.45          5.51         4.12 o                         
  18   4   2        186.06        216.97         8.52 o                         
  20   4   2          1.07         -0.47         1.95 o                         
  22   4   2         82.59         92.59        12.03 o                         
 -21   5   2         24.51         28.25         4.25 o                         
 -19   5   2         52.57         53.01         5.23 o                         
 -17   5   2         80.26         66.12         4.28 o                         
 -15   5   2         13.55         14.01         2.38 o                         
 -13   5   2          6.51          4.97         2.06 o                         
 -11   5   2          7.94          3.83         1.98 o                         
  -9   5   2        398.83        391.94        14.29 o                         
  -7   5   2        376.64        390.38        15.17 o                         
  -5   5   2         36.89         24.82         2.30 o                         
  -3   5   2         39.74         35.80         2.91 o                         
  -1   5   2         76.38         64.88         2.83 o                         
   1   5   2        158.93        149.33         5.20 o                         
   3   5   2       1542.05       1582.21        43.86 o                         
   5   5   2         17.95         14.48         1.77 o                         
   7   5   2        520.37        539.40        13.52 o                         
   9   5   2        456.58        440.70        11.23 o                         
  11   5   2        174.91        110.89         4.36 o                         
  13   5   2        515.81        562.18        20.20 o                         
  15   5   2        145.42        143.43         6.62 o                         
  17   5   2         25.04         30.36         3.78 o                         
  19   5   2          8.92         11.60         2.60 o                         
  21   5   2         25.33         18.40         2.67 o                         
 -20   6   2         35.20         44.66         5.58 o                         
 -18   6   2          7.83          5.01         2.41 o                         
 -16   6   2         32.15         25.63         2.99 o                         
 -14   6   2        119.75        145.86         9.45 o                         
 -12   6   2         23.86         29.10         3.51 o                         
 -10   6   2         12.65         10.24         2.07 o                         
  -8   6   2        117.07        110.56         5.64 o                         
  -6   6   2         77.00         46.07         4.49 o                         
  -4   6   2          0.21         -2.76         3.08 o                         
  -2   6   2          0.00         -0.39         2.17 o                         
   0   6   2       1754.61       1875.03        48.22 o                         
   2   6   2          3.02          5.63         1.93 o                         
   4   6   2         19.82         13.07         2.00 o                         
   6   6   2        196.88        193.53         6.39 o                         
   8   6   2         50.99         37.79         3.15 o                         
  10   6   2         40.68         44.10         3.74 o                         
  12   6   2         44.83         44.44         2.92 o                         
  14   6   2         26.04         15.58         2.53 o                         
  16   6   2         43.80         30.16         3.54 o                         
  18   6   2         10.98          8.05         2.18 o                         
 -15   7   2          2.14         -1.03         2.26 o                         
 -13   7   2         12.17          6.97         2.42 o                         
 -11   7   2         72.20         72.22         6.17 o                         
  -9   7   2          9.73         11.83         2.19 o                         
  -7   7   2         15.79         23.99         3.07 o                         
  -5   7   2         57.23         37.86         5.93 o                         
  -3   7   2         97.42         97.49         7.36 o                         
  -1   7   2          5.75          2.06         2.65 o                         
   1   7   2         21.16         17.84         4.87 o                         
   3   7   2        332.69        344.87        15.16 o                         
   5   7   2         20.05         17.39         2.62 o                         
   7   7   2         75.25         67.87         4.19 o                         
   9   7   2         13.92         16.40         4.30 o                         
  11   7   2          2.74          5.54         1.99 o                         
  13   7   2          0.24         -2.34         2.43 o                         
  -8   8   2          1.67          1.60         6.08 o                         
  -6   8   2         19.92         13.27         3.39 o                         
  -4   8   2         11.53          3.66         3.47 o                         
  -2   8   2         27.85         33.00         4.38 o                         
   0   8   2          2.57          2.54         3.17 o                         
   2   8   2          0.51         -1.75         2.67 o                         
   4   8   2        140.89        147.74        11.68 o                         
   6   8   2        293.14        400.99        31.27 o                         
   8   8   2         18.99         11.58         2.59 o                         
 -27   1   3          0.18          4.76         3.63 o                         
 -25   1   3          9.12          5.54         2.95 o                         
 -23   1   3          0.70          2.17         1.89 o                         
 -21   1   3        693.53        670.63        45.81 o                         
 -19   1   3        125.41        118.42         5.05 o                         
 -17   1   3         35.98         51.89         3.00 o                         
 -15   1   3        102.78        100.85         4.02 o                         
 -13   1   3        192.56        224.01         5.59 o                         
 -11   1   3       1666.64       1697.77        47.09 o                         
  -9   1   3        163.62        163.65         5.84 o                         
  -7   1   3        467.16        398.33        11.18 o                         
  -5   1   3        895.48        808.58        24.36 o                         
  -3   1   3      17615.29      16957.02       615.33 o                         
  -1   1   3        108.41         96.38         3.04 o                         
   1   1   3      18419.97      19321.29       429.02 o                         
   3   1   3      20656.71      21157.03       469.96 o                         
   5   1   3       5671.75       6013.80       151.75 o                         
   7   1   3       8741.23       8779.87       168.73 o                         
   9   1   3        610.64        593.51        11.66 o                         
  11   1   3        282.97        342.49         7.01 o                         
  13   1   3          0.44          4.48         1.21 o                         
  15   1   3         54.49         37.75         3.30 o                         
  17   1   3        168.97        191.39         8.83 o                         
  19   1   3         58.75         77.31         5.17 o                         
  21   1   3       1397.58       1883.66       130.53 o                         
  23   1   3          1.15         -0.04         2.81 o                         
  25   1   3         17.06         39.47        10.09 o                         
 -26   2   3          1.44          8.13         3.13 o                         
 -24   2   3          5.04          6.06         3.67 o                         
 -22   2   3         14.47         10.18         2.15 o                         
 -20   2   3          0.46          1.94         2.25 o                         
 -18   2   3         21.46         15.06         2.13 o                         
 -16   2   3          1.73          1.76         1.40 o                         
 -14   2   3         20.64         12.64         1.42 o                         
 -12   2   3        535.64        523.34        12.81 o                         
 -10   2   3         61.62         58.61         2.33 o                         
  -8   2   3         22.14         15.04         1.26 o                         
  -6   2   3       4505.09       4049.74       101.86 o                         
  -4   2   3       2878.28       2826.36        76.99 o                         
  -2   2   3        107.11         85.79         4.24 o                         
   0   2   3        602.24        465.17        18.39 o                         
   2   2   3       6857.79       6500.73       144.40 o                         
   4   2   3      11580.52      11921.84       251.28 o                         
   6   2   3        961.99        943.11        17.63 o                         
   8   2   3        607.08        616.58        13.29 o                         
  10   2   3        150.65        143.16         3.60 o                         
  12   2   3        219.66        253.11         6.68 o                         
  14   2   3        334.02        333.90         9.11 o                         
  16   2   3        227.29        265.66         9.05 o                         
  18   2   3         58.43         42.30         3.92 o                         
  20   2   3          0.05         -2.06         2.06 o                         
  22   2   3         10.15          6.91         3.78 o                         
  24   2   3         92.96         99.58         8.98 o                         
 -25   3   3         10.12          2.55         3.33 o                         
 -23   3   3         13.44          5.28         2.33 o                         
 -21   3   3         54.04         53.34         4.22 o                         
 -19   3   3        123.25        118.28         5.52 o                         
 -17   3   3       2033.89       2124.95        54.15 o                         
 -15   3   3        374.55        415.31        11.24 o                         
 -13   3   3       2167.25       2087.80        42.21 o                         
 -11   3   3        511.67        498.91        10.15 o                         
  -9   3   3        262.13        239.13         5.46 o                         
  -7   3   3        557.97        738.61        16.79 o                         
  -5   3   3       2546.82       2503.98        55.59 o                         
  -3   3   3       3165.50       3626.29        91.60 o                         
  -1   3   3         15.95         28.84         2.43 o                         
   1   3   3          5.04         10.02         1.31 o                         
   3   3   3        816.35        800.72        20.55 o                         
   5   3   3        576.70        593.68        12.61 o                         
   7   3   3        246.20        202.28         5.14 o                         
   9   3   3        102.06         95.17         2.94 o                         
  11   3   3          0.57          2.39         1.32 o                         
  13   3   3        208.47        238.99         6.90 o                         
  15   3   3        932.09        937.80        26.25 o                         
  17   3   3         44.54         97.84        21.28 o                         
  19   3   3          1.24          0.10         1.90 o                         
  21   3   3         67.72         62.81         4.71 o                         
  23   3   3        145.18        196.27        21.02 o                         
 -24   4   3         40.34         27.91         9.67 o                         
 -22   4   3         11.64         11.83         2.44 o                         
 -20   4   3         11.58          5.33         2.09 o                         
 -18   4   3        897.72       1042.74        31.77 o                         
 -16   4   3        477.43        517.74        16.42 o                         
 -14   4   3         31.99         20.85         2.19 o                         
 -12   4   3        229.50        238.38         7.91 o                         
 -10   4   3         26.10         19.00         2.76 o                         
  -8   4   3        601.78        590.02        13.10 o                         
  -6   4   3          3.12          4.17         1.55 o                         
  -4   4   3        456.33        453.89        12.09 o                         
  -2   4   3       3468.83       3637.18        91.65 o                         
   0   4   3        864.69        880.19        22.73 o                         
   2   4   3          0.05          0.03         1.57 o                         
   4   4   3         39.09         29.94         2.46 o                         
   6   4   3       1289.23       1367.55        32.74 o                         
   8   4   3         85.87         92.18         3.47 o                         
  10   4   3         14.46         11.67         1.31 o                         
  12   4   3        232.30        292.94         8.32 o                         
  14   4   3         29.47          7.22         1.75 o                         
  16   4   3         86.08         68.54         4.75 o                         
  18   4   3         93.17         93.01         4.66 o                         
  20   4   3          3.00          4.89         2.06 o                         
  22   4   3         25.14         21.42         2.41 o                         
 -21   5   3          9.41         14.52         2.48 o                         
 -19   5   3         10.30          5.47         2.27 o                         
 -17   5   3         15.35         14.07         2.18 o                         
 -15   5   3          0.10         -0.32         2.10 o                         
 -13   5   3          0.62          2.91         2.94 o                         
 -11   5   3         23.40         21.20         2.26 o                         
  -9   5   3        111.65        131.42         8.17 o                         
  -7   5   3          3.51          5.13         1.92 o                         
  -5   5   3          0.07          7.81         2.26 o                         
  -3   5   3         20.89         20.60         1.93 o                         
  -1   5   3       4020.22       4372.31       119.23 o                         
   1   5   3        461.88        458.93        14.88 o                         
   3   5   3        708.30        689.76        21.65 o                         
   5   5   3        509.31        528.38        13.28 o                         
   7   5   3        227.85        236.14         6.93 o                         
   9   5   3          2.37          2.08         1.81 o                         
  11   5   3         32.25         25.14         3.43 o                         
  13   5   3         75.77         81.43         4.08 o                         
  15   5   3         12.16          7.82         2.25 o                         
  17   5   3         38.98         24.74         2.95 o                         
  19   5   3          0.55         -1.26         2.62 o                         
 -18   6   3          1.05          2.60         2.85 o                         
 -16   6   3          4.40          1.54         2.15 o                         
 -14   6   3         53.05         74.42         5.98 o                         
 -12   6   3        433.98        487.71        19.87 o                         
 -10   6   3          0.33          0.26         2.74 o                         
  -8   6   3        157.54        192.09         9.56 o                         
  -6   6   3         51.77         34.52         2.92 o                         
  -4   6   3        330.81        313.02        10.31 o                         
  -2   6   3        186.88        164.22         6.36 o                         
   0   6   3        393.23        400.75        15.10 o                         
   2   6   3        138.52        134.78         5.44 o                         
   4   6   3         18.17         13.12         2.00 o                         
   6   6   3         25.47         15.12         2.46 o                         
   8   6   3          2.43          0.94         1.75 o                         
  10   6   3         81.35         79.70         4.03 o                         
  12   6   3          6.86          5.14         1.98 o                         
  14   6   3          3.68          3.28         1.82 o                         
  16   6   3         69.94         72.83         5.20 o                         
 -15   7   3         12.07         10.46         2.83 o                         
 -13   7   3         30.33         33.88         5.14 o                         
 -11   7   3         19.97         19.11         2.67 o                         
  -9   7   3         17.33          9.32         3.12 o                         
  -7   7   3          0.12          0.38         2.93 o                         
  -5   7   3         13.66          8.72         3.38 o                         
  -3   7   3          9.51          2.98         3.21 o                         
  -1   7   3          0.48          0.83         2.47 o                         
   1   7   3          0.02          2.45         2.19 o                         
   3   7   3         21.88         25.20         2.31 o                         
   5   7   3         42.72         29.64         3.63 o                         
   7   7   3         22.65         16.73         2.76 o                         
   9   7   3         54.13         55.29         4.82 o                         
  11   7   3         23.37         25.06         5.17 o                         
  13   7   3          0.69          0.30         2.35 o                         
  -8   8   3          4.71          4.22         2.86 o                         
  -6   8   3          2.69          8.30         3.19 o                         
  -4   8   3          4.80          7.88         9.26 o                         
  -2   8   3         13.88          6.55         3.25 o                         
   0   8   3          0.00         -1.39         3.37 o                         
   2   8   3          2.42          6.67         3.47 o                         
   4   8   3         10.91         15.81         3.31 o                         
   6   8   3          0.43          1.11         3.91 o                         
 -26   0   4          8.73         -1.66         4.70 o                         
 -24   0   4          1.29         -1.65         2.57 o                         
 -22   0   4        743.84        674.08        49.35 o                         
 -20   0   4         69.43         51.65         4.68 o                         
 -18   0   4        156.97        102.49         5.45 o                         
 -16   0   4          5.52          8.45         2.42 o                         
 -14   0   4        469.49        489.66        15.31 o                         
 -12   0   4         17.09          5.01         1.44 o                         
 -10   0   4        765.19        789.71        23.93 o                         
  -8   0   4        118.56         74.65         4.00 o                         
  -6   0   4          8.37          9.76         1.78 o                         
  -4   0   4      22299.14      22440.96       863.69 o                         
  -2   0   4       6561.13       6224.05       294.02 o                         
   0   0   4      18500.55      18599.35       620.67 o                         
   2   0   4        174.50        157.80         5.74 o                         
   4   0   4        313.59        283.00         7.00 o                         
   6   0   4       6306.44       6430.31       151.21 o                         
   8   0   4        119.24        109.40         5.22 o                         
  10   0   4       1450.89       1499.46        58.26 o                         
  12   0   4        759.40        780.05        23.92 o                         
  14   0   4        524.08        532.13        21.33 o                         
  16   0   4         35.38         24.96         3.99 o                         
  18   0   4        146.35        169.04        10.07 o                         
  20   0   4       2267.33       3063.14       222.60 o                         
  22   0   4        211.56        220.54        12.70 o                         
  24   0   4        780.50       1262.03        87.95 o                         
 -27   1   4          1.06          6.15         2.85 o                         
 -25   1   4          5.74          3.40         2.29 o                         
 -23   1   4         28.04         24.16         2.28 o                         
 -21   1   4        187.01        178.21         9.26 o                         
 -19   1   4          3.84          6.52         1.91 o                         
 -17   1   4          1.08          2.76         1.56 o                         
 -15   1   4        892.55        924.13        21.02 o                         
 -13   1   4        236.38        232.57         8.82 o                         
 -11   1   4        158.21        177.91         4.13 o                         
  -9   1   4        164.58        154.64         3.98 o                         
  -7   1   4       3266.00       3089.19        73.17 o                         
  -5   1   4       3633.80       3291.19        90.83 o                         
  -3   1   4       1282.10       1214.85        33.25 o                         
  -1   1   4       1720.52       1950.52        53.31 o                         
   1   1   4       1299.46       1263.67        28.25 o                         
   3   1   4       1839.38       1581.73        27.34 o                         
   5   1   4        329.48        332.66         7.14 o                         
   7   1   4        349.07        310.47         6.91 o                         
   9   1   4        411.42        460.73         9.60 o                         
  11   1   4         97.07         92.53         2.80 o                         
  13   1   4       1799.26       1908.22        42.76 o                         
  15   1   4         55.61         51.45         3.47 o                         
  17   1   4          5.27          3.41         1.83 o                         
  19   1   4        102.54        107.63         6.49 o                         
  21   1   4        438.51        531.02        27.74 o                         
  23   1   4         24.13         17.84         2.81 o                         
 -26   2   4          4.54          5.30         2.62 o                         
 -24   2   4          0.11         -2.45         2.51 o                         
 -22   2   4        141.99        152.50         6.88 o                         
 -20   2   4         86.81         81.77         5.41 o                         
 -18   2   4         61.04         49.74         3.78 o                         
 -16   2   4        284.72        265.94         8.26 o                         
 -14   2   4        269.86        257.46         6.53 o                         
 -12   2   4        265.01        287.29         6.33 o                         
 -10   2   4       4907.83       5119.49       108.13 o                         
  -8   2   4        521.81        587.42        13.43 o                         
  -6   2   4       1232.71       1215.78        32.63 o                         
  -4   2   4       3381.66       3902.97       109.39 o                         
  -2   2   4       2437.77       2554.32        60.22 o                         
   0   2   4         58.08         57.53         1.91 o                         
   2   2   4        902.37        782.13        15.26 o                         
   4   2   4       2837.51       2851.71        52.82 o                         
   6   2   4       5583.27       5454.42        97.28 o                         
   8   2   4        188.00        211.73         5.54 o                         
  10   2   4        190.18        148.75         3.96 o                         
  12   2   4        813.20        742.12        16.96 o                         
  14   2   4        596.39        550.96        15.69 o                         
  16   2   4       1271.11       1242.33        34.43 o                         
  18   2   4        330.34        365.27        12.14 o                         
  20   2   4          0.98          3.34         2.60 o                         
  22   2   4          8.84          4.97         2.67 o                         
  24   2   4          1.11          3.27         2.46 o                         
 -25   3   4          8.66          2.00         4.18 o                         
 -23   3   4          7.37         11.03         2.36 o                         
 -21   3   4        153.83        160.09         6.90 o                         
 -19   3   4         37.08         22.94         2.52 o                         
 -17   3   4        226.73        222.50         8.14 o                         
 -15   3   4       1513.57       1649.05        39.38 o                         
 -13   3   4        686.45        716.29        17.52 o                         
 -11   3   4          0.18          6.32         2.30 o                         
  -9   3   4          7.49          4.98         1.63 o                         
  -7   3   4        134.91        123.08         3.40 o                         
  -5   3   4        695.69        802.30        16.47 o                         
  -3   3   4       2119.07       2188.08        48.79 o                         
  -1   3   4       1973.56       2061.20        45.95 o                         
   1   3   4        207.49        209.06         4.95 o                         
   3   3   4       2122.72       2189.59        44.29 o                         
   5   3   4        455.41        430.64         9.07 o                         
   7   3   4          2.22          3.75         1.07 o                         
   9   3   4        178.89        170.94         4.93 o                         
  11   3   4          0.22         -0.59         1.43 o                         
  13   3   4         22.80         19.63         1.79 o                         
  15   3   4        569.45        559.25        14.83 o                         
  17   3   4         48.29         54.90         4.00 o                         
  19   3   4        250.95        277.36        10.95 o                         
  21   3   4         77.69         79.80         6.97 o                         
  23   3   4         12.26         12.13         2.59 o                         
 -24   4   4          9.90         10.22         5.25 o                         
 -22   4   4         23.01         14.94         3.31 o                         
 -20   4   4         36.67         28.11         5.39 o                         
 -18   4   4         38.90         25.25         2.49 o                         
 -16   4   4         10.74         11.79         2.15 o                         
 -14   4   4        786.52        886.07        27.17 o                         
 -12   4   4         13.83         11.44         1.87 o                         
 -10   4   4        256.48        259.98         6.78 o                         
  -8   4   4        462.53        497.26        12.44 o                         
  -6   4   4        875.82        986.94        22.44 o                         
  -4   4   4        357.28        366.61         9.37 o                         
  -2   4   4        449.55        466.30        11.01 o                         
   0   4   4       1065.28       1141.32        27.32 o                         
   2   4   4       2554.71       2606.97        55.15 o                         
   4   4   4        161.46        158.97         5.06 o                         
   6   4   4         11.60          7.78         1.17 o                         
   8   4   4         52.18         45.49         2.49 o                         
  10   4   4         28.65         21.62         2.03 o                         
  12   4   4        813.10        764.57        19.96 o                         
  14   4   4          9.15          9.38         2.14 o                         
  16   4   4         95.68         79.67         4.20 o                         
  18   4   4         30.68         21.70         3.68 o                         
  20   4   4         31.10         14.20         2.68 o                         
 -21   5   4         21.45         17.58         2.93 o                         
 -19   5   4         17.41         17.84         3.71 o                         
 -17   5   4          3.82          2.77         2.06 o                         
 -15   5   4         14.85         11.19         2.49 o                         
 -13   5   4        124.97         95.40         8.70 o                         
 -11   5   4         14.94         10.03         3.14 o                         
  -9   5   4        336.88        318.33        12.21 o                         
  -7   5   4         11.82         11.56         1.90 o                         
  -5   5   4         15.57         15.94         2.33 o                         
  -3   5   4        278.91        319.19         9.09 o                         
  -1   5   4        135.53        142.51         6.50 o                         
   1   5   4       1592.26       1718.81        41.09 o                         
   3   5   4        615.44        581.06        14.58 o                         
   5   5   4        387.73        382.27        12.10 o                         
   7   5   4          3.60          5.95         1.43 o                         
   9   5   4          7.32          3.07         1.51 o                         
  11   5   4        128.64        151.20         6.30 o                         
  13   5   4         72.74         75.61         4.24 o                         
  15   5   4         11.50          9.07         3.01 o                         
  17   5   4          0.00         -2.36         2.36 o                         
  19   5   4          0.19          6.65         3.12 o                         
 -18   6   4          9.59          0.02         2.80 o                         
 -16   6   4         43.41         59.91         4.29 o                         
 -14   6   4          5.17         10.80         2.43 o                         
 -12   6   4        192.82        191.78        11.38 o                         
 -10   6   4          0.02          0.92         1.91 o                         
  -8   6   4         11.74         12.34         2.01 o                         
  -6   6   4         60.18         34.91         5.98 o                         
  -4   6   4         11.25         17.34         2.50 o                         
  -2   6   4          6.36          6.86         2.86 o                         
   0   6   4          5.26          5.66         2.23 o                         
   2   6   4         24.61          8.55         2.88 o                         
   4   6   4         60.05         44.54         3.67 o                         
   6   6   4         13.54          6.94         1.66 o                         
   8   6   4          3.99          2.92         2.46 o                         
  10   6   4         47.06         36.04         3.55 o                         
  12   6   4        144.26        152.80         6.13 o                         
  14   6   4          0.14          0.68         1.85 o                         
  16   6   4          0.10         -0.62         2.67 o                         
 -15   7   4          4.34          7.62         3.72 o                         
 -13   7   4          0.59          1.63         4.84 o                         
 -11   7   4          0.77         -2.78         4.28 o                         
  -9   7   4          1.71         -3.70         4.19 o                         
  -7   7   4         16.84          6.36         7.46 o                         
  -5   7   4         94.97        117.60        16.45 o                         
  -3   7   4          4.64         -0.98         2.81 o                         
  -1   7   4          1.26         -1.24         1.85 o                         
   1   7   4          5.80          2.50         1.74 o                         
   3   7   4          0.07          2.11         1.91 o                         
   5   7   4          7.65          3.02         3.79 o                         
   7   7   4        165.42        189.97         7.54 o                         
   9   7   4        163.26        212.16         8.72 o                         
  11   7   4         45.73         31.62         3.88 o                         
  -6   8   4         10.29          6.08         2.66 o                         
  -4   8   4          9.06          8.50         2.48 o                         
  -2   8   4          3.46          7.47         3.13 o                         
   0   8   4         16.88         23.33         3.03 o                         
   2   8   4          0.40          0.57         2.93 o                         
 -27   1   5          4.37         -1.18         2.16 o                         
 -25   1   5          0.75          4.78         2.28 o                         
 -23   1   5         46.82         42.23         3.54 o                         
 -21   1   5         39.51         34.62         2.56 o                         
 -19   1   5        781.81        784.11        20.46 o                         
 -17   1   5         22.31         15.53         1.69 o                         
 -15   1   5       1127.19       1241.56        26.72 o                         
 -13   1   5        418.48        411.69         8.77 o                         
 -11   1   5         32.36         18.84         1.45 o                         
  -9   1   5       5331.26       5593.86       112.35 o                         
  -7   1   5        273.21        263.97         5.24 o                         
  -5   1   5        135.71        161.11         3.28 o                         
  -3   1   5          0.20          3.97         0.76 o                         
  -1   1   5       1106.02       1006.53        18.09 o                         
   1   1   5        238.31        249.62         4.44 o                         
   3   1   5        923.21        842.54        15.76 o                         
   5   1   5       1036.23        952.49        20.97 o                         
   7   1   5         21.23         23.51         1.50 o                         
   9   1   5       6130.05       6256.76       139.33 o                         
  11   1   5         27.45         27.93         2.35 o                         
  13   1   5        202.68        221.39         6.12 o                         
  15   1   5        453.07        459.28        12.40 o                         
  17   1   5         23.55         18.68         2.44 o                         
  19   1   5          0.25          0.61         2.55 o                         
  21   1   5         16.16         18.99         4.47 o                         
  23   1   5        291.71        333.35        16.61 o                         
 -26   2   5         12.38          8.29         2.57 o                         
 -24   2   5         31.60         20.96         2.30 o                         
 -22   2   5         52.36         44.48         4.06 o                         
 -20   2   5          5.49          4.18         1.75 o                         
 -18   2   5        135.20        136.98         5.63 o                         
 -16   2   5       1439.99       1551.91        42.82 o                         
 -14   2   5        526.87        550.96        13.58 o                         
 -12   2   5        262.59        264.38         6.05 o                         
 -10   2   5         54.25         47.46         2.39 o                         
  -8   2   5        693.42        733.15        15.03 o                         
  -6   2   5          0.33          4.53         0.91 o                         
  -4   2   5        948.72        929.89        18.14 o                         
  -2   2   5        726.64        855.21        17.46 o                         
   0   2   5       1525.54       1515.09        29.32 o                         
   2   2   5       2031.43       2201.78        42.60 o                         
   4   2   5         14.33         10.78         0.94 o                         
   6   2   5       4119.10       4190.93        77.64 o                         
   8   2   5        380.62        334.70         6.91 o                         
  10   2   5        111.28        134.90         4.97 o                         
  12   2   5        579.83        552.75        13.63 o                         
  14   2   5        208.50        214.34         7.64 o                         
  16   2   5        198.07        196.56         8.28 o                         
  18   2   5        101.53        100.69         7.14 o                         
  20   2   5          8.79          6.96         2.59 o                         
  22   2   5          8.47          5.25         4.97 o                         
 -25   3   5         13.88         15.25         2.61 o                         
 -23   3   5         48.57         55.34         6.14 o                         
 -21   3   5          0.82         -0.31         2.58 o                         
 -19   3   5          1.44         -0.99         2.35 o                         
 -17   3   5        536.72        580.02        18.19 o                         
 -15   3   5        501.71        559.70        13.89 o                         
 -13   3   5        748.38        827.92        18.87 o                         
 -11   3   5         30.29         26.42         2.06 o                         
  -9   3   5        336.90        379.62         9.07 o                         
  -7   3   5        836.95        886.81        22.22 o                         
  -5   3   5        764.83        778.17        17.68 o                         
  -3   3   5         63.92         62.23         2.86 o                         
  -1   3   5          0.33          7.21         1.51 o                         
   1   3   5         22.70         19.88         1.43 o                         
   3   3   5       1956.91       2006.25        38.93 o                         
   5   3   5       2702.54       2650.75        53.60 o                         
   7   3   5       1725.34       1744.21        32.50 o                         
   9   3   5         43.16         37.86         2.42 o                         
  11   3   5          4.23          3.96         1.69 o                         
  13   3   5        178.33        175.74         6.59 o                         
  15   3   5         71.52         64.05         3.66 o                         
  17   3   5          2.43          2.86         2.13 o                         
  19   3   5         71.60         45.42         6.37 o                         
  21   3   5          0.22         -2.76         3.91 o                         
 -24   4   5          1.60         -2.07         3.65 o                         
 -22   4   5          1.80          1.18         2.47 o                         
 -20   4   5         34.99         28.83         5.03 o                         
 -18   4   5        153.45        186.83        11.52 o                         
 -16   4   5          0.08         -0.18         2.47 o                         
 -14   4   5        342.48        328.79        10.07 o                         
 -12   4   5       1085.83       1197.98        30.67 o                         
 -10   4   5          1.63          5.82         1.79 o                         
  -8   4   5          0.12          2.26         1.56 o                         
  -6   4   5        512.41        652.16        16.05 o                         
  -4   4   5        277.25        290.87         7.00 o                         
  -2   4   5         20.84         22.84         2.23 o                         
   0   4   5        154.02        152.34         4.28 o                         
   2   4   5        498.55        501.82        11.76 o                         
   4   4   5       2647.82       2625.51        58.80 o                         
   6   4   5        501.21        490.95        11.55 o                         
   8   4   5        128.06        136.34         4.36 o                         
  10   4   5         56.41         38.91         2.93 o                         
  12   4   5         74.25         80.86         6.94 o                         
  14   4   5        199.15        189.30         5.92 o                         
  16   4   5         22.77         14.82         1.94 o                         
  18   4   5        355.91        433.11        18.41 o                         
  20   4   5         11.52          8.62         2.46 o                         
 -21   5   5         28.36         27.30         6.77 o                         
 -19   5   5          0.01          0.13         2.79 o                         
 -17   5   5          2.38          1.81         2.49 o                         
 -15   5   5         23.46         17.52         2.83 o                         
 -13   5   5        162.23        138.73         7.92 o                         
 -11   5   5       1137.61       1231.52        49.36 o                         
  -9   5   5        238.83        209.34         7.99 o                         
  -7   5   5        203.36        195.21         7.40 o                         
  -5   5   5          8.19          5.22         1.70 o                         
  -3   5   5         99.73        102.28         4.28 o                         
  -1   5   5        223.72        242.23         6.45 o                         
   1   5   5        670.09        741.55        17.34 o                         
   3   5   5        464.43        469.91        12.73 o                         
   5   5   5         15.30         12.01         1.63 o                         
   7   5   5         13.76         14.13         1.79 o                         
   9   5   5         13.70         13.69         2.06 o                         
  11   5   5        341.30        392.43        12.66 o                         
  13   5   5         10.30          7.92         1.80 o                         
  15   5   5         13.90         12.31         1.98 o                         
  17   5   5         20.78         22.09         3.83 o                         
 -18   6   5          0.75          2.31         2.47 o                         
 -16   6   5          0.89         -0.01         3.51 o                         
 -14   6   5          5.44          2.64         2.53 o                         
 -12   6   5         32.07         29.10         3.81 o                         
 -10   6   5        100.27        105.54         6.98 o                         
  -8   6   5          0.61         -1.21         2.28 o                         
  -6   6   5         66.42         65.52         4.68 o                         
  -4   6   5         12.61          6.49         2.28 o                         
  -2   6   5         26.13         17.95         2.02 o                         
   0   6   5        839.55        983.14        33.00 o                         
   2   6   5         16.64          8.72         1.94 o                         
   4   6   5          4.70         -0.82         1.69 o                         
   6   6   5         24.38         23.87         2.50 o                         
   8   6   5          7.03          5.04         1.79 o                         
  10   6   5         31.66         33.30         2.89 o                         
  12   6   5          6.25          2.95         1.73 o                         
  14   6   5          6.94         -1.01         2.59 o                         
 -13   7   5          2.43          3.34         7.05 o                         
 -11   7   5          0.01          1.38         4.97 o                         
  -9   7   5          5.90         -1.46         4.84 o                         
  -7   7   5        142.48        172.81        10.90 o                         
  -5   7   5          6.03          4.81         2.94 o                         
  -3   7   5         89.64         93.85         5.42 o                         
  -1   7   5         20.82         21.68         2.41 o                         
   1   7   5          0.56          3.53         2.02 o                         
   3   7   5         15.24         17.13         2.57 o                         
   5   7   5          0.37          0.65         1.97 o                         
   7   7   5        175.35        248.19         8.79 o                         
   9   7   5          2.13          0.00         1.91 o                         
 -26   0   6          7.50          3.87         8.29 o                         
 -24   0   6          2.77          0.09         2.35 o                         
 -22   0   6          1.69          4.36         2.53 o                         
 -20   0   6        123.18        117.85        10.90 o                         
 -18   0   6        178.41        179.82         8.64 o                         
 -16   0   6       1204.81       1268.66        43.02 o                         
 -14   0   6         25.90         22.50         2.49 o                         
 -12   0   6          1.34         -1.76         1.76 o                         
 -10   0   6       1367.48       1375.71        37.98 o                         
  -8   0   6          7.34          3.46         1.53 o                         
  -6   0   6       1279.17       1242.38        34.14 o                         
  -4   0   6          2.23          1.04         1.47 o                         
  -2   0   6       1160.16       1179.78        35.96 o                         
   0   0   6       2384.49       2375.58        56.08 o                         
   2   0   6        300.32        271.24         7.37 o                         
   4   0   6       5173.35       4722.16       128.68 o                         
   6   0   6          2.98          1.25         1.28 o                         
   8   0   6        231.08        226.57         7.09 o                         
  10   0   6       2175.71       2276.97        76.70 o                         
  12   0   6       1860.51       1916.46        74.61 o                         
  14   0   6        113.07        111.39         5.45 o                         
  16   0   6          1.42          4.76         2.76 o                         
  18   0   6         39.55         39.29         5.35 o                         
  20   0   6         10.83          7.18         3.32 o                         
  22   0   6        126.14        144.99        10.07 o                         
 -25   1   6          3.14         -1.22         2.12 o                         
 -23   1   6         19.64          7.02         2.08 o                         
 -21   1   6        243.40        261.99         8.23 o                         
 -19   1   6        268.71        274.00         7.90 o                         
 -17   1   6         62.53         33.26         3.10 o                         
 -15   1   6         82.55         82.10         3.91 o                         
 -13   1   6        506.44        476.97        10.15 o                         
 -11   1   6          2.05          3.07         1.31 o                         
  -9   1   6         22.60         18.11         1.35 o                         
  -7   1   6          2.58          2.38         0.92 o                         
  -5   1   6        159.79        157.05         3.21 o                         
  -3   1   6       9050.26       9751.36       193.30 o                         
  -1   1   6        111.53        110.56         2.87 o                         
   1   1   6        140.57        113.08         2.65 o                         
   3   1   6        242.77        231.84         5.00 o                         
   5   1   6          0.41          3.12         1.18 o                         
   7   1   6        389.61        346.14         7.14 o                         
   9   1   6        302.51        282.42         6.61 o                         
  11   1   6        178.35        176.92         5.49 o                         
  13   1   6        185.90        177.44         5.62 o                         
  15   1   6        925.69        892.50        31.14 o                         
  17   1   6        103.56        110.77         5.38 o                         
  19   1   6        190.21        194.81         9.04 o                         
  21   1   6         58.67         51.33         4.34 o                         
 -26   2   6         41.46         27.76         3.23 o                         
 -24   2   6          2.52          2.49         2.02 o                         
 -22   2   6         68.93         65.39         4.07 o                         
 -20   2   6         13.03          6.18         1.77 o                         
 -18   2   6          4.15          9.15         1.96 o                         
 -16   2   6         14.56         14.32         2.03 o                         
 -14   2   6       2666.39       3104.88        73.40 o                         
 -12   2   6        144.19        150.39         4.27 o                         
 -10   2   6        744.83        751.89        13.81 o                         
  -8   2   6         38.74         37.88         1.78 o                         
  -6   2   6        736.32        837.60        15.27 o                         
  -4   2   6         47.12         24.65         1.69 o                         
  -2   2   6        465.60        503.21        10.55 o                         
   0   2   6       3654.70       3650.82        81.09 o                         
   2   2   6        583.29        535.92        10.67 o                         
   4   2   6        764.64        763.07        15.69 o                         
   6   2   6         16.84         18.02         1.36 o                         
   8   2   6          0.31          0.36         1.46 o                         
  10   2   6        203.29        210.83         6.32 o                         
  12   2   6          5.61          3.52         1.53 o                         
  14   2   6         79.41         74.12        15.20 o                         
  16   2   6          8.52          6.38         3.03 o                         
  18   2   6         17.10         13.32         2.24 o                         
  20   2   6          2.14          4.32         2.15 o                         
 -25   3   6         27.49         17.82         2.39 o                         
 -23   3   6          2.41         -1.85         2.08 o                         
 -21   3   6         72.99         73.51         4.55 o                         
 -19   3   6         80.14         87.37         4.01 o                         
 -17   3   6         64.40         43.81         4.08 o                         
 -15   3   6          0.49          2.40         1.96 o                         
 -13   3   6         22.19         20.06         1.85 o                         
 -11   3   6          3.22          1.43         1.64 o                         
  -9   3   6        919.76       1058.15        21.70 o                         
  -7   3   6        112.27        151.77         4.20 o                         
  -5   3   6        230.79        238.97         5.75 o                         
  -3   3   6        900.76       1009.03        21.72 o                         
  -1   3   6        304.56        318.86         6.96 o                         
   1   3   6         47.04         46.26         2.23 o                         
   3   3   6       2954.97       3089.79        59.66 o                         
   5   3   6        608.56        610.71        12.27 o                         
   7   3   6        167.00        148.71         4.54 o                         
   9   3   6        452.92        422.18        11.37 o                         
  11   3   6        269.86        229.22         6.80 o                         
  13   3   6        200.53        184.16         6.25 o                         
  15   3   6        131.83        139.58         5.68 o                         
  17   3   6          2.62          6.34         1.94 o                         
  19   3   6        155.60        139.07         8.20 o                         
 -22   4   6         32.29         20.05         4.28 o                         
 -20   4   6         26.27         25.92         2.54 o                         
 -18   4   6         48.76         39.47         3.65 o                         
 -16   4   6         17.66         15.94         2.67 o                         
 -14   4   6         11.96         21.00         4.97 o                         
 -12   4   6        365.16        380.38         9.43 o                         
 -10   4   6        155.87        155.63         5.34 o                         
  -8   4   6         32.43         15.48         1.91 o                         
  -6   4   6         21.12          8.57         1.76 o                         
  -4   4   6        460.31        500.76        11.24 o                         
  -2   4   6         95.97         83.13         3.07 o                         
   0   4   6        300.08        305.19         7.54 o                         
   2   4   6        467.34        526.59        11.69 o                         
   4   4   6       2186.90       2327.38        52.23 o                         
   6   4   6        145.26        127.13         3.79 o                         
   8   4   6        720.46        689.09        19.56 o                         
  10   4   6        187.00        176.27         6.06 o                         
  12   4   6          6.94          6.40         1.60 o                         
  14   4   6         25.57         23.68         1.92 o                         
  16   4   6         36.43         31.71         3.95 o                         
  18   4   6        143.27        133.79         9.86 o                         
 -19   5   6         26.44         19.94         2.80 o                         
 -17   5   6          0.22          5.26         3.29 o                         
 -15   5   6        173.82        171.11         7.97 o                         
 -13   5   6         14.80         17.72         2.58 o                         
 -11   5   6          6.08         -1.71         1.94 o                         
  -9   5   6        198.35        225.74         7.44 o                         
  -7   5   6        117.21        105.61         4.46 o                         
  -5   5   6         32.15         14.59         2.01 o                         
  -3   5   6        127.05        120.07         4.18 o                         
  -1   5   6          1.67          4.51         1.82 o                         
   1   5   6        255.67        293.53         8.12 o                         
   3   5   6          0.04          6.36         1.74 o                         
   5   5   6         12.91          6.99         1.71 o                         
   7   5   6         16.84         13.33         2.15 o                         
   9   5   6         83.05        107.06         4.79 o                         
  11   5   6         13.77         13.00         1.86 o                         
  13   5   6        237.31        264.87         9.04 o                         
  15   5   6         18.31          9.80         2.56 o                         
 -16   6   6          0.15          0.33         2.82 o                         
 -14   6   6          0.00          1.44         3.34 o                         
 -12   6   6         34.15         36.07         3.89 o                         
 -10   6   6          9.85         15.92         3.93 o                         
  -8   6   6          5.76          1.08         2.78 o                         
  -6   6   6          3.39          5.65         2.02 o                         
  -4   6   6         11.48          8.08         1.89 o                         
  -2   6   6          2.95          1.39         1.94 o                         
   0   6   6         12.50          9.19         3.58 o                         
   2   6   6        162.69        198.40         7.94 o                         
   4   6   6          0.15         10.71         3.43 o                         
   6   6   6         89.10         97.52         5.07 o                         
   8   6   6          1.70         10.23         3.91 o                         
  10   6   6         46.72         46.51         3.58 o                         
  12   6   6          0.01          6.42         2.15 o                         
 -11   7   6          0.61          4.62         2.35 o                         
  -9   7   6          4.65          7.85         2.95 o                         
  -7   7   6         54.32         36.43         4.94 o                         
  -5   7   6          3.93          0.02         5.25 o                         
  -3   7   6          9.46          9.18         3.92 o                         
  -1   7   6          0.08          7.65         3.63 o                         
   1   7   6          0.00          2.22         3.04 o                         
   3   7   6          4.66          6.68         2.31 o                         
   5   7   6         47.40         52.60         6.25 o                         
   7   7   6         86.14         84.70         5.71 o                         
 -25   1   7          7.84          6.17         2.87 o                         
 -23   1   7         11.06          3.67         1.82 o                         
 -21   1   7          5.35          5.63         1.87 o                         
 -19   1   7          4.05          0.29         1.75 o                         
 -17   1   7        135.36        112.84         5.51 o                         
 -15   1   7         64.35         55.25         3.61 o                         
 -13   1   7        177.60        177.94         5.28 o                         
 -11   1   7       1589.86       1691.95        32.95 o                         
  -9   1   7        216.83        219.37         5.38 o                         
  -7   1   7       1208.16       1249.97        24.40 o                         
  -5   1   7          0.47          5.58         1.30 o                         
  -3   1   7       1475.11       1417.28        27.61 o                         
  -1   1   7        249.81        316.00         6.58 o                         
   1   1   7          0.05          1.92         1.24 o                         
   3   1   7       2549.18       2588.77        49.99 o                         
   5   1   7         32.44         32.90         1.80 o                         
   7   1   7          0.15         -0.39         2.27 o                         
   9   1   7         10.57          5.87         1.30 o                         
  11   1   7        196.46        168.58         5.45 o                         
  13   1   7          4.54          2.37         2.20 o                         
  15   1   7          0.35          4.95         1.65 o                         
  17   1   7         39.84         49.60         4.61 o                         
  19   1   7         25.13         42.03         5.57 o                         
 -24   2   7          2.73          4.50         1.91 o                         
 -22   2   7         34.33         21.02         3.21 o                         
 -20   2   7          6.21          1.36         1.69 o                         
 -18   2   7         13.93          8.22         1.73 o                         
 -16   2   7          0.88         -1.59         1.59 o                         
 -14   2   7        400.48        426.37        10.19 o                         
 -12   2   7        855.05        935.77        20.20 o                         
 -10   2   7         80.54         72.07         2.81 o                         
  -8   2   7         67.60         57.83         2.54 o                         
  -6   2   7        428.35        440.56         9.05 o                         
  -4   2   7       1315.64       1393.12        26.12 o                         
  -2   2   7        118.07        105.15         2.71 o                         
   0   2   7        200.44        202.46         5.07 o                         
   2   2   7         51.68         37.21         2.42 o                         
   4   2   7          3.63          1.84         1.24 o                         
   6   2   7        458.63        458.98        10.81 o                         
   8   2   7        144.59        153.00         4.51 o                         
  10   2   7         79.82         59.79         3.80 o                         
  12   2   7         72.36         65.47         3.78 o                         
  14   2   7         29.28         37.83         3.19 o                         
  16   2   7         95.18        105.95         5.24 o                         
  18   2   7          9.94          6.62         2.08 o                         
  20   2   7         80.89         72.90         5.76 o                         
 -23   3   7          0.64          1.47         2.33 o                         
 -21   3   7         29.08         32.92         4.67 o                         
 -19   3   7         20.11         19.09         2.29 o                         
 -17   3   7          5.76          1.47         2.01 o                         
 -15   3   7         56.38         72.47         5.15 o                         
 -13   3   7          7.24          5.11         1.86 o                         
 -11   3   7         22.21         24.49         2.18 o                         
  -9   3   7          5.81          2.27         1.49 o                         
  -7   3   7        517.90        544.42        12.04 o                         
  -5   3   7        259.34        348.43         7.64 o                         
  -3   3   7         58.77         57.69         3.10 o                         
  -1   3   7          8.48          7.71         1.23 o                         
   1   3   7         98.03        102.19         3.10 o                         
   3   3   7        791.02        810.71        19.68 o                         
   5   3   7        531.65        540.65        12.60 o                         
   7   3   7       1637.38       1674.95        39.90 o                         
   9   3   7        148.86        136.98         5.77 o                         
  11   3   7         22.57         22.20         2.36 o                         
  13   3   7         11.15          7.36         1.64 o                         
  15   3   7        152.82        157.18         5.80 o                         
  17   3   7         10.66          5.20         2.49 o                         
 -22   4   7         19.60         27.65         3.16 o                         
 -20   4   7          4.07          5.85         3.39 o                         
 -18   4   7         28.78         24.18         2.60 o                         
 -16   4   7         25.76         22.36         2.75 o                         
 -14   4   7          3.49          3.92         1.97 o                         
 -12   4   7         44.15         38.59         3.44 o                         
 -10   4   7          1.61         -1.13         1.95 o                         
  -8   4   7        644.17        675.48        16.61 o                         
  -6   4   7        760.14        852.82        18.56 o                         
  -4   4   7          8.88          6.59         1.39 o                         
  -2   4   7          8.96          9.31         1.47 o                         
   0   4   7         56.17         44.69         2.59 o                         
   2   4   7        119.75        116.31         4.11 o                         
   4   4   7        312.30        294.40         7.40 o                         
   6   4   7        320.77        307.02        10.28 o                         
   8   4   7        978.56       1126.61        31.32 o                         
  10   4   7         21.45         12.88         1.79 o                         
  12   4   7          3.64          1.18         1.72 o                         
  14   4   7         18.48         16.25         2.34 o                         
  16   4   7          3.40          1.17         3.76 o                         
 -19   5   7          2.95          2.56         2.91 o                         
 -17   5   7         15.11         25.96         6.77 o                         
 -15   5   7         25.66         21.13         3.04 o                         
 -13   5   7         21.54         11.07         2.35 o                         
 -11   5   7          0.46          0.84         2.04 o                         
  -9   5   7        388.59        444.55        12.25 o                         
  -7   5   7          1.25          1.51         1.83 o                         
  -5   5   7         91.20        105.34         6.57 o                         
  -3   5   7          9.26          6.59         1.86 o                         
  -1   5   7        105.03        131.69         4.96 o                         
   1   5   7        237.62        286.79         7.54 o                         
   3   5   7         66.04         78.40         4.50 o                         
   5   5   7          8.57          4.43         1.71 o                         
   7   5   7         51.52         50.69         3.42 o                         
   9   5   7         26.31         24.59         2.49 o                         
  11   5   7         29.81         26.21         2.59 o                         
  13   5   7          4.16         -2.64         2.64 o                         
 -14   6   7          0.05          0.17         3.42 o                         
 -12   6   7         49.94         68.80         5.82 o                         
 -10   6   7        121.80        156.40         6.91 o                         
  -8   6   7         71.57        103.75         6.38 o                         
  -6   6   7         71.96         90.86         4.86 o                         
  -4   6   7          0.42          4.33         2.37 o                         
  -2   6   7         84.20         98.31         5.28 o                         
   0   6   7          1.70         -0.92         2.04 o                         
   2   6   7         47.12         34.84         3.19 o                         
   4   6   7          0.50          6.91         2.08 o                         
   6   6   7         35.56         33.13         3.37 o                         
   8   6   7         86.88        103.47         6.78 o                         
  10   6   7         29.16         24.97         3.25 o                         
  -9   7   7         18.93         -3.04         4.97 o                         
  -7   7   7          8.45         12.43         6.91 o                         
  -5   7   7          4.69          3.20         3.19 o                         
  -3   7   7          4.10          8.75         3.58 o                         
  -1   7   7          2.66          5.01         2.14 o                         
   1   7   7         16.86         10.27         2.01 o                         
   3   7   7          3.37          5.60         2.12 o                         
 -24   0   8          0.07         17.96         6.63 o                         
 -22   0   8         87.69         86.90         7.74 o                         
 -20   0   8         59.04         75.45         5.48 o                         
 -18   0   8          6.95          3.93         2.46 o                         
 -16   0   8          8.03         11.91         2.53 o                         
 -14   0   8         58.59         39.98         3.89 o                         
 -12   0   8       2908.18       3455.61       103.52 o                         
 -10   0   8          1.91          5.44         2.06 o                         
  -8   0   8        156.56        155.78         6.05 o                         
  -6   0   8        400.87        409.66        13.05 o                         
  -4   0   8       1539.18       1571.45        43.24 o                         
  -2   0   8        653.58        698.35        21.38 o                         
   0   0   8        694.78        702.95        24.16 o                         
   2   0   8       2785.49       2958.13        99.05 o                         
   4   0   8        252.12        239.37         9.12 o                         
   6   0   8        411.88        389.09        13.98 o                         
   8   0   8          4.23          0.96         3.36 o                         
  10   0   8        402.91        404.17        20.65 o                         
  12   0   8        266.05        268.54        11.65 o                         
  14   0   8          0.41          1.32         2.59 o                         
  16   0   8        458.63        570.99        28.39 o                         
  18   0   8          0.03          6.08         4.70 o                         
 -23   1   8          0.11         -1.26         1.83 o                         
 -21   1   8          1.68          4.84         2.56 o                         
 -19   1   8         42.76         36.34         2.55 o                         
 -17   1   8          0.35          1.15         1.60 o                         
 -15   1   8        689.55        761.70        16.60 o                         
 -13   1   8        303.59        322.83         7.59 o                         
 -11   1   8        342.07        400.69         9.67 o                         
  -9   1   8       1088.37       1194.93        25.72 o                         
  -7   1   8        242.21        271.25         6.42 o                         
  -5   1   8         18.68         18.77         1.51 o                         
  -3   1   8        300.06        283.66         6.10 o                         
  -1   1   8        262.59        242.14         5.58 o                         
   1   1   8        455.50        437.75        10.36 o                         
   3   1   8         16.80          9.81         1.32 o                         
   5   1   8          5.87          6.40         1.34 o                         
   7   1   8         75.17         67.80         2.98 o                         
   9   1   8        227.54        215.73         7.19 o                         
  11   1   8         17.97         10.93         1.58 o                         
  13   1   8        503.23        516.38        15.32 o                         
  15   1   8         30.82         23.83         2.29 o                         
  17   1   8         66.54         54.41         5.92 o                         
 -24   2   8         10.74          7.02         2.13 o                         
 -22   2   8         35.74         20.10         2.52 o                         
 -20   2   8          6.45          7.02         2.22 o                         
 -18   2   8        217.84        244.50         8.68 o                         
 -16   2   8         84.03         72.74         3.86 o                         
 -14   2   8         52.55         38.93         3.74 o                         
 -12   2   8        437.05        504.60        12.68 o                         
 -10   2   8         50.56         48.79         2.87 o                         
  -8   2   8        168.86        173.75         4.62 o                         
  -6   2   8         19.67         13.78         1.49 o                         
  -4   2   8          4.83          4.16         1.23 o                         
  -2   2   8       1031.57       1102.95        21.60 o                         
   0   2   8         32.77         26.53         1.89 o                         
   2   2   8         26.80         21.46         1.65 o                         
   4   2   8        206.78        195.38         5.05 o                         
   6   2   8        786.25        758.77        16.53 o                         
   8   2   8        395.55        411.86        10.60 o                         
  10   2   8         42.60         34.77         2.56 o                         
  12   2   8        700.12        743.70        19.51 o                         
  14   2   8         99.86         86.26         4.46 o                         
  16   2   8        107.66         89.36         5.30 o                         
  18   2   8          2.86         -2.38         2.38 o                         
 -21   3   8         48.71         42.12         3.66 o                         
 -19   3   8          2.41          0.80         1.95 o                         
 -17   3   8         95.11        109.73         4.52 o                         
 -15   3   8          4.25          4.82         1.69 o                         
 -13   3   8          4.30          0.98         1.98 o                         
 -11   3   8         34.21         27.76         2.39 o                         
  -9   3   8        544.66        629.27        14.67 o                         
  -7   3   8          0.73         -1.57         1.57 o                         
  -5   3   8         28.96         26.85         1.71 o                         
  -3   3   8        289.10        281.78         6.49 o                         
  -1   3   8          1.77          4.65         1.49 o                         
   1   3   8         53.59         46.86         3.63 o                         
   3   3   8        221.87        220.08         6.21 o                         
   5   3   8        777.01        791.16        19.27 o                         
   7   3   8        918.45       1011.10        28.32 o                         
   9   3   8         23.40         22.24         2.25 o                         
  11   3   8         75.14         64.99         4.05 o                         
  13   3   8         21.02         14.38         2.27 o                         
  15   3   8        196.70        222.48        10.00 o                         
 -20   4   8          3.52          4.64         5.65 o                         
 -18   4   8          7.49          7.49         2.38 o                         
 -16   4   8          0.53          2.20         2.34 o                         
 -14   4   8         18.62         16.39         2.31 o                         
 -12   4   8         70.43         93.57         4.19 o                         
 -10   4   8          5.19         -0.34         1.79 o                         
  -8   4   8         99.99        104.43         4.11 o                         
  -6   4   8        301.46        293.16         9.31 o                         
  -4   4   8        140.48        160.53         4.98 o                         
  -2   4   8          7.34          8.47         1.71 o                         
   0   4   8         11.07         11.38         3.13 o                         
   2   4   8          6.96          3.27         2.08 o                         
   4   4   8          0.95          2.28         1.40 o                         
   6   4   8        274.95        266.15         8.39 o                         
   8   4   8        125.88        131.44         5.67 o                         
  10   4   8        283.69        282.58         8.87 o                         
  12   4   8          7.56          2.92         1.89 o                         
  14   4   8         57.36         41.88         3.77 o                         
 -17   5   8         28.87         20.94         3.78 o                         
 -15   5   8         16.18         15.35         2.68 o                         
 -13   5   8          4.13          4.47         2.09 o                         
 -11   5   8        128.98        165.15         7.01 o                         
  -9   5   8          2.16          0.51         2.02 o                         
  -7   5   8         10.93         13.75         1.96 o                         
  -5   5   8         13.63         13.81         1.78 o                         
  -3   5   8        245.84        304.73         8.23 o                         
  -1   5   8         23.63         24.33         2.50 o                         
   1   5   8        164.98        189.81         6.28 o                         
   3   5   8          0.09          2.86         2.22 o                         
   5   5   8          1.51          1.49         1.87 o                         
   7   5   8         35.39         27.76         4.26 o                         
   9   5   8        240.42        270.45        12.20 o                         
  11   5   8          1.69         -0.54         2.11 o                         
 -12   6   8          2.12          7.51         2.60 o                         
 -10   6   8        139.34        190.47         7.99 o                         
  -8   6   8         29.25         27.01         3.56 o                         
  -6   6   8         14.85         22.05         4.55 o                         
  -4   6   8          0.48          8.40         2.84 o                         
  -2   6   8          0.71          1.55         4.53 o                         
   0   6   8          3.27          9.30         2.38 o                         
   2   6   8          0.22         -2.87         2.87 o                         
   4   6   8         45.83         49.22         3.57 o                         
   6   6   8          1.23          0.08         6.36 o                         
 -23   1   9         38.80         28.72         2.53 o                         
 -21   1   9         11.11         17.05         2.34 o                         
 -19   1   9         17.59          8.98         2.42 o                         
 -17   1   9         32.94         28.17         2.26 o                         
 -15   1   9         13.39          8.74         1.67 o                         
 -13   1   9        114.43        146.29        14.78 o                         
 -11   1   9        156.45        174.28         5.30 o                         
  -9   1   9        587.15        700.83        14.61 o                         
  -7   1   9         15.06         13.45         1.52 o                         
  -5   1   9          0.56         -1.28         1.28 o                         
  -3   1   9         64.48         51.06         2.52 o                         
  -1   1   9          0.80          1.44         1.60 o                         
   1   1   9        368.80        400.78         9.17 o                         
   3   1   9          9.90          5.54         1.52 o                         
   5   1   9         97.07         87.32         3.09 o                         
   7   1   9        390.04        406.93        11.22 o                         
   9   1   9        337.13        367.48        11.90 o                         
  11   1   9          2.66          3.02         1.54 o                         
  13   1   9          0.12         -0.49         1.52 o                         
  15   1   9        180.46        215.51         9.79 o                         
 -22   2   9          2.88          0.86         1.85 o                         
 -20   2   9          6.24          2.83         2.47 o                         
 -18   2   9          2.25          3.98         1.86 o                         
 -16   2   9         14.82         10.69         1.89 o                         
 -14   2   9          9.95          7.55         2.02 o                         
 -12   2   9          2.12         -1.18         1.75 o                         
 -10   2   9          5.14         10.73         1.62 o                         
  -8   2   9         62.62         31.52         2.71 o                         
  -6   2   9          7.49          5.20         1.35 o                         
  -4   2   9          4.83          0.03         1.59 o                         
  -2   2   9         88.38         82.74         3.30 o                         
   0   2   9         23.70         24.09         2.78 o                         
   2   2   9          0.16          3.35         1.53 o                         
   4   2   9        712.18        727.72        15.26 o                         
   6   2   9          0.41         -0.75         1.51 o                         
   8   2   9        787.39        816.27        21.34 o                         
  10   2   9        113.79        117.43         4.59 o                         
  12   2   9          5.65          4.85         1.68 o                         
  14   2   9          0.70          1.46         2.11 o                         
  16   2   9         40.41         29.53         3.06 o                         
 -21   3   9         20.42         16.02         3.19 o                         
 -19   3   9          1.72          6.08         3.45 o                         
 -17   3   9         40.34         36.37         2.59 o                         
 -15   3   9         51.88         47.98         3.10 o                         
 -13   3   9         21.96         24.26         2.03 o                         
 -11   3   9          7.13          7.66         1.61 o                         
  -9   3   9         62.70         71.19         3.86 o                         
  -7   3   9        304.71        307.49        12.40 o                         
  -5   3   9        101.37        101.92         5.25 o                         
  -3   3   9        325.26        332.16        12.17 o                         
  -1   3   9         38.72         46.22         5.41 o                         
   1   3   9         16.01         13.51         2.28 o                         
   3   3   9          2.74          4.27         1.84 o                         
   5   3   9          4.26          3.06         1.59 o                         
   7   3   9        506.16        550.17        14.72 o                         
   9   3   9          3.99          6.29         2.12 o                         
  11   3   9          0.49          2.10         2.33 o                         
  13   3   9          0.02          5.80         2.74 o                         
 -18   4   9          0.76          0.94         2.58 o                         
 -16   4   9         11.34         10.16         2.68 o                         
 -14   4   9         12.36         15.63         2.25 o                         
 -12   4   9          5.22          1.84         2.03 o                         
 -10   4   9         13.96         16.78         2.13 o                         
  -8   4   9         18.23         11.22         2.00 o                         
  -6   4   9          7.42          5.71         1.82 o                         
  -4   4   9         24.52         13.36         1.88 o                         
  -2   4   9         58.89         61.60         3.72 o                         
   0   4   9          7.94         10.63         1.78 o                         
   2   4   9         38.87         49.48         3.58 o                         
   4   4   9         46.18         29.12         2.71 o                         
   6   4   9         38.80         30.13         2.32 o                         
   8   4   9         49.85         30.16         2.58 o                         
  10   4   9         20.20         19.01         2.20 o                         
  12   4   9         20.19          6.14         2.02 o                         
 -15   5   9         10.46         12.90         2.15 o                         
 -13   5   9          1.25         -1.80         2.19 o                         
 -11   5   9          4.07          0.20         2.22 o                         
  -9   5   9          4.99          9.01         2.13 o                         
  -7   5   9         20.49         19.54         2.53 o                         
  -5   5   9         47.61         54.91         4.20 o                         
  -3   5   9         13.55         12.59         2.86 o                         
  -1   5   9          0.25          1.00         2.07 o                         
   1   5   9         31.31         26.65         2.72 o                         
   3   5   9          5.29          4.36         2.03 o                         
   5   5   9          5.20          9.50         2.76 o                         
   7   5   9          5.47         -0.02         4.04 o                         
   9   5   9        296.06        325.70        11.07 o                         
  -8   6   9         23.24         21.07         3.02 o                         
  -6   6   9         16.22         12.97         7.32 o                         
  -4   6   9         52.43         71.40         7.22 o                         
  -2   6   9          0.44          2.96         2.87 o                         
   0   6   9          5.15          6.60         2.24 o                         
   2   6   9          0.03          1.33         2.13 o                         
 -22   0  10          5.76          5.29         3.13 o                         
 -20   0  10         13.57          7.81         4.42 o                         
 -18   0  10         10.75          5.65         2.63 o                         
 -16   0  10          6.23          2.32         2.84 o                         
 -14   0  10          6.87          6.91         2.20 o                         
 -12   0  10          0.81         -2.46         2.46 o                         
 -10   0  10       2780.87       3750.21       125.46 o                         
  -8   0  10        790.42        965.45        54.45 o                         
  -6   0  10         13.50          8.85         2.80 o                         
  -4   0  10          7.92          2.29         2.15 o                         
  -2   0  10          1.67          0.33         2.29 o                         
   0   0  10        471.36        457.53        16.47 o                         
   2   0  10        147.18        137.12         7.41 o                         
   4   0  10        224.69        231.56         8.98 o                         
   6   0  10         40.34         36.30         5.06 o                         
   8   0  10         33.74         33.30         4.01 o                         
  10   0  10         67.67         66.30         6.24 o                         
  12   0  10          7.70          6.29         2.31 o                         
  14   0  10          2.75          4.14         5.25 o                         
 -21   1  10         52.39         52.03         4.06 o                         
 -19   1  10          2.42          0.73         2.16 o                         
 -17   1  10         26.59         17.13         2.53 o                         
 -15   1  10         23.50         25.98         2.68 o                         
 -13   1  10         20.15         17.92         1.72 o                         
 -11   1  10          1.70         -1.59         1.59 o                         
  -9   1  10         58.32         36.58         2.95 o                         
  -7   1  10        504.24        614.71        17.56 o                         
  -5   1  10          7.47          1.99         1.94 o                         
  -3   1  10        368.59        401.45        10.32 o                         
  -1   1  10         25.01         19.19         4.33 o                         
   1   1  10        108.50         92.02         4.96 o                         
   3   1  10        348.45        377.22         9.08 o                         
   5   1  10          8.74          8.18         1.46 o                         
   7   1  10        333.76        360.25        11.75 o                         
   9   1  10        225.44        226.15         7.93 o                         
  11   1  10        326.63        340.10        10.12 o                         
  13   1  10         17.79         19.15         3.41 o                         
 -20   2  10          0.21          1.22         2.57 o                         
 -18   2  10         37.32         32.96         2.87 o                         
 -16   2  10          0.40         -1.05         1.71 o                         
 -14   2  10        115.60        166.14         7.44 o                         
 -12   2  10          3.57          1.22         1.63 o                         
 -10   2  10          0.79         -0.11         1.54 o                         
  -8   2  10         18.14         10.67         1.61 o                         
  -6   2  10        166.59        184.67         5.16 o                         
  -4   2  10        282.72        277.40        11.05 o                         
  -2   2  10         13.07          9.63         2.08 o                         
   0   2  10          2.95          4.48         1.72 o                         
   2   2  10          1.53          2.27         1.38 o                         
   4   2  10         22.00         22.04         1.89 o                         
   6   2  10        154.67        143.48         5.12 o                         
   8   2  10         15.50         12.69         1.82 o                         
  10   2  10        228.10        239.34         8.32 o                         
  12   2  10         17.44         13.65         2.36 o                         
 -19   3  10          4.11          6.66         2.71 o                         
 -17   3  10          1.17         -2.07         2.57 o                         
 -15   3  10         24.97         23.25         2.69 o                         
 -13   3  10         96.70        109.53         4.52 o                         
 -11   3  10         59.99         61.04         3.11 o                         
  -9   3  10        114.52        126.38         5.23 o                         
  -7   3  10          5.36          5.76         1.84 o                         
  -5   3  10        390.07        447.37        12.67 o                         
  -3   3  10          0.07          0.58         1.92 o                         
  -1   3  10          7.93          5.16         2.97 o                         
   1   3  10          5.43          9.73         1.85 o                         
   3   3  10         96.56         89.84         3.83 o                         
   5   3  10          7.77          4.91         1.71 o                         
   7   3  10         17.59          9.78         2.23 o                         
   9   3  10          3.25          4.71         2.06 o                         
  11   3  10          0.10          2.66         1.90 o                         
 -16   4  10          5.44         -0.22         2.63 o                         
 -14   4  10         19.87         21.88         2.74 o                         
 -12   4  10         11.18          4.03         1.85 o                         
 -10   4  10          0.05          0.00         1.85 o                         
  -8   4  10         17.75         10.49         1.82 o                         
  -6   4  10          0.53          1.53         1.86 o                         
  -4   4  10          3.26          5.08         2.09 o                         
  -2   4  10        203.86        223.57        11.03 o                         
   0   4  10         18.98         18.08         2.24 o                         
   2   4  10         30.19         31.00         2.32 o                         
   4   4  10         12.59         12.84         2.22 o                         
   6   4  10         39.20         31.38         5.15 o                         
   8   4  10         33.29         13.02         2.60 o                         
 -11   5  10          4.74          9.48         1.92 o                         
  -9   5  10          0.03         -1.33         3.89 o                         
  -7   5  10          8.57         11.67         3.35 o                         
  -5   5  10          5.22          1.08         2.36 o                         
  -3   5  10         69.29         93.87         5.33 o                         
  -1   5  10         21.86         26.61         2.80 o                         
   1   5  10          4.60         -1.37         2.92 o                         
   3   5  10         14.98         14.44         2.43 o                         
 -19   1  11          0.09          1.89         2.99 o                         
 -17   1  11          0.58          1.50         1.74 o                         
 -15   1  11         10.11          6.58         1.93 o                         
 -13   1  11          0.05          2.73         1.84 o                         
 -11   1  11         72.19         70.57         3.44 o                         
  -9   1  11         98.69         92.38         4.26 o                         
  -7   1  11        275.45        327.78         9.85 o                         
  -5   1  11         23.12         21.67         2.00 o                         
  -3   1  11          0.41          1.53         1.83 o                         
  -1   1  11         48.00         41.02         2.71 o                         
   1   1  11         24.56         14.81         1.78 o                         
   3   1  11         44.57         41.33         2.58 o                         
   5   1  11          3.96          1.33         1.79 o                         
   7   1  11         60.48         58.35         5.23 o                         
   9   1  11        559.42        584.29        18.36 o                         
  11   1  11          6.72          5.48         1.74 o                         
 -18   2  11          0.10          4.86         1.83 o                         
 -16   2  11          0.40         -1.74         1.74 o                         
 -14   2  11          0.90          1.85         1.88 o                         
 -12   2  11          0.60          1.69         1.63 o                         
 -10   2  11          1.06         -0.07         1.70 o                         
  -8   2  11         19.67         12.96         1.78 o                         
  -6   2  11         28.03         18.86         2.00 o                         
  -4   2  11        113.81        127.72         5.37 o                         
  -2   2  11         79.86         76.01         4.05 o                         
   0   2  11          2.66          3.11         1.59 o                         
   2   2  11          3.49         -0.28         1.90 o                         
   4   2  11        119.15        115.91         4.76 o                         
   6   2  11        183.03        187.47         8.92 o                         
   8   2  11        113.89        105.47         7.56 o                         
  10   2  11          9.05          5.93         1.84 o                         
 -15   3  11         55.90         63.83         4.80 o                         
 -13   3  11          3.79          3.60         2.87 o                         
 -11   3  11          0.31          0.19         1.70 o                         
  -9   3  11         30.83         37.38         2.63 o                         
  -7   3  11          0.54          0.82         2.00 o                         
  -5   3  11         73.57         62.82         3.67 o                         
  -3   3  11          4.37          4.87         1.77 o                         
  -1   3  11          4.60          7.08         1.96 o                         
   1   3  11          0.04          1.16         1.94 o                         
   3   3  11          0.17          2.02         1.74 o                         
   5   3  11         23.43         14.17         3.25 o                         
   7   3  11         28.83         20.69         2.51 o                         
 -12   4  11          4.74          3.30         1.75 o                         
 -10   4  11          2.71          1.36         2.32 o                         
  -8   4  11          5.65          6.39         3.19 o                         
  -6   4  11          0.16          4.59         3.36 o                         
  -4   4  11          8.66          3.56         2.21 o                         
  -2   4  11         24.21         21.14         2.18 o                         
   0   4  11          2.08         -2.70         2.72 o                         
   2   4  11          4.90          9.00         2.16 o                         
   4   4  11          5.26          6.08         2.02 o                         
 -16   0  12          3.06          4.58         3.29 o                         
 -14   0  12          5.37          1.28         3.67 o                         
 -12   0  12         14.01         26.10         2.83 o                         
 -10   0  12         28.29         23.14         2.84 o                         
  -8   0  12          7.65          1.22         2.58 o                         
  -6   0  12          1.34          1.53         2.48 o                         
  -4   0  12         15.95          8.48         4.54 o                         
  -2   0  12          0.03         -2.35         2.35 o                         
   0   0  12         34.92         27.66         3.18 o                         
   2   0  12         51.80         38.72         3.67 o                         
   4   0  12         12.25          8.96         2.71 o                         
   6   0  12          3.83         -0.83         3.59 o                         
 -15   1  12          2.87          4.12         2.02 o                         
 -13   1  12          1.08          5.77         1.80 o                         
 -11   1  12          1.18          1.89         2.36 o                         
  -9   1  12        240.83        284.61        11.68 o                         
  -7   1  12          1.66          3.25         1.94 o                         
  -5   1  12         82.70         96.73         4.82 o                         
  -3   1  12        159.06        175.93         8.64 o                         
  -1   1  12         17.35         17.86         1.94 o                         
   1   1  12         23.83         17.01         2.06 o                         
   3   1  12          7.06          3.03         2.30 o                         
   5   1  12          3.28          0.92         2.34 o                         
   7   1  12         43.53         46.21         4.52 o                         
 -14   2  12         12.22         10.31         2.61 o                         
 -12   2  12          3.99          1.97         3.91 o                         
 -10   2  12         16.25         12.62         2.47 o                         
  -8   2  12         79.24         92.73         5.20 o                         
  -6   2  12        101.92        139.60         5.74 o                         
  -4   2  12         67.77         69.00         3.75 o                         
  -2   2  12         77.33         69.11         5.31 o                         
   0   2  12          0.03          1.84         2.01 o                         
   2   2  12         10.61          7.37         2.06 o                         
   4   2  12         35.23         29.52         5.67 o                         
 -11   3  12          0.18         -1.61         1.99 o                         
  -9   3  12          9.02          2.77         1.95 o                         
  -7   3  12          6.41          3.63         2.50 o                         
  -5   3  12          6.71          8.67         5.94 o                         
  -3   3  12          0.03         -2.24         2.24 o                         
  -1   3  12          3.71          6.32         1.76 o                         
   1   3  12         20.70         23.09         2.35 o                         
  -9   1  13         30.42         14.57         3.23 o                         
  -7   1  13         91.15         86.74         6.11 o                         
  -5   1  13          1.25          1.66         2.13 o                         
  -3   1  13         66.87         55.68         4.79 o                         
  -1   1  13         11.35          8.13         2.54 o                         
                                                                                
